# Supplementary material for: Pre-clinical development of AP4B1 gene replacement therapy for hereditary spastic paraplegia type 47
Source: EMBO Mol Med. 2024 Oct 2;16(11):2882–917. doi: 10.1038/s44321-024-00148-5 (PMC11554807; doi:10.1038/s44321-024-00148-5)
Supplement: Supplementary file 3 — Source data Fig. 1 [file 44321_2024_148_MOESM3_ESM.zip]

Archive with 39 entries (29 files):
- Figure 1/A/
- Figure 1/A/Figure 1A.png
- Figure 1/B/
- Figure 1/B/180125_Scarrott_AP4B1001.tif
- Figure 1/B/180130_Scarrott_Clathrin001.tif
- Figure 1/C/
- Figure 1/C/KO AAV9 hAP4B1 200k/
- Figure 1/C/KO AAV9 hAP4B1 200k/KO AAV9 AP4 200K - ATG9A.tif
- Figure 1/C/KO AAV9 hAP4B1 200k/KO AAV9 AP4 200K - DAPI.tif
- Figure 1/C/KO AAV9 hAP4B1 200k/KO AAV9 AP4 200K - TGN.tif
- Figure 1/C/KO AAV9 hAP4B1 400k/
- Figure 1/C/KO AAV9 hAP4B1 400k/KO AAV9 AP4 400K - ATG9A.tif
- Figure 1/C/KO AAV9 hAP4B1 400k/KO AAV9 AP4 400K - DAPI.tif
- Figure 1/C/KO AAV9 hAP4B1 400k/KO AAV9 AP4 400K - TGN.tif
- Figure 1/C/KO AAV9 V5/
- Figure 1/C/KO AAV9 V5/V5 - ATG9A.tif
- Figure 1/C/KO AAV9 V5/V5 - DAPI.tif
- Figure 1/C/KO AAV9 V5/V5 - MERGE.tif
- Figure 1/C/KO AAV9 V5/V5 - TGN.tif
- Figure 1/C/KO UT/
- Figure 1/C/KO UT/KO UT - ATG9A.tif
- Figure 1/C/KO UT/KO UT - DAPI.tif
- Figure 1/C/KO UT/KO UT - TGN.tif
- Figure 1/C/README.txt
- Figure 1/C/WT UT/
- Figure 1/C/WT UT/WT UT -  DAPI.tif
- Figure 1/C/WT UT/WT UT - ATG9A.tif
- Figure 1/C/WT UT/WT UT - TGN.tif
- Figure 1/D/
- Figure 1/D/WB AP4E1 and GAPDH - AAV9 transduction HeLa cells v2.png
- Figure 1/D/WB AP4E1 and GAPDH - AAV9 transduction HeLa cells.png
- Figure 1/E/
- Figure 1/E/Transduction 1 - ap4e1.tif
- Figure 1/E/Transduction 1 - gapdh.tif
- Figure 1/E/Transduction 2 - ap4e1.tif
- Figure 1/E/Transduction 2 - gapdh.tif
- Figure 1/E/Transduction 3 - ap4e1.tif
- Figure 1/E/Transduction 3 - gapdh.png
- Figure 1/E/WB AP4E1 - Hela +AAV9.xlsx
