# Supplementary material for: Pre-clinical development of AP4B1 gene replacement therapy for hereditary spastic paraplegia type 47
Source: EMBO Mol Med. 2024 Oct 2;16(11):2882–917. doi: 10.1038/s44321-024-00148-5 (PMC11554807; doi:10.1038/s44321-024-00148-5)
Supplement: Supplementary file 3 — Source data Fig. 1 [file 44321_2024_148_MOESM3_ESM.zip › Figure 1/C/README.txt]

Images were cropped for final figure 
