# Supplementary material for: Pre-clinical development of AP4B1 gene replacement therapy for hereditary spastic paraplegia type 47
Source: EMBO Mol Med. 2024 Oct 2;16(11):2882–917. doi: 10.1038/s44321-024-00148-5 (PMC11554807; doi:10.1038/s44321-024-00148-5)
Supplement: Supplementary file 3 — Source data Fig. 1 [file 44321_2024_148_MOESM3_ESM.zip › Figure 1/E/WB AP4E1 - Hela +AAV9.xlsx]

## Sheet: Sheet1
	Fold change from WT
	WT	Untreated	V5_empty	2E5 vg/cell	4E5 vg/cell
n1	1	0.152116	0.201197	0.217943	0.380253
n2	1	0.151248	0.160982	0.34178	0.783179
n3	1	0.278511	0.187229	0.347483	0.464255
