# Supplementary material for: Pre-clinical development of AP4B1 gene replacement therapy for hereditary spastic paraplegia type 47
Source: EMBO Mol Med. 2024 Oct 2;16(11):2882–917. doi: 10.1038/s44321-024-00148-5 (PMC11554807; doi:10.1038/s44321-024-00148-5)
Supplement: Supplementary file 4 — Source data Fig. 2 [file 44321_2024_148_MOESM4_ESM.zip]

Archive with 10 entries (8 files):
- Figure 2/A/
- Figure 2/A/CTRL_GFP-Virus.zip
- Figure 2/A/Patient_GFP-Virus.zip
- Figure 2/A/Patient_MOI1.zip
- Figure 2/A/Patient_MOI10.zip
- Figure 2/A/Patient_MOI20.zip
- Figure 2/A/Patient_MOI5.zip
- Figure 2/B+C/
- Figure 2/B+C/20220920_iN_52_LVAP4B1_Cell_count.xlsx
- Figure 2/B+C/20230508_Summary_Data.xlsx
