# Supplementary material for: Pre-clinical development of AP4B1 gene replacement therapy for hereditary spastic paraplegia type 47
Source: EMBO Mol Med. 2024 Oct 2;16(11):2882–917. doi: 10.1038/s44321-024-00148-5 (PMC11554807; doi:10.1038/s44321-024-00148-5)
Supplement: Supplementary file 4 — Source data Fig. 2 [file 44321_2024_148_MOESM4_ESM.zip › Figure 2/B+C/20220920_iN_52_LVAP4B1_Cell_count.xlsx]

## Sheet: Sheet1
WT/LoF +LV/GFP	LoF/LoF (untreated)	LoF/LoF + LV/AP4B1 (MOI: 1)	LoF/LoF + LV/GFP (MOI: 1)	LoF/LoF + LV/AP4B1 (MOI: 5)	LoF/LoF + LV/GFP (MOI: 5)	LoF/LoF + LV/AP4B1 (MOI: 10)	LoF/LoF + LV/GFP (MOI: 10)	LoF/LoF + LV/AP4B1 (MOI: 20)	LoF/LoF + LV/GFP (MOI: 20)
	267	219	238	209	239	246	248	205	1
	219	236	77	221	197	243	217	5	1
	254	248	227	199	244	182	187	279	259
	248
	263
	219
