# Supplementary material for: Pre-clinical development of AP4B1 gene replacement therapy for hereditary spastic paraplegia type 47
Source: EMBO Mol Med. 2024 Oct 2;16(11):2882–917. doi: 10.1038/s44321-024-00148-5 (PMC11554807; doi:10.1038/s44321-024-00148-5)
Supplement: Supplementary file 4 — Source data Fig. 2 [file 44321_2024_148_MOESM4_ESM.zip › Figure 2/B+C/20230508_Summary_Data.xlsx]

## Sheet: Experiment 1 - ATG9A Ratio Z
MOI	Replicate A																Replicate B																Replicate A&B																DAPI Z-score
1000000	-9.9819	-9.2969	-10.28	-10.657	-8.7435	-9.36623	-9.1529	-9.05669									-5.89444	-4.8493	-5.08272	-5.4279	-4.56224	-5.03005	-5.43983	-5.55441									-9.9819	-9.2969	-10.28	-10.657	-8.7435	-9.36623	-9.1529	-9.05669	-5.89444	-4.8493	-5.08272	-5.4279	-4.56224	-5.03005	-5.43983	-5.55441	-1.65788
100000	-3.4352	-2.30992	-1.94291	-0.961476	-1.09832	-0.208916	-1.33991	-1.32811									-1.95361	-1.46107	-1.74474	-2.916	-1.1955	-0.542748	-1.06986	-2.31013									-3.4352	-2.30992	-1.94291	-0.961476	-1.09832	-0.208916	-1.33991	-1.32811	-1.95361	-1.46107	-1.74474	-2.916	-1.1955	-0.542748	-1.06986	-2.31013	0.325226
10000	-2.61756	-2.24945	-1.69041	-1.00326	-0.480996	-1.32581	-0.841634	-0.566498									-1.38827	-0.652755	-0.374067	-0.775799	-0.31531	0.268059	0.236124	-1.38489									-2.61756	-2.24945	-1.69041	-1.00326	-0.480996	-1.32581	-0.841634	-0.566498	-1.38827	-0.652755	-0.374067	-0.775799	-0.31531	0.268059	0.236124	-1.38489	-0.14218
1000	-7.87105	-1.66892	-7.32381	0.118026	-0.225589	-0.323633	0.0305199	-2.0976									-0.282625	-0.236292	0.187527	0.0120018	-0.215398	-0.200552	-0.146579	-0.875833									-7.87105	-1.66892	-7.32381	0.118026	-0.225589	-0.323633	0.0305199	-2.0976	-0.282625	-0.236292	0.187527	0.0120018	-0.215398	-0.200552	-0.146579	-0.875833	0.533263
100	-1.56518	-2.03702	0.26119	-0.101604	-0.636048	-1.78716	-0.402718	-0.988812									-1.45304	-0.383156	-0.658939	-0.780457	-0.345205	-0.709319	-1.35625	-0.449482									-1.56518	-2.03702	0.26119	-0.101604	-0.636048	-1.78716	-0.402718	-0.988812	-1.45304	-0.383156	-0.658939	-0.780457	-0.345205	-0.709319	-1.35625	-0.449482	-2.31171
10	-3.8601	-2.47614	-2.42906	-2.01588	-2.26092	-1.84363	-1.49951	-1.53466									-0.840912	0.280762	-0.27155	-0.820263	-0.617496	-0.33762	-0.815483	-1.64707									-3.8601	-2.47614	-2.42906	-2.01588	-2.26092	-1.84363	-1.49951	-1.53466	-0.840912	0.280762	-0.27155	-0.820263	-0.617496	-0.33762	-0.815483	-1.64707	0.798037
1	-1.74855	-1.26947	0.0859642	0.0215076	-1.14739	-0.91382	-0.156278	-1.37103									-0.0740363	0.21841	0.131855	0.200547	0.104767	0.124836	0.307831	0.482849									-1.74855	-1.26947	0.0859642	0.0215076	-1.14739	-0.91382	-0.156278	-1.37103	-0.0740363	0.21841	0.131855	0.200547	0.104767	0.124836	0.307831	0.482849	-0.51773
[truncated: 15 more columns]

## Sheet: Experiment 2 - ATG9A Ratio Z
MOI	Replicate A																Replicate B																Replicate A&B																DAPI Z-score
16000000	-22.0506																-17.0356																-22.0506								-17.0356								-7.34231
8000000	-20.5706	-21.0997	-20.3446	-20.5956													-15.509	-13.9544	-15.7326	-15.3603													-20.5706	-21.0997	-20.3446	-20.5956					-15.509	-13.9544	-15.7326	-15.3603					-7.66019
4000000	-17.8543	-17.9821	-18.4162	-17.295													-13.6755	-12.5961	-13.3364	-10.6375													-17.8543	-17.9821	-18.4162	-17.295					-13.6755	-12.5961	-13.3364	-10.6375					-2.8833
2000000	-12.1015	-11.41	-11.7247	-11.3365													-7.24464	-6.84066	-6.6395	-8.30748													-12.1015	-11.41	-11.7247	-11.3365					-7.24464	-6.84066	-6.6395	-8.30748					0.470434
1000000	-9.33665	-9.01951	-9.47284	-7.66948	-8.31535	-8.70555	-6.82522	-7.98876									-7.65508	-6.50758	-6.99013	-6.92083	-6.78858	-6.75503	-6.07226	-7.34947									-9.33665	-9.01951	-9.47284	-7.66948	-8.31535	-8.70555	-6.82522	-7.98876	-7.65508	-6.50758	-6.99013	-6.92083	-6.78858	-6.75503	-6.07226	-7.34947	-3.19826
100000	-1.57177	-1.82293	-1.95276	-1.90449	-1.78199	-1.11856	0.238923	-0.02259									-3.99682	-1.4914	-1.93411	-1.24311	-0.43443	-0.41371	-1.59459	-0.99219									-1.57177	-1.82293	-1.95276	-1.90449	-1.78199	-1.11856	0.238923	-0.02259	-3.99682	-1.4914	-1.93411	-1.24311	-0.43443	-0.41371	-1.59459	-0.99219	-0.62318
10000	-3.43875	-0.20259	-0.44554	0.206706	-0.10238	1.64801	0.892668	-0.49999									-4.49688	-2.01146	-2.01992	-1.33679	-0.56538	0.090032	1.63507	-1.82345									-3.43875	-0.20259	-0.44554	0.206706	-0.10238	1.64801	0.892668	-0.49999	-4.49688	-2.01146	-2.01992	-1.33679	-0.56538	0.090032	1.63507	-1.82345	-1.20352
1000	-2.34891	-0.12201	-1.19444	0.604093	1.79749	1.47989	1.34229	-0.27737									-3.25909	-2.15043	-0.5201	-0.51526	0.019853	0.520724	0.698208	-2.44717									-2.34891	-0.12201	-1.19444	0.604093	1.79749	1.47989	1.34229	-0.27737	-3.25909	-2.15043	-0.5201	-0.51526	0.019853	0.520724	0.698208	-2.44717	0.578337
[truncated: 15 more columns]

## Sheet: Combined ATG9A Ration Z
MOI	Replicate A																																Replicate B
16000000	-22.0506																																-17.0356
8000000	-20.5706	-21.0997	-20.3446	-20.5956																													-15.509	-13.9544	-15.7326	-15.3603
4000000	-17.8543	-17.9821	-18.4162	-17.295																													-13.6755	-12.5961	-13.3364	-10.6375
2000000	-12.1015	-11.41	-11.7247	-11.3365																													-7.24464	-6.84066	-6.6395	-8.30748
1000000	-9.33665	-9.01951	-9.47284	-7.66948	-8.31535	-8.70555	-6.82522	-7.98876																									-7.65508	-6.50758	-6.99013	-6.92083	-6.78858	-6.75503	-6.07226	-7.34947
100000	-1.57177	-1.82293	-1.95276	-1.90449	-1.78199	-1.11856	0.238923	-0.02259																									-3.99682	-1.4914	-1.93411	-1.24311	-0.43443	-0.41371	-1.59459	-0.99219
10000	-3.43875	-0.20259	-0.44554	0.206706	-0.10238	1.64801	0.892668	-0.49999																									-4.49688	-2.01146	-2.01992	-1.33679	-0.56538	0.090032	1.63507	-1.82345
1000	-2.34891	-0.12201	-1.19444	0.604093	1.79749	1.47989	1.34229	-0.27737																									-3.25909	-2.15043	-0.5201	-0.51526	0.019853	0.520724	0.698208	-2.44717
1000000	-9.9819	-9.2969	-10.28	-10.657	-8.7435	-9.36623	-9.1529	-9.05669																									-5.89444	-4.8493	-5.08272	-5.4279	-4.56224	-5.03005	-5.43983	-5.55441
100000	-3.4352	-2.30992	-1.94291	-0.961476	-1.09832	-0.208916	-1.33991	-1.32811																									-1.95361	-1.46107	-1.74474	-2.916	-1.1955	-0.542748	-1.06986	-2.31013
10000	-2.61756	-2.24945	-1.69041	-1.00326	-0.480996	-1.32581	-0.841634	-0.566498																									-1.38827	-0.652755	-0.374067	-0.775799	-0.31531	0.268059	0.236124	-1.38489
1000	-7.87105	-1.66892	-7.32381	0.118026	-0.225589	-0.323633	0.0305199	-2.0976																									-0.282625	-0.236292	0.187527	0.0120018	-0.215398	-0.200552	-0.146579	-0.875833
100	-1.56518	-2.03702	0.26119	-0.101604	-0.636048	-1.78716	-0.402718	-0.988812																									-1.45304	-0.383156	-0.658939	-0.780457	-0.345205	-0.709319	-1.35625	-0.449482
10	-3.8601	-2.47614	-2.42906	-2.01588	-2.26092	-1.84363	-1.49951	-1.53466																									-0.840912	0.280762	-0.27155	-0.820263	-0.617496	-0.33762	-0.815483	-1.64707
1	-1.74855	-1.26947	0.0859642	0.0215076	-1.14739	-0.91382	-0.156278	-1.37103																									-0.0740363	0.21841	0.131855	0.200547	0.104767	0.124836	0.307831	0.482849
