# Supplementary material for: Pre-clinical development of AP4B1 gene replacement therapy for hereditary spastic paraplegia type 47
Source: EMBO Mol Med. 2024 Oct 2;16(11):2882–917. doi: 10.1038/s44321-024-00148-5 (PMC11554807; doi:10.1038/s44321-024-00148-5)
Supplement: Supplementary file 5 — Source data Fig. 3 [file 44321_2024_148_MOESM5_ESM.zip]

Archive with 74 entries (44 files):
- Figure 3/A/
- Figure 3/A/viral distribution in all tissues.xlsx
- Figure 3/B-F/
- Figure 3/B-F/Cerebellum/
- Figure 3/B-F/Cerebellum/Extraction 1/
- Figure 3/B-F/Cerebellum/Extraction 1/JAC-01 Cerebellum hAP4B1 RNA n1.xlsx
- Figure 3/B-F/Cerebellum/Extraction 2/
- Figure 3/B-F/Cerebellum/Extraction 2/JAC-01 Cerebellum hAP4B1 RNA n2.xlsx
- Figure 3/B-F/Cerebellum/Extraction 3/
- Figure 3/B-F/Cerebellum/Summary Cerebellum Analysis.xlsx
- Figure 3/B-F/Cerebrum/
- Figure 3/B-F/Cerebrum/1st set/
- Figure 3/B-F/Cerebrum/1st set/JAC-01 Cerebrum hAP4B1 RNA n1.xlsx
- Figure 3/B-F/Cerebrum/2nd set/
- Figure 3/B-F/Cerebrum/2nd set/JAC-01 Cerebrum hAP4B1 RNA n2.xlsx
- Figure 3/B-F/Cerebrum/3rd set/
- Figure 3/B-F/Cerebrum/3rd set/JAC-01 Cerebrum hAP4B1 RNA n3.xlsx
- Figure 3/B-F/Cerebrum/4th set/
- Figure 3/B-F/Cerebrum/4th set/JAC-01 Cerebrum hAP4B1 RNA n4.xlsx
- Figure 3/B-F/Heart/
- Figure 3/B-F/Heart/Heart quantification summary.xlsx
- Figure 3/B-F/Heart/JAC-01 heart hAP4B1 RNA n1 redo.xlsm
- Figure 3/B-F/Heart/JAC-01 heart hAP4B1 RNA n1.xlsx
- Figure 3/B-F/Heart/JAC-01 heart hAP4B1 RNA n2.xlsm
- Figure 3/B-F/Heart/JAC-01 heart hAP4B1 RNA n3.xlsm
- Figure 3/B-F/Liver/
- Figure 3/B-F/Liver/JAC-01 LIVER HAP4B1 RNA N1.xlsm
- Figure 3/B-F/Liver/JAC-01 LIVER HAP4B1 RNA N2.xlsx
- Figure 3/B-F/Liver/JAC-01 LIVER HAP4B1 RNA N3.xlsx
- Figure 3/B-F/Liver/RNA liver summary sheet.xlsx
- Figure 3/B-F/Quantification RT-qPCRs JAC-01 new.xlsx
- Figure 3/B-F/Spinal Cord/
- Figure 3/B-F/Spinal Cord/Extraction 1/
- Figure 3/B-F/Spinal Cord/Extraction 1/HANNAH11 -  Quantification Plate View Results - analysis SC.xlsx
- Figure 3/B-F/Spinal Cord/Extraction 2/
- Figure 3/B-F/Spinal Cord/Extraction 2/HANNAH1006 -  Quantification Summary.xlsx
- Figure 3/B-F/Spinal Cord/Extraction 3/
- Figure 3/B-F/Spinal Cord/Extraction 3/HANNAHTAKE2 -  Quantification Plate View Results - SC3 analysis.xlsx
- Figure 3/B-F/Spinal Cord/SC extraction summary analysis.xlsx
- Figure 3/G-L/
- Figure 3/G-L/G - Cerebrum/
- Figure 3/G-L/G - Cerebrum/n1 - figure images/
- Figure 3/G-L/G - Cerebrum/n1 - figure images/AP4E1_Cerebrum_JAC-01_1st set.tif
- Figure 3/G-L/G - Cerebrum/n1 - figure images/readme.txt
- Figure 3/G-L/G - Cerebrum/n1 - figure images/Tub_for_AP4E1_Cerebrum_JAC-01_1st set.tif
- Figure 3/G-L/G - Cerebrum/n2/
- Figure 3/G-L/G - Cerebrum/n2/AP4E1_Cerebrum_JAC-01_2nd set.tif
- Figure 3/G-L/G - Cerebrum/n2/Tub_for_AP4E1_Cerebrum_JAC-01_2nd set.tif
- Figure 3/G-L/G - Cerebrum/n3/
- Figure 3/G-L/G - Cerebrum/n3/AP4E1_Cerebrum_JAC-01_3rd set.tif
- Figure 3/G-L/G - Cerebrum/n3/GAPDH_for_AP4E1_Cerebrum_JAC-01_3rd set.tif
- Figure 3/G-L/I - Spinal cord/
- Figure 3/G-L/I - Spinal cord/n1 - figure images/
- Figure 3/G-L/I - Spinal cord/n1 - figure images/AP4E1_SC_JAC-01_1st set.tif
- Figure 3/G-L/I - Spinal cord/n1 - figure images/Tub_for_AP4E1_SC_JAC-01_1st set.tif
- Figure 3/G-L/I - Spinal cord/n2/
- Figure 3/G-L/I - Spinal cord/n2/AP4E1_SC_JAC-01_2nd set.tif
- Figure 3/G-L/I - Spinal cord/n2/Tub_for_AP4E1_SC_JAC-01_2nd set.tif
- Figure 3/G-L/I - Spinal cord/n3/
- Figure 3/G-L/I - Spinal cord/n3/AP4E1_SC_JAC-01_3rd set.tif
- Figure 3/G-L/I - Spinal cord/n3/GAPDH_for_AP4E1_SC_JAC-01_3rd set.tif
- Figure 3/G-L/K - Cerebellum/
- Figure 3/G-L/K - Cerebellum/n1/
- Figure 3/G-L/K - Cerebellum/n1/AP4E1_Cereb_284224set_JAC-1_3rd set_10minExp.tif
- Figure 3/G-L/K - Cerebellum/n1/Tub_for_AP4E1_Cereb_284224set_JAC-01_3rd set.tif
- Figure 3/G-L/K - Cerebellum/n2 -figure images/
- Figure 3/G-L/K - Cerebellum/n2 -figure images/AP4E1_Cereb_JAC-01_2nd set.tif
- Figure 3/G-L/K - Cerebellum/n2 -figure images/readme.txt
- Figure 3/G-L/K - Cerebellum/n2 -figure images/Tub_for_AP4E1_Cereb_JAC-01_2nd set.tif
- Figure 3/G-L/K - Cerebellum/n3/
- Figure 3/G-L/K - Cerebellum/n3/AP4E1_Cereb_284229set_JAC-01_4th set.tif
- Figure 3/G-L/K - Cerebellum/n3/Tub_for_AP4E1_Cereb_284229set_JAC-01_4th set.tif
- Figure 3/G-L/Quantification H J L.xlsx
- Figure 3/G-L/readme.txt
