# Supplementary material for: Pre-clinical development of AP4B1 gene replacement therapy for hereditary spastic paraplegia type 47
Source: EMBO Mol Med. 2024 Oct 2;16(11):2882–917. doi: 10.1038/s44321-024-00148-5 (PMC11554807; doi:10.1038/s44321-024-00148-5)
Supplement: Supplementary file 5 — Source data Fig. 3 [file 44321_2024_148_MOESM5_ESM.zip › Figure 3/A/viral distribution in all tissues.xlsx]

## Sheet: Summary data
	n1	n2	n3	n1	n2	n3	n1	n2	n3	n1	n2	n3	n1	n2	n3	n1	n2	n3
	Wildtype			KO Untreated			KO V5-empty ICM			KO Cbh-hAP4B1 ICM			KO V5-empty IV			KO Cbh-hAP4B1 IV
Cerebrum	20.5	11.3672	0	7.63	0	11.5801	5570	6863.24	643.087	4390	3846.23	5207.16	162	182.19	164.78	313	324.036	238.628
Spinal cord	0	0	0	0	0	3.14075	460.145	532.533	120.97	1359.13	432.421	2710.02	24.8694	45.7922	116.162	232.043	14.1951	158.452
Cerebellum	4.30739	0	0	4.93623	0	0	474.418	15.1567	808.991	1631.61	2680.57	5218.12	21.6458	63.9803	15.9127	36.245	74.7759	307.196
Heart	0	20.9001	0	39.3656	0	7.16607	3653.25	4526.46	1039.15	5912.09	5066.25	1584.35	3291.1	5057.91	1946.26	5585.91	6006.8	2357.36
Liver	4.2862	41.0422	34.4452	0	71.0077	51.9973	233.466	2596.46	4040.1	1252.15	7808.51	6073.8	166.956	2425.47	5028.46	2906.34	8081.84	25264.2
