# Supplementary material for: Pre-clinical development of AP4B1 gene replacement therapy for hereditary spastic paraplegia type 47
Source: EMBO Mol Med. 2024 Oct 2;16(11):2882–917. doi: 10.1038/s44321-024-00148-5 (PMC11554807; doi:10.1038/s44321-024-00148-5)
Supplement: Supplementary file 5 — Source data Fig. 3 [file 44321_2024_148_MOESM5_ESM.zip › Figure 3/B-F/Cerebellum/Extraction 1/JAC-01 Cerebellum hAP4B1 RNA n1.xlsx]

## Sheet: SYBR
		1	2	3	4	5	6	7	8	9	10	11	12
A	Content	Unkn	Unkn	Unkn	Unkn	Unkn	Unkn	Unkn	Unkn	Unkn	Unkn	Unkn	Unkn
	Sample
	Cq	37.2984				24.0526	23.7877
B	Content	Unkn	Unkn	Unkn	Unkn	Unkn	Unkn	Unkn	Unkn	Unkn	Unkn	Unkn	Unkn
	Sample
	Cq	33.8203	35.1176			23.2492	22.55
C	Content	Unkn	Unkn	Unkn	Unkn	Unkn	Unkn	Unkn	Unkn	Unkn	Unkn	Unkn	Unkn
	Sample
	Cq	21.3221	22.3621		36.0883	22.9593	23.064
D	Content	Unkn	Unkn	Unkn	Unkn	Unkn	Unkn	Unkn	Unkn	Unkn	Unkn	Unkn	Unkn
	Sample
	Cq	35.5879	36.1511			25.6002	24.0084
E	Content	Unkn	Unkn	Unkn	Unkn	Unkn	Unkn	Unkn	Unkn	Unkn	Unkn	Unkn	Unkn
	Sample
	Cq	30.4471	28.9063	35.0185		25.0883	24.0773
F	Content	Unkn	Unkn	Unkn	Unkn	Unkn	Unkn	Unkn	Unkn	Unkn	Unkn	Unkn	Unkn
	Sample
	Cq	34.6178	36.3232			24.7945	24.1588
G	Content	Unkn	Unkn	Unkn	Unkn	Unkn	Unkn	Unkn	Unkn	Unkn	Unkn	Unkn	Unkn
	Sample
	Cq	29.5559				35.0041
H	Content	Unkn	Unkn	Unkn	Unkn	Unkn	Unkn	Unkn	Unkn	Unkn	Unkn	Unkn	Unkn
	Sample
	Cq
																	Average AP4B1	Average GAPDH	delta CT	delta delta CT
															282029	WT untreated	37.2984	23.9201	13.3782	1.80888	0.285413
															281228	Hom untreated	34.4689	22.8996	11.5694	0	1
															282036	Hom V5-AP4B1 ICM	21.8421	23.0117	-1.16955	-12.7389	6835.9
															281230	Hom V5-only ICM	35.8695	24.8043	11.0652	-0.504165	1.4183
															284225	Hom V5-AP4B1 IV	29.6767	24.5828	5.09394	-6.47543	88.9811
															282038	Hom V5-only IV	35.4705	24.4767	10.9938	-0.575564	1.49026

## Sheet: Run Information
File Name	26_05_2021 qPCR cerbellum JAC-01 1st set.pcrd
Created By User
Notes
ID
Run Started	05/25/2021 22:49:44 UTC
Run Ended	05/26/2021 00:16:11 UTC
Sample Vol	25
Lid Temp	105
Protocol File Name	Unknown.prcl
Plate Setup File Name	DefaultPlate.pltd
Base Serial Number	CT037944
Optical Head Serial Number	785BR9763
CFX Maestro Version	4.1.2433.1219.
