# Supplementary material for: Pre-clinical development of AP4B1 gene replacement therapy for hereditary spastic paraplegia type 47
Source: EMBO Mol Med. 2024 Oct 2;16(11):2882–917. doi: 10.1038/s44321-024-00148-5 (PMC11554807; doi:10.1038/s44321-024-00148-5)
Supplement: Supplementary file 5 — Source data Fig. 3 [file 44321_2024_148_MOESM5_ESM.zip › Figure 3/B-F/Cerebellum/Extraction 2/JAC-01 Cerebellum hAP4B1 RNA n2.xlsx]

## Sheet: SYBR
		1	2	3	4	5	6	7	8	9	10	11	12
A	Content	Unkn	Unkn	Unkn	Unkn	Unkn	Unkn	Unkn	Unkn	Unkn	Unkn	Unkn	Unkn
	Sample
	Cq	34.0901	33.2105	34.3926	34.4364	28.1279	28.0551
B	Content	Unkn	Unkn	Unkn	Unkn	Unkn	Unkn	Unkn	Unkn	Unkn	Unkn	Unkn	Unkn
	Sample
	Cq	34.3337	34.5839	34.257	35.4278	29.8767	29.9689
C	Content	Unkn	Unkn	Unkn	Unkn	Unkn	Unkn	Unkn	Unkn	Unkn	Unkn	Unkn	Unkn
	Sample
	Cq	18.0613	18.3297	18.4755	18.4958	28.5774	28.6003
D	Content	Unkn	Unkn	Unkn	Unkn	Unkn	Unkn	Unkn	Unkn	Unkn	Unkn	Unkn	Unkn
	Sample
	Cq	30.7136	30.6088	28.9134	31.0214	26.8155	27.0432
E	Content	Unkn	Unkn	Unkn	Unkn	Unkn	Unkn	Unkn	Unkn	Unkn	Unkn	Unkn	Unkn
	Sample
	Cq	26.5842	26.2139	26.2624	26.2167	26.2805	26.0641
F	Content	Unkn	Unkn	Unkn	Unkn	Unkn	Unkn	Unkn	Unkn	Unkn	Unkn	Unkn	Unkn
	Sample
	Cq	33.3886	32.8235	34.4177	33.1526	28.3962	28.4653
G	Content	Unkn	Unkn	Unkn	Unkn	Unkn	Unkn	Unkn	Unkn	Unkn	Unkn	Unkn	Unkn
	Sample
	Cq					36.2228	38.1918
H	Content	Unkn	Unkn	Unkn	Unkn	Unkn	Unkn	Unkn	Unkn	Unkn	Unkn	Unkn	Unkn
	Sample
	Cq
																		Cerebellum 2
																				Average AP4B1	Average GAPDH	delta CT	delta delta CT	#NAME?
																		hom uT	282035	33.6503	28.0915	5.55882	0	1
																		WT	282041	34.4588	29.9228	4.53603	-1.02279	2.03184
																		AP4B1 CM	285103	18.1955	28.5888	-10.3933	-15.9522	63398.5
																		v5 only CM	284231	30.6612	26.9294	3.7318	-1.82701	3.54802
																		AP4B1 FV	285101	26.3991	26.1723	0.226742	-5.33208	40.2823
																		v5 only FV	284230	33.106	28.4308	4.67526	-0.883556	1.84492

## Sheet: Run Information
File Name	HANNAHONESTEPRTPCR.pcrd
Created By User
Notes
ID
Run Started	05/28/2021 20:47:46 UTC
Run Ended	05/28/2021 22:14:14 UTC
Sample Vol	25
Lid Temp	105
Protocol File Name	Unknown.prcl
Plate Setup File Name	DefaultPlate.pltd
Base Serial Number	CT037944
Optical Head Serial Number	785BR9763
CFX Maestro Version	4.1.2433.1219.
