# Supplementary material for: Pre-clinical development of AP4B1 gene replacement therapy for hereditary spastic paraplegia type 47
Source: EMBO Mol Med. 2024 Oct 2;16(11):2882–917. doi: 10.1038/s44321-024-00148-5 (PMC11554807; doi:10.1038/s44321-024-00148-5)
Supplement: Supplementary file 5 — Source data Fig. 3 [file 44321_2024_148_MOESM5_ESM.zip › Figure 3/B-F/Cerebellum/Summary Cerebellum Analysis.xlsx]

## Sheet: Sheet1
Cerebellum qPCR Summary
Extraction 1											extraction 1
			Average AP4B1	Average GAPDH	delta CT	delta delta CT					Delta delta ct (wt)	Relative expression per total RNA	per ul RNA
	WT untreated	282029	37.3	23.92	13.3782	1.80888	0.285413			WT untreated	0	1	0.05
	Hom untreated	281228	34.47	22.9	11.5694	0	1			Hom untreated	-1.80888	3.50369	0.175185
	Hom V5-AP4B1 ICM	282036	21.84	23.01	-1.16955	-12.7389	6835.9			Hom V5-AP4B1 ICM	-14.5478	23950.9	1197.55
	Hom V5-only ICM	281230	35.87	24.8	11.0652	-0.504165	1.4183			Hom V5-only ICM	-2.31304	4.96929	0.248465
	Hom V5-AP4B1 IV	284225	29.68	24.58	5.09394	-6.47543	88.9811			Hom V5-AP4B1 IV	-8.2843	311.762	15.5881
	Hom V5-only IV	282038	35.47	24.48	10.9938	-0.575564	1.49026			Hom V5-only IV	-2.38444	5.22141	0.261071
Extraction 2											extraction 2
			Average AP4B1	Average GAPDH	delta CT	delta delta CT	#NAME?				Delta delta ct (wt)	Relative expression per total RNA	per ul RNA
	hom uT	282035	33.65	28.09	5.55882	0	1			hom uT	1.02279	0.492164	0.0246082
	WT	282041	34.46	29.92	4.53603	-1.02279	2.03184			WT	0	1	0.05
	AP4B1 CM	285103	18.2	28.59	-10.3933	-15.9522	63398.5			AP4B1 CM	-14.9294	31202.5	1560.12
	v5 only CM	284231	30.66	26.93	3.7318	-1.82701	3.54802			v5 only CM	-0.804227	1.74621	0.0873105
	AP4B1 FV	285101	26.4	26.17	0.226742	-5.33208	40.2823			AP4B1 FV	-4.30929	19.8255	0.991276
	v5 only FV	284230	33.11	28.43	4.67526	-0.883556	1.84492			v5 only FV	0.139232	0.908002	0.0454001
Extraction 3											extraction 3
			Average AP4B1	Average GAPDH	delta CT	delta delta CT					Delta delta ct (wt)	Relative expression per total RNA	per ul RNA
	WT	284224	33.94	22.96	10.9871	1.15897	0.447832			WT	0	1	0.05
	Hom UT	285450	32.98	23.15	9.82814	0	1			Hom UT	-1.15897	2.23298	0.111649
	v5 only ICM	285448	33.08	22.91	10.164	0.335838	0.792324			v5 only ICM	-0.823132	1.76924	0.0884621
	V5 AP4B1 ICM	285449	19.99	22.6	-2.61105	-12.4392	5553.54			V5 AP4B1 ICM	-13.5982	12400.9	620.047
	V5 only FV	285451	34.01	21.95	12.0642	2.23608	0.212263			V5 only FV	1.07711	0.473978	0.0236989
	V5 AP4B1 FV	285452	26.69	21.91	4.77858	-5.04956	33.1183			V5 AP4B1 FV	-6.20853	73.9525	3.69762
