# Supplementary material for: Pre-clinical development of AP4B1 gene replacement therapy for hereditary spastic paraplegia type 47
Source: EMBO Mol Med. 2024 Oct 2;16(11):2882–917. doi: 10.1038/s44321-024-00148-5 (PMC11554807; doi:10.1038/s44321-024-00148-5)
Supplement: Supplementary file 5 — Source data Fig. 3 [file 44321_2024_148_MOESM5_ESM.zip › Figure 3/B-F/Cerebrum/1st set/JAC-01 Cerebrum hAP4B1 RNA n1.xlsx]

## Sheet: SYBR
		1	2	3	4	5	6	7	8	9	10	11	12
A	Content	Unkn	Unkn	Unkn	Unkn	Unkn	Unkn	Unkn	Unkn	Unkn	Unkn	Unkn	Unkn
A	Sample
A	Cq	32.8266	33.0009	32.8305	32.4121	24.9314	25.1256
A
B	Content	Unkn	Unkn	Unkn	Unkn	Unkn	Unkn	Unkn	Unkn	Unkn	Unkn	Unkn	Unkn
B	Sample
B	Cq	33.2004	32.5326	32.0811	32.5994	25.7132	25.2832
B
C	Content	Unkn	Unkn	Unkn	Unkn	Unkn	Unkn	Unkn	Unkn	Unkn	Unkn	Unkn	Unkn
C	Sample
C	Cq	20.8987	20.8383	31.178	31.3837	24.6546	24.8332
C
D	Content	Unkn	Unkn	Unkn	Unkn	Unkn	Unkn	Unkn	Unkn	Unkn	Unkn	Unkn	Unkn
D	Sample
D	Cq	33.1533	32.9367	32.4181	31.7396	25.5258	25.2326
D
E	Content	Unkn	Unkn	Unkn	Unkn	Unkn	Unkn	Unkn	Unkn	Unkn	Unkn	Unkn	Unkn
E	Sample
E	Cq	28.9393	28.4519	32.647	33.6922	24.8834	25.1654
E
F	Content	Unkn	Unkn	Unkn	Unkn	Unkn	Unkn	Unkn	Unkn	Unkn	Unkn	Unkn	Unkn
F	Sample
F	Cq	33.1361	32.3772	32.7934	33.0379	24.9255	24.7101
F
G	Content	Unkn	Unkn	Unkn	Unkn	Unkn	Unkn	Unkn	Unkn	Unkn	Unkn	Unkn	Unkn
G	Sample
G	Cq	33.8914	32.8381	33.3169	32.407	31.279	30.8276
G
H	Content	Unkn	Unkn	Unkn	Unkn	Unkn	Unkn	Unkn	Unkn	Unkn	Unkn	Unkn	Unkn
H	Sample
H	Cq
H
																	Average AP4B1	Average GAPDH	delta CT	delta delta CT
																Hom untreated	32.9137	25.0285	7.88522	0	1
																WT untreated	32.8665	25.4982	7.3683	-0.516918	1.4309
																Hom V5-AP4B1 ICM	20.8685	24.7439	-3.87538	-11.7606	3469.7
																Hom V5-only ICM	33.045	25.3792	7.66583	-0.219386	1.16424
																Hom V5-AP4B1 IV	28.6956	25.0244	3.6712	-4.21402	18.5586
																Hom V5-only IV	32.7567	24.8178	7.93884	0.053627	0.963511
																				delta delta ct (WT)	Relative expression per total RNA	Relative expression per ug RNA
																			Hom untreated	0.516918	0.698863	0.0349432
																			WT untreated	0	1	0.05
																			Hom V5-AP4B1 ICM	-11.2437	2424.85	121.242
																			Hom V5-only ICM	0.297532	0.813643	0.0406821
																			Hom V5-AP4B1 IV	-3.6971	12.9699	0.648497
																			Hom V5-only IV	0.570545	0.673362	0.0336681

## Sheet: Run Information
File Name	06_05_2021 qPCR brains JAC-01 1st set.pcrd
Created By User
Notes
ID
Run Started	05/06/2021 21:32:01 UTC
Run Ended	05/06/2021 22:58:18 UTC
Sample Vol	25
Lid Temp	105
Protocol File Name	Unknown.prcl
Plate Setup File Name	DefaultPlate.pltd
Base Serial Number	CT037944
Optical Head Serial Number	785BR9763
CFX Maestro Version	4.1.2433.1219.
