# Supplementary material for: Pre-clinical development of AP4B1 gene replacement therapy for hereditary spastic paraplegia type 47
Source: EMBO Mol Med. 2024 Oct 2;16(11):2882–917. doi: 10.1038/s44321-024-00148-5 (PMC11554807; doi:10.1038/s44321-024-00148-5)
Supplement: Supplementary file 5 — Source data Fig. 3 [file 44321_2024_148_MOESM5_ESM.zip › Figure 3/B-F/Cerebrum/2nd set/JAC-01 Cerebrum hAP4B1 RNA n2.xlsx]

## Sheet: SYBR
		1	2	3	4	5	6	7	8	9	10	11	12
A	Content	Unkn	Unkn	Unkn	Unkn	Unkn	Unkn	Unkn	Unkn	Unkn	Unkn	Unkn	Unkn
A	Sample
A	Cq	32.3964	32.297	32.326	33.097	23.8812	23.2024
A
B	Content	Unkn	Unkn	Unkn	Unkn	Unkn	Unkn	Unkn	Unkn	Unkn	Unkn	Unkn	Unkn
B	Sample
B	Cq	33.09	32.1905	33.0322	32.2111	23.3598	22.9019
B
C	Content	Unkn	Unkn	Unkn	Unkn	Unkn	Unkn	Unkn	Unkn	Unkn	Unkn	Unkn	Unkn
C	Sample
C	Cq	33.0331	32.1082	32.3753	32.3425	23.5263	23.5329
C
D	Content	Unkn	Unkn	Unkn	Unkn	Unkn	Unkn	Unkn	Unkn	Unkn	Unkn	Unkn	Unkn
D	Sample
D	Cq	30.5163	29.9744	32.7145	33.0506	23.0292	22.7938
D
E	Content	Unkn	Unkn	Unkn	Unkn	Unkn	Unkn	Unkn	Unkn	Unkn	Unkn	Unkn	Unkn
E	Sample
E	Cq	27.6805	28.1529	32.1078	32.7564	23.4756	22.6319
E
F	Content	Unkn	Unkn	Unkn	Unkn	Unkn	Unkn	Unkn	Unkn	Unkn	Unkn	Unkn	Unkn
F	Sample
F	Cq	21.394	21.0554	32.0581	32.086	23.6336	23.0825
F
G	Content	Unkn	Unkn	Unkn	Unkn	Unkn	Unkn	Unkn	Unkn	Unkn	Unkn	Unkn	Unkn
G	Sample
G	Cq	33.0579	31.3791	35.096	32.9597	31.0284	30.713
G
H	Content	Unkn	Unkn	Unkn	Unkn	Unkn	Unkn	Unkn	Unkn	Unkn	Unkn	Unkn	Unkn
H	Sample
H	Cq
H
																	Average AP4B1	Average GAPDH	delta CT	delta delta CT
															282035	Hom untreated	32.3467	23.5418	8.80489	0	1
															282041	WT untreated	32.6403	23.1309	9.50939	0.704503	0.613654
															284230	Hom V5-only IV	32.5706	23.5296	9.041	0.236113	0.84903
															284231	Hom V5-only ICM	30.2454	22.9115	7.33391	-1.47098	2.7721
															285101	Hom V5-AP4B1 IV	27.9167	23.0538	4.86295	-3.94194	15.3688
															285103	Hom V5-AP4B1 ICM	21.2247	23.3581	-2.13336	-10.9382	1962.19
																			Delta delta ct (wt)	Relative expression per total RNA	per ug RNA
																		Hom untreated	-0.704503	1.62958	0.0814791
																		WT untreated	0	1	0.05
																		Hom V5-only IV	-0.468389	1.38356	0.0691782
																		Hom V5-only ICM	-2.17548	4.51737	0.225869
																		Hom V5-AP4B1 IV	-4.64644	25.0448	1.25224
																		Hom V5-AP4B1 ICM	-11.6428	3197.55	159.878

## Sheet: Run Information
File Name	13_05_2021 qPCR brains JAC-01 2nd set.pcrd
Created By User
Notes
ID
Run Started	05/13/2021 23:09:31 UTC
Run Ended	05/14/2021 00:36:12 UTC
Sample Vol	10
Lid Temp	105
Protocol File Name	Unknown.prcl
Plate Setup File Name	DefaultPlate.pltd
Base Serial Number	CT011212
Optical Head Serial Number	785BR19964
CFX Maestro Version	4.1.2433.1219.
