# Supplementary material for: Pre-clinical development of AP4B1 gene replacement therapy for hereditary spastic paraplegia type 47
Source: EMBO Mol Med. 2024 Oct 2;16(11):2882–917. doi: 10.1038/s44321-024-00148-5 (PMC11554807; doi:10.1038/s44321-024-00148-5)
Supplement: Supplementary file 5 — Source data Fig. 3 [file 44321_2024_148_MOESM5_ESM.zip › Figure 3/B-F/Cerebrum/3rd set/JAC-01 Cerebrum hAP4B1 RNA n3.xlsx]

## Sheet: SYBR
		1	2	3	4	5	6	7	8	9	10	11	12
A	Content	Unkn	Unkn	Unkn	Unkn	Unkn	Unkn	Unkn	Unkn	Unkn	Unkn	Unkn	Unkn
A	Sample
A	Cq	32.2711	33.0408	32.2737	32.6824	23.0996	24.6968
A
B	Content	Unkn	Unkn	Unkn	Unkn	Unkn	Unkn	Unkn	Unkn	Unkn	Unkn	Unkn	Unkn
B	Sample
B	Cq	32.8741	31.9515	32.2036	32.1067	25.3316	25.5273
B
C	Content	Unkn	Unkn	Unkn	Unkn	Unkn	Unkn	Unkn	Unkn	Unkn	Unkn	Unkn	Unkn
C	Sample
C	Cq	32.1857	31.65	32.5445	31.5545	24.362	24.4284
C
D	Content	Unkn	Unkn	Unkn	Unkn	Unkn	Unkn	Unkn	Unkn	Unkn	Unkn	Unkn	Unkn
D	Sample
D	Cq	24.468	23.867	30.7187	31.4621	22.419	23.1134
D
E	Content	Unkn	Unkn	Unkn	Unkn	Unkn	Unkn	Unkn	Unkn	Unkn	Unkn	Unkn	Unkn
E	Sample
E	Cq	31.7383	33.4422	31.9796	32.1925	25.2326	22.0754
E
F	Content	Unkn	Unkn	Unkn	Unkn	Unkn	Unkn	Unkn	Unkn	Unkn	Unkn	Unkn	Unkn
F	Sample
F	Cq	29.4245	29.3705	32.0535	32.3346	24.9781	23.2347
F
G	Content	Unkn	Unkn	Unkn	Unkn	Unkn	Unkn	Unkn	Unkn	Unkn	Unkn	Unkn	Unkn
G	Sample
G	Cq	32.5303	32.3223	33.2939	33.9605
G
H	Content	Unkn	Unkn	Unkn	Unkn	Unkn	Unkn	Unkn	Unkn	Unkn	Unkn	Unkn	Unkn
H	Sample
H	Cq
H
																	Average AP4B1	Average GAPDH	Delta CT	Delta Delta CT
															284224	WT	32.6559	23.8982	8.75773	1.77438		0.29232
															285450	Hom UT	32.4128	25.4294	6.98335	0		1
															285448	Hom V5-only ICM	31.9179	24.3952	7.52271	0.539356		0.688078
															285449	Hom V5-AP4B1 ICM	24.1675	22.7662	1.40132	-5.58204		47.9028
															285451	Hom V5-only facial vein	32.5903	23.654	8.93627	1.95291		0.258294
															285452	Hom V5-AP4B1 facial vein	29.3975	24.1064	5.29114	-1.69222		3.23153
																			Delta delta ct (wt)	Relative expression per total RNA		per ng RNA
																		WT	0	1		0.05
																		Hom UT	-1.77438	3.42091		0.171045
																		Hom V5-only ICM	-1.23502	2.35385		0.117693
																		Hom V5-AP4B1 ICM	-7.35642	163.871		8.19355
																		Hom V5-only facial vein	0.178535	0.8836		0.04418
																		Hom V5-AP4B1 facial vein	-3.4666	11.0548		0.552738

## Sheet: Run Information
File Name	17_05_2021 qPCR brains JAC-01 3rd set.pcrd
Created By User
Notes
ID
Run Started	05/18/2021 20:19:43 UTC
Run Ended	05/18/2021 21:45:59 UTC
Sample Vol	25
Lid Temp	105
Protocol File Name	Unknown.prcl
Plate Setup File Name	DefaultPlate.pltd
Base Serial Number	CT037944
Optical Head Serial Number	785BR9763
CFX Maestro Version	4.1.2433.1219.
