# Supplementary material for: Pre-clinical development of AP4B1 gene replacement therapy for hereditary spastic paraplegia type 47
Source: EMBO Mol Med. 2024 Oct 2;16(11):2882–917. doi: 10.1038/s44321-024-00148-5 (PMC11554807; doi:10.1038/s44321-024-00148-5)
Supplement: Supplementary file 5 — Source data Fig. 3 [file 44321_2024_148_MOESM5_ESM.zip › Figure 3/B-F/Cerebrum/4th set/JAC-01 Cerebrum hAP4B1 RNA n4.xlsx]

## Sheet: SYBR
		1	2	3	4	5	6	7	8	9	10	11	12
A	Content	Unkn	Unkn	Unkn	Unkn	Unkn	Unkn	Unkn	Unkn	Unkn	Unkn	Unkn	Unkn
A	Sample
A	Cq	32.1716	32.4272	32.6237	33.2717	24.9638	25.6173
A
B	Content	Unkn	Unkn	Unkn	Unkn	Unkn	Unkn	Unkn	Unkn	Unkn	Unkn	Unkn	Unkn
B	Sample
B	Cq	33.9248	32.0595	32.4927	33.5411	21.8993	22.1187
B
C	Content	Unkn	Unkn	Unkn	Unkn	Unkn	Unkn	Unkn	Unkn	Unkn	Unkn	Unkn	Unkn
C	Sample
C	Cq	27.2142	27.2228	30.04	30.0909	22.1855	22.2478
C
D	Content	Unkn	Unkn	Unkn	Unkn	Unkn	Unkn	Unkn	Unkn	Unkn	Unkn	Unkn	Unkn
D	Sample
D	Cq	29.3085	29.452	32.6036	33.0929	21.7262	22.0816
D
E	Content	Unkn	Unkn	Unkn	Unkn	Unkn	Unkn	Unkn	Unkn	Unkn	Unkn	Unkn	Unkn
E	Sample
E	Cq	32.3944	31.5075	32.1362	32.2396	23.1681	23.4739
E
F	Content	Unkn	Unkn	Unkn	Unkn	Unkn	Unkn	Unkn	Unkn	Unkn	Unkn	Unkn	Unkn
F	Sample
F	Cq	32.668	31.9852	32.6339	32.2759	22.8659	22.3293
F
G	Content	Unkn	Unkn	Unkn	Unkn	Unkn	Unkn	Unkn	Unkn	Unkn	Unkn	Unkn	Unkn
G	Sample
G	Cq	32.4679	32.2467	32.771	33.7069	39.1533	37.3714
G
H	Content	Unkn	Unkn	Unkn	Unkn	Unkn	Unkn	Unkn	Unkn	Unkn	Unkn	Unkn	Unkn
H	Sample
H	Cq
H
																	Average AP4B1	Average GAPDH	delta CT	delta delta CT
															284229	WT untreated	32.2994	25.2906	7.00887	-2.72009	6.58916
															288236	Hom V5-only ICM	32.9922	22.009	10.9831	1.25417	0.419235
															288303	Hom V5-AP4B1 ICM	27.2185	22.2167	5.00184	-4.72712	26.4852
															288307	Hom V5-AP4B1 IV	29.3803	21.9039	7.47641	-2.25255	4.76523
															288308	Hom V5-only IV	31.951	23.321	8.62999	-1.09897	2.14202
															288864	Hom untreated	32.3266	22.5976	9.72896	0	1
																			delta delta ct (WT)	Relative expression per total RNA	per ul RNA
																			-2.72009	7.39891	0.369945
																			1.25417	1.57294	0.0786469
																			-4.72712	22.3456	1.11728
																			-2.25255	5.07397	0.253698
																			-1.09897	1.20773	0.0603867
																			0	0	0

## Sheet: Run Information
File Name	20_05_2021 qPCR brains JAC-01 4th set.pcrd
Created By User
Notes
ID
Run Started	05/20/2021 20:30:18 UTC
Run Ended	05/20/2021 21:56:35 UTC
Sample Vol	25
Lid Temp	105
Protocol File Name	Unknown.prcl
Plate Setup File Name	DefaultPlate.pltd
Base Serial Number	CT037944
Optical Head Serial Number	785BR9763
CFX Maestro Version	4.1.2433.1219.
