# Supplementary material for: Pre-clinical development of AP4B1 gene replacement therapy for hereditary spastic paraplegia type 47
Source: EMBO Mol Med. 2024 Oct 2;16(11):2882–917. doi: 10.1038/s44321-024-00148-5 (PMC11554807; doi:10.1038/s44321-024-00148-5)
Supplement: Supplementary file 5 — Source data Fig. 3 [file 44321_2024_148_MOESM5_ESM.zip › Figure 3/B-F/Heart/Heart quantification summary.xlsx]

## Sheet: Sheet1
Heart Summary Sheet
																Re-do heart extraction 1									Extraction 1
Extraction 1																		Average AP4	Average Gapdh	delta CT	delta delta CT				Delta delta ct (WT)	Relative expression per total RNA	per ng RNA
			Average AP4B1	Average GAPDH	delta CT	delta delta CT																		WT	0	1	0.05
	WT	282029	35.66	23.45	12.2095	1.02621	0.490998									WT	282029	30.4743	19.1587	11.3157	1.43763	0.369174		Hom UT	-1.43763	2.70875	0.135438
	Hom UT	281228	34.46	23.27	11.1833	0	1									Hom UT	281228	28.8311	18.953	9.87804	0	1		V5 only (CM)	-0.742117	1.67263	0.0836314
	V5 only (CM)	281230	35.28	22.81	12.4707	1.28739	0.409691									V5 only (CM)	281230	28.7944	18.2208	10.5736	0.695511	0.617491		V5 only (fv)	-2.48871	5.61276	0.280638
	V5 only (fv)	282038	30.98	23.09	7.88968	-3.2936	9.80555									V5 only (fv)	282038	26.8292	18.0022	8.82696	-1.05108	2.07208		V5_AP4B1 (cm)	-10.9536	1983.24	99.162
	V5_AP4B1 (cm)	282036	22.16	23.44	-1.27173	-12.455	5614.77									V5_AP4B1 (cm)	282036	18.6452	18.2832	0.362029	-9.51602	732.16		V5_AP4B1 (FV)	-11.9863	4057.42	202.871
	V5_AP4B1 (FV)	284225	21.05	25.16	-4.11684	-15.3001	40345.5		V5_AP4B1 (fv)	284225	19.364	22.04	-2.67595	-13.8592	14860.8	V5_AP4B1 (FV)	284225	17.9485	18.6191	-0.670674	-10.5487	1497.89
Extraction 2
																									Extraction 2
			Average AP4B1	Average GAPDH	delta CT	delta delta CT																			Delta delta ct (WT)	Relative expression per total RNA	per ng RNA
																								WT	0	1	0.05
	WT	282041	33.8515	21.3653	12.4861	0.583183	0.667489																	Hom UT	-0.583183	1.49815	0.0749076
	Hom UT	282035	33.1269	21.224	11.9029	0	1																	V5 only (CM)	-4.6854	25.7304	1.28652
	V5 only (cm)	284231	29.3013	21.5006	7.80072	-4.10222	17.1747																	V5 only (fv)	-4.21121	18.5225	0.926124
	V5 only (fv)	284230	29.242	20.967	8.27492	-3.62802	12.3636																	V5_AP4B1 (cm)	-13.1261	8940.12	447.006
	V5_AP4B1 (cm)	285103	20.716	21.356	-0.639957	-12.5429	5967.43																	V5_AP4B1 (FV)	-13.2148	9507.44	475.372
	V5_AP4B1 (fv)	285101	20.7543	21.483	-0.72872	-12.6317	6346.11												Average	Std Error
																		WT	0.879129	0.370932
																		Hom UT	1	0
																		V5 only (cm)	16.6073	9.07234
																		V5 only (fv)	5.09947	3.64878
																		V5_AP4B1 (cm)	5391.96	2540.56
Extraction 3																		V5_AP4B1 (fv)	5091.37	1823.79					Extraction 3
			Average AP4B1	Average GAPDH	delta CT	delta delta CT																			Delta delta ct (WT)	Relative expression per total RNA	per ng RNA
																								WT	0	1	0.05
	WT	284224	32.6973	21.8526	10.8447	-0.678724	1.60072																	Hom UT	0.678724	0.624718	0.0312359
	Hom UT	285450	33.1711	21.6477	11.5234	0	1																	V5 only (CM)	-4.32261	20.0095	1.00047
	V5 only (cm)	285448	27.9403	21.4182	6.52206	-5.00134	32.0296																	V5 only (fv)	0.891688	0.538983	0.0269492
	V5 only (fv)	285451	33.3622	21.6259	11.7364	0.212963	0.862763																	V5_AP4B1 (cm)	-12.5314	5920.01	296
	V5_AP4B1 (cm)	285449	20.435	22.1217	-1.68671	-13.2101	9476.3																	V5_AP4B1 (FV)	-12.1804	4641.72	232.086
	V5_AP4B1 (fv)	285452	20.292	21.6278	-1.33577	-12.8592	7430.12
