# Supplementary material for: Pre-clinical development of AP4B1 gene replacement therapy for hereditary spastic paraplegia type 47
Source: EMBO Mol Med. 2024 Oct 2;16(11):2882–917. doi: 10.1038/s44321-024-00148-5 (PMC11554807; doi:10.1038/s44321-024-00148-5)
Supplement: Supplementary file 5 — Source data Fig. 3 [file 44321_2024_148_MOESM5_ESM.zip › Figure 3/B-F/Heart/JAC-01 heart hAP4B1 RNA n1 redo.xlsm]

## Sheet: SYBR
		29.8914	31.0572			19.2928	19.0246
		29.0822	28.5799			19.1058	18.8003
		28.9621	28.6266			18.3161	18.1255
		27.1534	26.505			18.165	17.8394
		18.7254	18.565			18.0814	18.4851
		17.8155	18.0815			18.7055	18.5327
											Average AP4	Average Gapdh	delta CT	delta delta CT
									WT	282029	30.4743	19.1587	11.3157	1.43763	0.369174
									Hom UT	281228	28.8311	18.953	9.87804	0	1
									V5 only (CM)	281230	28.7944	18.2208	10.5736	0.695511	0.617491
									V5 only (fv)	282038	26.8292	18.0022	8.82696	-1.05108	2.07208
									V5_AP4B1 (cm)	282036	18.6452	18.2832	0.362029	-9.51602	732.16
									V5_AP4B1 (FV)	284225	17.9485	18.6191	-0.670674	-10.5487	1497.89

## Sheet: Run Information
	10
	105
