# Supplementary material for: Pre-clinical development of AP4B1 gene replacement therapy for hereditary spastic paraplegia type 47
Source: EMBO Mol Med. 2024 Oct 2;16(11):2882–917. doi: 10.1038/s44321-024-00148-5 (PMC11554807; doi:10.1038/s44321-024-00148-5)
Supplement: Supplementary file 5 — Source data Fig. 3 [file 44321_2024_148_MOESM5_ESM.zip › Figure 3/B-F/Heart/JAC-01 heart hAP4B1 RNA n1.xlsx]

## Sheet: SYBR
		1	2	3	4	5	6	7	8	9	10	11	12
A	Content	Unkn	Unkn	Unkn	Unkn	Unkn	Unkn	Unkn	Unkn	Unkn	Unkn	Unkn	Unkn
A	Sample
A	Cq	34.7445	36.5682	33.2978	32.9786	23.7999	23.0939
A
B	Content	Unkn	Unkn	Unkn	Unkn	Unkn	Unkn	Unkn	Unkn	Unkn	Unkn	Unkn	Unkn
B	Sample
B	Cq	34.0962	34.8187	33.6296	32.9277	23.007	23.5413
B
C	Content	Unkn	Unkn	Unkn	Unkn	Unkn	Unkn	Unkn	Unkn	Unkn	Unkn	Unkn	Unkn
C	Sample
C	Cq	35.262	35.3045	33.2405	32.7496	22.868	22.7572
C
D	Content	Unkn	Unkn	Unkn	Unkn	Unkn	Unkn	Unkn	Unkn	Unkn	Unkn	Unkn	Unkn
D	Sample
D	Cq	31.2238	30.7417	33.2938	32.2568	23.3157	22.8703
D
E	Content	Unkn	Unkn	Unkn	Unkn	Unkn	Unkn	Unkn	Unkn	Unkn	Unkn	Unkn	Unkn
E	Sample
E	Cq	22.1868	22.1422	30.8998	31.2872	23.72	23.1524
E
F	Content	Unkn	Unkn	Unkn	Unkn	Unkn	Unkn	Unkn	Unkn	Unkn	Unkn	Unkn	Unkn
F	Sample
F	Cq	21.1798	20.9153	32.1928	32.1088		37.0007
F
G	Content	Unkn	Unkn	Unkn	Unkn	Unkn	Unkn	Unkn	Unkn	Unkn	Unkn	Unkn	Unkn
G	Sample
G	Cq			31.0707	30.446	24.977	25.3518
G
H	Content	Unkn	Unkn	Unkn	Unkn	Unkn	Unkn	Unkn	Unkn	Unkn	Unkn	Unkn	Unkn
H	Sample
H	Cq
H
																Average AP4B1	Average GAPDH	delta CT	delta delta CT
														WT	282029	35.6564	23.4469	12.2095	1.02621	0.490998
														Hom UT	281228	34.4575	23.2742	11.1833	0	1
														V5 only (CM)	281230	35.2833	22.8126	12.4707	1.28739	0.409691
														V5 only (fv)	282038	30.9827	23.093	7.88968	-3.2936	9.80555
														V5_AP4B1 (cm)	282036	22.1645	23.4362	-1.27173	-12.455	5614.77
														V5_AP4B1 (FV)	284225	21.0475	25.1644	-4.11684	-15.3001	40345.5

## Sheet: Run Information
File Name	HANNAHHEART.pcrd
Created By User
Notes
ID
Run Started	07/01/2021 23:11:06 UTC
Run Ended	07/02/2021 00:38:25 UTC
Sample Vol	25
Lid Temp	105
Protocol File Name	Unknown.prcl
Plate Setup File Name	DefaultPlate.pltd
Base Serial Number	CT011212
Optical Head Serial Number	785BR19964
CFX Manager Version	3.1.1517.0823.
