# Supplementary material for: Pre-clinical development of AP4B1 gene replacement therapy for hereditary spastic paraplegia type 47
Source: EMBO Mol Med. 2024 Oct 2;16(11):2882–917. doi: 10.1038/s44321-024-00148-5 (PMC11554807; doi:10.1038/s44321-024-00148-5)
Supplement: Supplementary file 5 — Source data Fig. 3 [file 44321_2024_148_MOESM5_ESM.zip › Figure 3/B-F/Heart/JAC-01 heart hAP4B1 RNA n2.xlsm]

## Sheet: SYBR
		33.0365	34.6664			21.2047	21.526
		32.0904	34.1635			21.1894	21.2586
		29.1774	29.4252			21.8126	21.1886
		29.2059	29.278			20.8581	21.076
		21.0031	20.429			21.1941	21.5178
		21.1651	20.3434			22.148	20.818	19.4719	19.2561	30.6395		21.8515	22.2284
										Average AP4B1	Average GAPDH	delta CT	delta delta CT
								WT	282041	33.8515	21.3653	12.4861	0.583183	0.667489
								Hom UT	282035	33.1269	21.224	11.9029	0	1
								V5 only (cm)	284231	29.3013	21.5006	7.80072	-4.10222	17.1747
								V5 only (fv)	284230	29.242	20.967	8.27492	-3.62802	12.3636
								V5_AP4B1 (cm)	285103	20.716	21.356	-0.639957	-12.5429	5967.43
								V5_AP4B1 (fv)	285101	20.7543	21.483	-0.72872	-12.6317	6346.11
								V5_AP4B1 (fv)	284225	19.364	22.04	-2.67595	-13.8592	14860.8

## Sheet: Run Information
	25
	105
