# Supplementary material for: Pre-clinical development of AP4B1 gene replacement therapy for hereditary spastic paraplegia type 47
Source: EMBO Mol Med. 2024 Oct 2;16(11):2882–917. doi: 10.1038/s44321-024-00148-5 (PMC11554807; doi:10.1038/s44321-024-00148-5)
Supplement: Supplementary file 5 — Source data Fig. 3 [file 44321_2024_148_MOESM5_ESM.zip › Figure 3/B-F/Heart/JAC-01 heart hAP4B1 RNA n3.xlsm]

## Sheet: SYBR
		32.1181	33.2765			22.3392	21.3661
		34.4999	31.8423			21.2533	22.0421
		27.7887	28.0918			21.9964	20.84
		33.2892	33.4353			21.0159	22.2359
		20.2077	20.6623	39.7557		22.0669	22.1765
		20.4389	20.1451			21.8259	21.4297
						34.757	34.8373
										Average AP4B1	Average GAPDH	delta CT	delta delta CT
								WT	284224	32.6973	21.8526	10.8447	-0.678724	1.60072
								Hom UT	285450	33.1711	21.6477	11.5234	0	1
								V5 only (cm)	285448	27.9403	21.4182	6.52206	-5.00134	32.0296
								V5 only (fv)	285451	33.3622	21.6259	11.7364	0.212963	0.862763
								V5_AP4B1 (cm)	285449	20.435	22.1217	-1.68671	-13.2101	9476.3
								V5_AP4B1 (fv)	285452	20.292	21.6278	-1.33577	-12.8592	7430.12

## Sheet: Run Information
	25
	105
