# Supplementary material for: Pre-clinical development of AP4B1 gene replacement therapy for hereditary spastic paraplegia type 47
Source: EMBO Mol Med. 2024 Oct 2;16(11):2882–917. doi: 10.1038/s44321-024-00148-5 (PMC11554807; doi:10.1038/s44321-024-00148-5)
Supplement: Supplementary file 5 — Source data Fig. 3 [file 44321_2024_148_MOESM5_ESM.zip › Figure 3/B-F/Liver/JAC-01 LIVER HAP4B1 RNA N1.xlsm]

## Sheet: SYBR
		34.9307	32.9242			22.0181	21.7575
		32.1653	33.5097			22.662	22.205
		32.6284	34.3378			21.7135	22.5367
		33.3442	32.7098	33.4157		21.2388	20.9432
		24.0873	24.0886			21.113	20.6667
		26.0951	26.0824		39.4254	21.3393	21.4408
						36.1645
											Average AP4B1	Average GAPDH	delta CT	delta delta CT
									WT	282029	33.9274	21.8878	12.0396	1.63563	0.32183
									Hom UT	281228	32.8375	22.4335	10.404	0	1
									V5 only (CM)	281230	33.4831	22.1251	11.3581	0.954098	0.516164
									V5 only (fv)	282038	33.027	21.091	11.936	1.53199	0.3458
									V5_AP4B1 (cm)	282036	24.0879	20.8898	3.19811	-7.20588	147.634
									V5_AP4B1 (FV)	284225	26.0888	21.39	4.69874	-5.70524	52.1733

## Sheet: Run Information
	10
	105
