# Supplementary material for: Pre-clinical development of AP4B1 gene replacement therapy for hereditary spastic paraplegia type 47
Source: EMBO Mol Med. 2024 Oct 2;16(11):2882–917. doi: 10.1038/s44321-024-00148-5 (PMC11554807; doi:10.1038/s44321-024-00148-5)
Supplement: Supplementary file 5 — Source data Fig. 3 [file 44321_2024_148_MOESM5_ESM.zip › Figure 3/B-F/Liver/JAC-01 LIVER HAP4B1 RNA N2.xlsx]

## Sheet: SYBR
		1	2	3	4	5	6	7	8	9	10	11	12
A	Content	Unkn	Unkn	Unkn	Unkn	Unkn	Unkn	Unkn	Unkn	Unkn	Unkn	Unkn	Unkn
A	Sample
A	Cq	31.4297	30.3435			21.0175	20.7566
A
B	Content	Unkn	Unkn	Unkn	Unkn	Unkn	Unkn	Unkn	Unkn	Unkn	Unkn	Unkn	Unkn
B	Sample
B	Cq	31.349	30.3512			20.4901	20.3591
B
C	Content	Unkn	Unkn	Unkn	Unkn	Unkn	Unkn	Unkn	Unkn	Unkn	Unkn	Unkn	Unkn
C	Sample
C	Cq	31.1879	31.4179			21.774	21.0137
C
D	Content	Unkn	Unkn	Unkn	Unkn	Unkn	Unkn	Unkn	Unkn	Unkn	Unkn	Unkn	Unkn
D	Sample
D	Cq	33.2536	31.5785			21.2126	22.0772
D
E	Content	Unkn	Unkn	Unkn	Unkn	Unkn	Unkn	Unkn	Unkn	Unkn	Unkn	Unkn	Unkn
E	Sample
E	Cq	32.068	31.1105			20.5058	20.5547
E
F	Content	Unkn	Unkn	Unkn	Unkn	Unkn	Unkn	Unkn	Unkn	Unkn	Unkn	Unkn	Unkn
F	Sample
F	Cq	25.0263	26.181			21.5478	20.3763
F
G	Content	Unkn	Unkn	Unkn	Unkn	Unkn	Unkn	Unkn	Unkn	Unkn	Unkn	Unkn	Unkn
G	Sample
G	Cq	23.6703	24.2715	33.0154	33.1379	21.5602	20.3793					28.3843
G
H	Content	Unkn	Unkn	Unkn	Unkn	Unkn	Unkn	Unkn	Unkn	Unkn	Unkn	Unkn	Unkn
H	Sample
H	Cq
H
																		average ap4	average gadph	delta CT	delta delta CT
																WT	282041	30.8866	20.8871	9.9995	-0.425974	1.34348
																Hom UT	282035	30.8501	20.4246	10.4255	0	1
																V5 only (cm)	284231	31.3947	21.3939	10.0009	-0.424611	1.34221
																V5 only (fv)	284230	31.5892	20.5303	11.059	0.633488	0.644616
																V5_AP4B1 (cm)	285103	25.6036	20.9621	4.64159	-5.78389	55.0964
																V5_AP4B1 (fv)	285101	23.9709	20.9698	3.00112	-7.42436	171.773

## Sheet: Run Information
File Name	HANNAHLIVER2.pcrd
Created By User
Notes
ID
Run Started	08/04/2021 21:47:50 UTC
Run Ended	08/04/2021 23:13:26 UTC
Sample Vol	10
Lid Temp	105
Protocol File Name	Unknown.prcl
Plate Setup File Name	DefaultPlate.pltd
Base Serial Number	CT037944
Optical Head Serial Number	785BR9763
CFX Maestro Version	4.1.2433.1219.
