# Supplementary material for: Pre-clinical development of AP4B1 gene replacement therapy for hereditary spastic paraplegia type 47
Source: EMBO Mol Med. 2024 Oct 2;16(11):2882–917. doi: 10.1038/s44321-024-00148-5 (PMC11554807; doi:10.1038/s44321-024-00148-5)
Supplement: Supplementary file 5 — Source data Fig. 3 [file 44321_2024_148_MOESM5_ESM.zip › Figure 3/B-F/Liver/JAC-01 LIVER HAP4B1 RNA N3.xlsx]

## Sheet: SYBR
		1	2	3	4	5	6	7	8	9	10	11	12
A	Content	Unkn	Unkn	Unkn	Unkn	Unkn	Unkn	Unkn	Unkn	Unkn	Unkn	Unkn	Unkn
A	Sample
A	Cq	29.3652	29.9429			20.3361	19.9376		17.6025	35.5632			36.6703
A
B	Content	Unkn	Unkn	Unkn	Unkn	Unkn	Unkn	Unkn	Unkn	Unkn	Unkn	Unkn	Unkn
B	Sample
B	Cq	29.586	29.9987			20.4083	20.4804					22.7777	32.1373
B
C	Content	Unkn	Unkn	Unkn	Unkn	Unkn	Unkn	Unkn	Unkn	Unkn	Unkn	Unkn	Unkn
C	Sample
C	Cq	29.5965	29.1222			20.1892	20.0066
C
D	Content	Unkn	Unkn	Unkn	Unkn	Unkn	Unkn	Unkn	Unkn	Unkn	Unkn	Unkn	Unkn
D	Sample
D	Cq	31.7742	30.2502			19.9003	19.7553					35.2471
D
E	Content	Unkn	Unkn	Unkn	Unkn	Unkn	Unkn	Unkn	Unkn	Unkn	Unkn	Unkn	Unkn
E	Sample
E	Cq	24.2782	23.7306	34.252	33.68	21.1063	20.1829					36.7869	33.8918
E
F	Content	Unkn	Unkn	Unkn	Unkn	Unkn	Unkn	Unkn	Unkn	Unkn	Unkn	Unkn	Unkn
F	Sample
F	Cq	24.8056	24.0909	32.7085	34.5236	20.5583	20.0264	25.0933			33.3681	29.9799
F
G	Content	Unkn	Unkn	Unkn	Unkn	Unkn	Unkn	Unkn	Unkn	Unkn	Unkn	Unkn	Unkn
G	Sample
G	Cq					34.877		22.2576		39.4586	25.7079		24.1219
G
H	Content	Unkn	Unkn	Unkn	Unkn	Unkn	Unkn	Unkn	Unkn	Unkn	Unkn	Unkn	Unkn
H	Sample
H	Cq	28.2639		38.7689				32.5646		34.3663
H
																	average ap4	average gadph	delta CT	delta delta CT
															WT	284224	29.654	20.1369	9.51712	0.169082	0.889408
															Hom UT	285450	29.7924	20.4443	9.34804	0	1
															V5 only (cm)	285448	29.3593	20.0979	9.26142	-0.0866205	1.06188
															V5 only (fv)	285451	31.0122	19.8278	11.1844	1.8364	0.280019
															V5_AP4B1 (cm)	285449	24.0044	20.6446	3.35979	-5.98825	63.4807
															V5_AP4B1 (fv)	285452	24.4482	20.2923	4.15593	-5.19211	36.5578

## Sheet: Run Information
File Name	HANNAHLIVER3.pcrd
Created By User
Notes
ID
Run Started	08/06/2021 00:55:04 UTC
Run Ended	08/06/2021 02:21:11 UTC
Sample Vol	10
Lid Temp	105
Protocol File Name	Unknown.prcl
Plate Setup File Name	DefaultPlate.pltd
Base Serial Number	CT011212
Optical Head Serial Number	785BR19964
CFX Manager Version	3.1.1517.0823.
