# Supplementary material for: Pre-clinical development of AP4B1 gene replacement therapy for hereditary spastic paraplegia type 47
Source: EMBO Mol Med. 2024 Oct 2;16(11):2882–917. doi: 10.1038/s44321-024-00148-5 (PMC11554807; doi:10.1038/s44321-024-00148-5)
Supplement: Supplementary file 5 — Source data Fig. 3 [file 44321_2024_148_MOESM5_ESM.zip › Figure 3/B-F/Liver/RNA liver summary sheet.xlsx]

## Sheet: Sheet1
DNA liver summary sheet
Extraction 1
		Average AP4B1	Average GAPDH	delta CT	delta delta CT			delta delta ct (WT)	Relative expression per total RNA	per ng RNA
WT	282029	33.9274	21.8878	12.0396	1.63563	0.32183	WT	0	1	0.05
Hom UT	281228	32.8375	22.4335	10.404	0	1	Hom UT	-1.63563	3.10723	0.155361
V5 only (CM)	281230	33.4831	22.1251	11.3581	0.954098	0.516164	V5 only (CM)	-0.681531	1.60384	0.080192
V5 only (fv)	282038	33.027	21.091	11.936	1.53199	0.3458	V5 only (fv)	-0.103638	1.07448	0.053724
V5_AP4B1 (cm)	282036	24.0879	20.8898	3.19811	-7.20588	147.634	V5_AP4B1 (cm)	-8.84151	458.731	22.9366
V5_AP4B1 (FV)	284225	26.0888	21.39	4.69874	-5.70524	52.1733	V5_AP4B1 (FV)	-7.34087	162.115	8.10573
Extraction 2
		average ap4	average gadph	delta CT	delta delta CT
WT	282041	30.89	20.89	9.9995	-0.425974	1.34348	WT	0	1	0.05
Hom UT	282035	30.85	20.42	10.4255	0	1	Hom UT	0.425974	0.744336	0.0372168
V5 only (cm)	284231	31.3	21.39	9.90898	-0.516499	1.43048	V5 only (CM)	-0.0905257	1.06476	0.0532379
V5 only (fv)	284230	31.59	20.53	11.059	0.633488	0.644616	V5 only (fv)	1.05946	0.479811	0.0239906
V5_AP4B1 (cm)	285103	25.6	20.96	4.64159	-5.78389	55.0964	V5_AP4B1 (cm)	-5.35791	41.0103	2.05051
V5_AP4B1 (fv)	285101	23.97	20.97	3.00112	-7.42436	171.773	V5_AP4B1 (FV)	-6.99838	127.857	6.39284
Extraction 3
		average ap4	average gadph	delta CT	delta delta CT
WT	284224	29.65	20.14	9.51712	0.169082	0.88941	WT	0	1	0.05
Hom UT	285450	29.79	20.44	9.34804	0	1	Hom UT	-0.169082	1.12434	0.0562171
V5 only (cm)	285448	29.36	20.1	9.26142	-0.0866205	1.06188	V5 only (CM)	-0.255703	1.19392	0.0596959
V5 only (fv)	285451	31.01	19.83	11.1844	1.8364	0.28002	V5 only (fv)	1.66732	0.314837	0.0157419
V5_AP4B1 (cm)	285449	24	20.64	3.35979	-5.98825	63.4807	V5_AP4B1 (cm)	-6.15733	71.374	3.5687
V5_AP4B1 (fv)	285452	24.45	20.29	4.15593	-5.19211	36.5578	V5_AP4B1 (FV)	-5.36119	41.1035	2.05517
