# Supplementary material for: Pre-clinical development of AP4B1 gene replacement therapy for hereditary spastic paraplegia type 47
Source: EMBO Mol Med. 2024 Oct 2;16(11):2882–917. doi: 10.1038/s44321-024-00148-5 (PMC11554807; doi:10.1038/s44321-024-00148-5)
Supplement: Supplementary file 5 — Source data Fig. 3 [file 44321_2024_148_MOESM5_ESM.zip › Figure 3/B-F/Quantification RT-qPCRs JAC-01 new.xlsx]

## Sheet: spinal cord
	relative expression hAP4B1 /ng of RNA
	Wildtype	KO Untreated	KO V5-empty ICM	KO Cbh-hAP4B1 ICM	KO V5-empty IV	KO Cbh-hAP4B1 IV
n1	0.05	0.0268064	0.0420045	285.945	0.284947	9.74015
n2	0.05	0.285398	0.292829	1586.79	0.445927	56.239
n3	0.05	0.0280169	14.2139	2394.07	0.120841	67.9745

## Sheet: cerebrum
	relative expression hAP4B1 /ng of RNA
	Wildtype	KO Untreated	KO V5-empty ICM	KO Cbh-hAP4B1 ICM	KO V5-empty IV	KO Cbh-hAP4B1 IV
n1	0.05	0.0349432	0.0406821	121.242	0.0336681	0.648497
n2	0.05	0.0814791	0.225869	159.878	0.0691782	1.25224
n3	0.05	0.171045	0.117693	8.19355	0.04418	0.552738

## Sheet: heartt
	relative expression hAP4B1 /ng of RNA
	Wildtype	KO Untreated	KO V5-empty ICM	KO Cbh-hAP4B1 ICM	KO V5-empty IV	KO Cbh-hAP4B1 IV
n1	0	0.103339	0.0275369	5.99912	0.309684	7.18362
n2	0	0.0170051	1.09765	8.6147	0.886713	8.7316
n3	0	0.0230333	0.934248	7.85178	0.0397553	7.41816

## Sheet: cerebellum
	relative expression hAP4B1 /ng of RNA
	Wildtype	KO Untreated	KO V5-empty ICM	KO Cbh-hAP4B1 ICM	KO V5-empty IV	KO Cbh-hAP4B1 IV
n1	0.05	0.175185	0.248465	1197.55	0.261071	15.5881
n2	0.05	0.0246082	0.0873105	1560.12	0.0454001	0.991276
n3	0.05	0.111649	0.0884621	620.047	0.0236989	3.69762

## Sheet: liver
	relative expression hAP4B1 /ng of RNA
	Wildtype	KO_Untreated	KO_V5-empty ICM	KO_Cbh-hAP4B1 ICM	KO_V5-empty IV	KO_Cbh-hAP4B1 IV
n1	0.05	0.155361	0.080192	22.9366	0.053724	8.10573
n2	0.05	0.0372168	0.0532379	2.05051	0.0239906	6.39284
n3	0.05	0.0562171	0.0596959	3.5687	0.0157419	2.05517
