# Supplementary material for: Pre-clinical development of AP4B1 gene replacement therapy for hereditary spastic paraplegia type 47
Source: EMBO Mol Med. 2024 Oct 2;16(11):2882–917. doi: 10.1038/s44321-024-00148-5 (PMC11554807; doi:10.1038/s44321-024-00148-5)
Supplement: Supplementary file 5 — Source data Fig. 3 [file 44321_2024_148_MOESM5_ESM.zip › Figure 3/B-F/Spinal Cord/Extraction 1/HANNAH11 - Quantification Plate View Results - analysis SC.xlsx]

## Sheet: SYBR
		1	2	3	4	5	6	7	8	9	10	11	12
A	Content	Unkn	Unkn	Unkn	Unkn	Unkn	Unkn	Unkn	Unkn	Unkn	Unkn	Unkn	Unkn
A	Sample
A	Cq	33.8911	34.5168			23.2287	22.3036
A
B	Content	Unkn	Unkn	Unkn	Unkn	Unkn	Unkn	Unkn	Unkn	Unkn	Unkn	Unkn	Unkn
B	Sample
B	Cq	34.8397	35.1759			22.6779	22.6634
B
C	Content	Unkn	Unkn	Unkn	Unkn	Unkn	Unkn	Unkn	Unkn	Unkn	Unkn	Unkn	Unkn
C	Sample
C	Cq	34.2288	34.1129	34.5788		23.4847	21.4786
C
D	Content	Unkn	Unkn	Unkn	Unkn	Unkn	Unkn	Unkn	Unkn	Unkn	Unkn	Unkn	Unkn
D	Sample
D	Cq	20.6689	20.255	31.0889	31.1667	21.1683	21.843
D
E	Content	Unkn	Unkn	Unkn	Unkn	Unkn	Unkn	Unkn	Unkn	Unkn	Unkn	Unkn	Unkn
E	Sample
E	Cq	31.6337	31.2425			22.85	22.1721
E
F	Content	Unkn	Unkn	Unkn	Unkn	Unkn	Unkn	Unkn	Unkn	Unkn	Unkn	Unkn	Unkn
F	Sample
F	Cq	27.0012	26.4529	34.5238		23.325	22.4652
F
G	Content	Unkn	Unkn	Unkn	Unkn	Unkn	Unkn	Unkn	Unkn	Unkn	Unkn	Unkn	Unkn
G	Sample
G	Cq	34.8199				35.7123	36.9108
G
H	Content	Unkn	Unkn	Unkn	Unkn	Unkn	Unkn	Unkn	Unkn	Unkn	Unkn	Unkn	Unkn
H	Sample
H	Cq
H
																	Spinal Cord
																				Average AP4B1	Average GAPDH	delta CT	delta delta CT	#NAME?
																	WT	284224		34.2039	22.7661	11.4378	-0.899351	1.86523
																	Hom UT	285450		35.0078	22.6707	12.3372	0	1
																	v5 only ICM	285448		34.1708	22.4816	11.6892	-0.647967	1.56696
																	V5 AP4B1 ICM	285449		20.462	21.5057	-1.04371	-13.3809	10667.1
																	V5 only FV	285451		31.4381	22.511	8.92712	-3.41005	10.6298
																	V5 AP4B1 FV	285452		26.727	22.8951	3.83194	-8.50522	363.352
																						Delta delta Ct (WT)	Relative expreesion per total RNA	per ng RNA
																					WT	0	1	0.05
																					Hom UT	0.899351	0.536128	0.0268064
																					v5 only ICM	0.251385	0.84009	0.0420045
																					V5 AP4B1 ICM	-12.4815	5718.91	285.945
																					V5 only FV	-2.51069	5.69894	0.284947
																					V5 AP4B1 FV	-7.60587	194.803	9.74015

## Sheet: Run Information
File Name	HANNAH11.pcrd
Created By User
Notes
ID
Run Started	06/11/2021 20:27:48 UTC
Run Ended	06/11/2021 21:53:58 UTC
Sample Vol	25
Lid Temp	105
Protocol File Name	Unknown.prcl
Plate Setup File Name	DefaultPlate.pltd
Base Serial Number	CT037944
Optical Head Serial Number	785BR9763
CFX Maestro Version	4.1.2433.1219.
