# Supplementary material for: Pre-clinical development of AP4B1 gene replacement therapy for hereditary spastic paraplegia type 47
Source: EMBO Mol Med. 2024 Oct 2;16(11):2882–917. doi: 10.1038/s44321-024-00148-5 (PMC11554807; doi:10.1038/s44321-024-00148-5)
Supplement: Supplementary file 5 — Source data Fig. 3 [file 44321_2024_148_MOESM5_ESM.zip › Figure 3/B-F/Spinal Cord/Extraction 2/HANNAH1006 - Quantification Summary.xlsx]

## Sheet: 0
	Well	Fluor	Target	Content	Sample	Cq	SQ
	A01	SYBR		Unkn		33.3516							1	2	3	4	5	6	7	8	9	10	11	12
	A02	SYBR		Unkn		32.6103						A	33.3516	32.6103		35.935	23.7986	23.6489
	A03	SYBR		Unkn								B	33.5987	33.3633	34.9973		24.0472	24.4746
	A04	SYBR		Unkn		35.935						C	35.5225	34.6056	34.7906		23.1455	23.4423
	A05	SYBR		Unkn		23.7986						D	20.4782	20.51	33.0035	32.9935	23.8073	23.5482
	A06	SYBR		Unkn		23.6489						E	31.7504	32.2976	34.5978		23.7332	23.0881
	A07	SYBR		Unkn								F	25.2547	25.5209		35.6274	23.7196	23.7865
	A08	SYBR		Unkn								G	35.7539				35.2001	34.1167
	A09	SYBR		Unkn
	A10	SYBR		Unkn								SC
	A11	SYBR		Unkn										Average AP4B1	Average GAPDH	delta CT	delta delta CT	#NAME?
	A12	SYBR		Unkn							Hom UT	2821228		32.9809	23.7238	9.25718	0	1
	B01	SYBR		Unkn		33.5987					V5 only ICM	281230		33.481	24.2609	9.22009	-0.0370839	1.02604
	B02	SYBR		Unkn		33.3633					WT	282029		35.0641	23.2939	11.7702	2.51298	0.175194
	B03	SYBR		Unkn		34.9973					V5 AP4B1 ICM	282036		20.4941	23.6778	-3.18367	-12.4408	5559.9
	B04	SYBR		Unkn							V5 onlt FV	282038		32.024	23.4107	8.61335	-0.64383	1.56247
	B05	SYBR		Unkn		24.0472					V5 AP4B1 FV	284225		25.3878	23.753	1.63473	-7.62245	197.054
	B06	SYBR		Unkn		24.4746
	B07	SYBR		Unkn												delta delta ct (WT)	Relative expreesion per total RNA	per ng RNA
	B08	SYBR		Unkn											Hom UT	-2.51298	5.70796	0.285398
	B09	SYBR		Unkn											V5 only ICM	-2.55006	5.85659	0.292829
	B10	SYBR		Unkn											WT	0	1	0.05
	B11	SYBR		Unkn											V5 AP4B1 ICM	-14.9538	31735.7	1586.79
	B12	SYBR		Unkn											V5 onlt FV	-3.15681	8.91853	0.445927
	C01	SYBR		Unkn		35.5225									V5 AP4B1 FV	-10.1354	1124.78	56.239
	C02	SYBR		Unkn		34.6056
	C03	SYBR		Unkn		34.7906
	C04	SYBR		Unkn
	C05	SYBR		Unkn		23.1455
	C06	SYBR		Unkn		23.4423
	C07	SYBR		Unkn
	C08	SYBR		Unkn
	C09	SYBR		Unkn
	C10	SYBR		Unkn
	C11	SYBR		Unkn
	C12	SYBR		Unkn
	D01	SYBR		Unkn		20.4782
	D02	SYBR		Unkn		20.51
	D03	SYBR		Unkn		33.0035
	D04	SYBR		Unkn		32.9935
	D05	SYBR		Unkn		23.8073
	D06	SYBR		Unkn		23.5482
	D07	SYBR		Unkn
	D08	SYBR		Unkn
	D09	SYBR		Unkn
	D10	SYBR		Unkn
	D11	SYBR		Unkn
	D12	SYBR		Unkn
	E01	SYBR		Unkn		31.7504
	E02	SYBR		Unkn		32.2976
	E03	SYBR		Unkn		34.5978
	E04	SYBR		Unkn
	E05	SYBR		Unkn		23.7332
	E06	SYBR		Unkn		23.0881
	E07	SYBR		Unkn
	E08	SYBR		Unkn
	E09	SYBR		Unkn
	E10	SYBR		Unkn
	E11	SYBR		Unkn
	E12	SYBR		Unkn
	F01	SYBR		Unkn		25.2547
	F02	SYBR		Unkn		25.5209
	F03	SYBR		Unkn
	F04	SYBR		Unkn		35.6274
	F05	SYBR		Unkn		23.7196
	F06	SYBR		Unkn		23.7865
	F07	SYBR		Unkn
	F08	SYBR		Unkn
	F09	SYBR		Unkn
	F10	SYBR		Unkn
	F11	SYBR		Unkn
	F12	SYBR		Unkn
	G01	SYBR		Unkn		35.7539
	G02	SYBR		Unkn
	G03	SYBR		Unkn
	G04	SYBR		Unkn
	G05	SYBR		Unkn		35.2001
	G06	SYBR		Unkn		34.1167
	G07	SYBR		Unkn
	G08	SYBR		Unkn
	G09	SYBR		Unkn
	G10	SYBR		Unkn
	G11	SYBR		Unkn
	G12	SYBR		Unkn
	H01	SYBR		Unkn
	H02	SYBR		Unkn
	H03	SYBR		Unkn
	H04	SYBR		Unkn
	H05	SYBR		Unkn
	H06	SYBR		Unkn
	H07	SYBR		Unkn
	H08	SYBR		Unkn
	H09	SYBR		Unkn
	H10	SYBR		Unkn
	H11	SYBR		Unkn
	H12	SYBR		Unkn

## Sheet: Run Information
File Name	HANNAH1006.pcrd
Created By User
Notes
ID
Run Started	06/10/2021 20:39:41 UTC
Run Ended	06/10/2021 22:05:38 UTC
Sample Vol	10
Lid Temp	105
Protocol File Name	Unknown.prcl
Plate Setup File Name	DefaultPlate.pltd
Base Serial Number	CT037944
Optical Head Serial Number	785BR9763
CFX Maestro Version	4.1.2433.1219.
