# Supplementary material for: Pre-clinical development of AP4B1 gene replacement therapy for hereditary spastic paraplegia type 47
Source: EMBO Mol Med. 2024 Oct 2;16(11):2882–917. doi: 10.1038/s44321-024-00148-5 (PMC11554807; doi:10.1038/s44321-024-00148-5)
Supplement: Supplementary file 5 — Source data Fig. 3 [file 44321_2024_148_MOESM5_ESM.zip › Figure 3/B-F/Spinal Cord/Extraction 3/HANNAHTAKE2 - Quantification Plate View Results - SC3 analysis.xlsx]

## Sheet: SYBR
		1	2	3	4	5	6	7	8	9	10	11	12
A	Content	Unkn	Unkn	Unkn	Unkn	Unkn	Unkn	Unkn	Unkn	Unkn	Unkn	Unkn	Unkn
A	Sample
A	Cq	38.7698	35.4708			25.2787	22.6724
A
B	Content	Unkn	Unkn	Unkn	Unkn	Unkn	Unkn	Unkn	Unkn	Unkn	Unkn	Unkn	Unkn
B	Sample
B	Cq	34.9867	33.4408		35.2973	23.0796	20.7297
B
C	Content	Unkn	Unkn	Unkn	Unkn	Unkn	Unkn	Unkn	Unkn	Unkn	Unkn	Unkn	Unkn
C	Sample
C	Cq	33.0048	34.7521			22.1362	23.5487
C
D	Content	Unkn	Unkn	Unkn	Unkn	Unkn	Unkn	Unkn	Unkn	Unkn	Unkn	Unkn	Unkn
D	Sample
D	Cq	28.7852	29.365			25.2564	24.578
D
E	Content	Unkn	Unkn	Unkn	Unkn	Unkn	Unkn	Unkn	Unkn	Unkn	Unkn	Unkn	Unkn
E	Sample
E	Cq	27.4646	27.2435			25.3185	25.5891
E
F	Content	Unkn	Unkn	Unkn	Unkn	Unkn	Unkn	Unkn	Unkn	Unkn	Unkn	Unkn	Unkn
F	Sample
F	Cq	22.2388	21.7456	33.3611	36.5911	25.0571	25.4034
F
G	Content	Unkn	Unkn	Unkn	Unkn	Unkn	Unkn	Unkn	Unkn	Unkn	Unkn	Unkn	Unkn
G	Sample
G	Cq
G
H	Content	Unkn	Unkn	Unkn	Unkn	Unkn	Unkn	Unkn	Unkn	Unkn	Unkn	Unkn	Unkn
H	Sample
H	Cq
H
																	Spinal Cord
																				Average AP4B1	Average GAPDH	delta CT	delta delta CT	#NAME?
																	hom uT	282035		37.1203	23.9756	13.1447	0	1
																	WT	282041		34.2137	21.9047	12.3091	-0.835632	1.78464
																	v5 only FV	284230		33.8784	22.8424	11.036	-2.10874	4.31316
																	v5 only CM	284231		29.0751	24.9172	4.15792	-8.98679	507.335
																	AP4B1 FV	285101		27.3541	25.4538	1.90023	-11.2445	2426.2
																	AP4B1 CM	285103		21.9922	25.2303	-3.2381	-16.3828	85451.1
																						delta delta ct (WT)	Relative expreesion per total RNA	per ng RNA
																					hom uT	0.835632	0.560338	0.0280169
																					WT	0	1	0.05
																					v5 only FV	-1.27311	2.41682	0.120841
																					v5 only CM	-8.15116	284.279	14.2139
																					AP4B1 FV	-10.4089	1359.49	67.9745
																					AP4B1 CM	-15.5472	47881.5	2394.07

## Sheet: Run Information
File Name	HANNAHTAKE2.pcrd
Created By User
Notes
ID
Run Started	06/11/2021 22:25:23 UTC
Run Ended	06/11/2021 23:51:25 UTC
Sample Vol	25
Lid Temp	105
Protocol File Name	Unknown.prcl
Plate Setup File Name	DefaultPlate.pltd
Base Serial Number	CT037944
Optical Head Serial Number	785BR9763
CFX Maestro Version	4.1.2433.1219.
