# Supplementary material for: Pre-clinical development of AP4B1 gene replacement therapy for hereditary spastic paraplegia type 47
Source: EMBO Mol Med. 2024 Oct 2;16(11):2882–917. doi: 10.1038/s44321-024-00148-5 (PMC11554807; doi:10.1038/s44321-024-00148-5)
Supplement: Supplementary file 5 — Source data Fig. 3 [file 44321_2024_148_MOESM5_ESM.zip › Figure 3/B-F/Spinal Cord/SC extraction summary analysis.xlsx]

## Sheet: Sheet1
Spinal Cord Tables
Extraction 1
				Average AP4B1	Average GAPDH	delta CT	delta delta CT	#NAME?
	WT	284224		34.2	22.77	11.4378	-0.899351	1.86523		DOUBLE CHECK ID
	Hom UT	285450		35.01	22.67	12.3372	0	1
	v5 only ICM	285448		34.17	22.48	11.6892	-0.647967	1.56696
	V5 AP4B1 ICM	285449		20.46	21.51	-1.04371	-13.3809	10667.1
	V5 only FV	285451		31.44	22.51	8.92712	-3.41005	10.6298
	V5 AP4B1 FV	285452		26.73	22.9	3.83194	-8.50522	363.352
Extraction 2
				Average AP4B1	Average GAPDH	delta CT	delta delta CT	#NAME?
	Hom UT	2821228		32.98	23.72	9.25718	0	1
	V5 only ICM	281230		33.48	24.26	9.22009	-0.0370839	1.02604
	WT	282029		35.06	23.29	11.7702	2.51298	0.175194
	V5 AP4B1 ICM	282036		20.49	23.68	-3.18367	-12.4408	5559.9
	V5 onlt FV	282038		32.02	23.41	8.61335	-0.64383	1.56247
	V5 AP4B1 FV	284225		25.39	23.75	1.63473	-7.62245	197.054
Extraction 3
				Average AP4B1	Average GAPDH	delta CT	delta delta CT	#NAME?
	hom uT	282035		37.1203	23.9756	13.1447	0	1
	WT	282041		34.2137	21.9047	12.3091	-0.835632	1.78464
	v5 only FV	284230		33.8784	22.8424	11.036	-2.10874	4.31316
	v5 only CM	284231		29.0751	24.9172	4.15792	-8.98679	507.335
	AP4B1 FV	285101		27.3541	25.4538	1.90023	-11.2445	2426.2
	AP4B1 CM	285103		21.9922	25.2303	-3.2381	-16.3828	85451.1
