# Supplementary material for: Pre-clinical development of AP4B1 gene replacement therapy for hereditary spastic paraplegia type 47
Source: EMBO Mol Med. 2024 Oct 2;16(11):2882–917. doi: 10.1038/s44321-024-00148-5 (PMC11554807; doi:10.1038/s44321-024-00148-5)
Supplement: Supplementary file 5 — Source data Fig. 3 [file 44321_2024_148_MOESM5_ESM.zip › Figure 3/G-L/G - Cerebrum/n1 - figure images/readme.txt]

These western blots were flipped from left to right in final figure images.

Groups
1=WT
2=KO UT
3=KO UT ICM V5empty
4=KO UT ICM CBh-hAP4B1
5=KO UT IV V5empty
6=KO UT IV CBh-hAP4B1
