# Supplementary material for: Pre-clinical development of AP4B1 gene replacement therapy for hereditary spastic paraplegia type 47
Source: EMBO Mol Med. 2024 Oct 2;16(11):2882–917. doi: 10.1038/s44321-024-00148-5 (PMC11554807; doi:10.1038/s44321-024-00148-5)
Supplement: Supplementary file 5 — Source data Fig. 3 [file 44321_2024_148_MOESM5_ESM.zip › Figure 3/G-L/Quantification H J L.xlsx]

## Sheet: AP4E1
	Cerebrum		WT	Hom ut	V5 only ICM	V5-AP4B1 ICM	V5 only IV	V5-AP4B1 IV
		AP4E1	25965.5	0	0	8106.76	0	0
		TUBULIN	29350.3	28497.6	26060.1	29779.7	30441.4	32543.6
		normalised to tub	0.884678	0	0	0.272224	0	0
		normalised to WT average	115.738	0	0	35.6136	0	0
		AP4E1	20342.3	0	0	4798.62	0	0
		TUBULIN	24772	21757.5	19912	25310.5	25076	25153.1
		normalised to tub	0.821183	0	0	0.18959	0	0
		normalised to WT average	107.431	0	0	24.803	0	0
		AP4E1	16894	0	0	4035.45	0	0
		TUBULIN	28766.1	33363.7	34175.5	33167.8	35954.5	33894
		normalised to tub	0.587288	0	0	0.121668	0	0
		normalised to WT average	76.8317	0	0	15.9171	0	0
								WT av.	0.764383
			WT	Hom ut	V5 only ICM	V5-AP4B1 ICM	V5 only IV	V5-AP4B1 IV
	Cerebellum	AP4E1	23107.2	0	0	5319.57	0	0
		TUBULIN	21928.1	22527.5	22832.2	26804.1	24721.5	22333.8
		normalised to tub	1.05377	0	0	0.198461	0	0
		normalised to WT average	96.0322	0	0	18.0862	0	0
		AP4E1	25910	0	0	6344.4	0	0
		TUBULIN	26268.3	26165.1	27133.6	26058.9	28090.9	29220.3
		normalised to tub	0.986358	0	0	0.243463	0	0
		normalised to WT average	89.889	0	0	22.1873	0	0
		AP4E1	24050.8	0	0	2116.96	1871.31	0
		TUBULIN	19213.1	23881.1	21785.9	25072.3	26502.6	20398.5
		normalised to tub	1.2518	0	0	0.0844343	0.0706083	0
		normalised to WT average	114.079	0	0	7.69468	6.43469	0
								WT av.	1.09731
	Spinal cord	AP4E1	26066.7	0	0	10155.8	0	1112.72
		TUBULIN	27729.6	26068.3	26865	24411.2	26188.9	29973.7
		normalised to tub	0.940029	0	0	0.416032	0	0.0371232
		normalised to WT average	112.685	0	0	49.8713	0	4.4501
		AP4E1	20444.2	0	0	7655.28	0	748.941
		TUBULIN	27077.1	29442.6	27278.1	29753.2	38930	29417
		normalised to tub	0.755034	0	0	0.257293	0	0.0254595
		normalised to WT average	90.5089	0	0	30.8427	0	3.05193
		AP4E1	20893.3	0	0	6428.18	0	2089.03
		TUBULIN	25871.9	27585.4	30812.6	25891.6	30199.7	36524
		normalised to tub	0.807567	0	0	0.248273	0	0.0571961
		normalised to WT average	96.8062	0	0	29.7614	0	6.85632
								WT av.	0.83421
