# Supplementary material for: Pre-clinical development of AP4B1 gene replacement therapy for hereditary spastic paraplegia type 47
Source: EMBO Mol Med. 2024 Oct 2;16(11):2882–917. doi: 10.1038/s44321-024-00148-5 (PMC11554807; doi:10.1038/s44321-024-00148-5)
Supplement: Supplementary file 6 — Source data Fig. 4 [file 44321_2024_148_MOESM6_ESM.zip]

Archive with 4 entries (2 files):
- Figure 4/A/
- Figure 4/A/Clasping scores 3 6 9 months.xlsx
- Figure 4/B/
- Figure 4/B/Rotarod data 2, 4 and 6 MPT.xlsx
