# Supplementary material for: Pre-clinical development of AP4B1 gene replacement therapy for hereditary spastic paraplegia type 47
Source: EMBO Mol Med. 2024 Oct 2;16(11):2882–917. doi: 10.1038/s44321-024-00148-5 (PMC11554807; doi:10.1038/s44321-024-00148-5)
Supplement: Supplementary file 6 — Source data Fig. 4 [file 44321_2024_148_MOESM6_ESM.zip › Figure 4/A/Clasping scores 3 6 9 months.xlsx]

## Sheet: Sheet1
Mouse ID	Tattoo	Sex	Date of birth (DOB)	Genotype	Mother ID	Treatment		Clasping 3 M	Clasping 6 M	Clasping 9 M
314830	3	M	2021-11-28	WT	299864			0	0	0
314837	1	M	2021-11-28	WT	303695			0	0	0
314838	3	M	2021-11-28	WT	303695			0	0	0
314843	3	M	2021-11-29	WT	303694			0	0	0
314844	5	M	2021-11-29	WT	303694			0	0	0
315260	6	M	2021-12-06	WT	308303			0	0	0
314859	2	M	2021-12-06	WT	308295			0	0	0
315633	6	M	2021-12-06	WT	303924			0	0	0
315634	8	M	2021-12-06	WT	303924			0	0	0
315625	3	M	2021-12-07	WT	303932			0	0	0
315820	4	M	2021-12-20	WT	308296			0	0	0
314842	2	M	2021-11-29	KO	303694	CBh hAP4B1		0	0	0
314860	3	M	2021-12-06	KO	308295	CBh hAP4B1		2	2	2
320343	4	M	2022-02-14	KO	314834	CBh hAP4B1		0	1	1
320629	1	M	2022-02-17	KO	314846	CBh hAP4B1		1	1	1
320632	6	M	2022-02-17	KO	314846	CBh hAP4B1		0	1	2
321644	3	M	2022-02-25	KO	315628	CBh hAP4B1		0	1	0
324361	3	M	2022-03-23	KO	318404	CBh hAP4B1		0	0	0
323261	1	M	2022-03-25	KO	315724	CBh hAP4B1		0	0	0
325073	3	M	2022-04-19	KO	318397	CBh hAP4B1		0	0	0
325304	2	M	2022-04-20	KO	314555	CBh hAP4B1		0	0	2
325074	4	M	2022-04-19	KO	318397	CBh hAP4B1		0	0	0
315631	1	M	2021-12-06	KO	303924	SYN hAP4B1		0	1	0
319084	8	M	2022-01-25	KO	310631	SYN hAP4B1		0	1	1
320631	3	M	2022-02-17	KO	314846	SYN hAP4B1		1	1	2
320729	6	M	2022-02-22	KO	314862	SYN hAP4B1		0	0	1
325075	5	M	2022-04-19	KO	318397	SYN hAP4B1		0	0	0
323258	4	M	2022-03-25	KO	315723	SYN hAP4B1		1	1	1
325310	1	M	2022-04-20	KO	314556	SYN hAP4B1		0	0	1
325314	1	M	2022-04-20	KO	314563	SYN hAP4B1		0	0	1
315627	7	M	2021-12-07	KO	303932	CBh V5emp		2	3	3
319106	7	M	2022-01-24	KO	311465	CBh V5emp		1	1	1
319295	2	M	2022-01-31	KO	311463	CBh V5emp		0	0	0
324360	2	M	2022-03-23	KO	318404	CBh V5emp		0	1	3
323256	1	M	2022-03-25	KO	315723	CBh V5emp		1	2	2
323257	2	M	2022-03-25	KO	315723	CBh V5emp		0	2	3
325305	3	M	2022-04-20	KO	314555	CBh V5emp		1	2	3
325301	2	M	2022-04-21	KO	318917	CBh V5emp		1	1	1
323262	2	M	2022-03-25	KO	315724	Uninjected		2	1	3
325072	2	M	2022-04-19	KO	318397	Uninjected		0	1	2
325078	1	M	2022-04-19	KO	318909	Uninjected		0	1	1
325079	2	M	2022-04-19	KO	318909	Uninjected		1	3	2
325080	3	M	2022-04-19	KO	318909	Uninjected		1	0	0
325315	2	M	2022-04-20	KO	314563	Uninjected		0	1	1
325316	3	M	2022-04-20	KO	314563	Uninjected		0	2	2
325317	4	M	2022-04-20	KO	314563	Uninjected		0	2	1
325293	1	M	2022-04-20	KO	318916	Uninjected		0	2	3
325294	2	M	2022-04-20	KO	318916	Uninjected		1	2	3
325300	1	M	2022-04-21	KO	318917	Uninjected		1	1	2
