# Supplementary material for: Pre-clinical development of AP4B1 gene replacement therapy for hereditary spastic paraplegia type 47
Source: EMBO Mol Med. 2024 Oct 2;16(11):2882–917. doi: 10.1038/s44321-024-00148-5 (PMC11554807; doi:10.1038/s44321-024-00148-5)
Supplement: Supplementary file 6 — Source data Fig. 4 [file 44321_2024_148_MOESM6_ESM.zip › Figure 4/B/Rotarod data 2, 4 and 6 MPT.xlsx]

## Sheet: Sheet1
					2M	4M	6M
		Mouse ID			rotarod	rotarod	rotarod
		314830	WT		288	300	300
		314837	WT		299	300	296
		314838	WT		300	166	300
		314843	WT		300	300	300
		314844	WT		300	300	300
		315260	WT		275	243	215
		314859	WT		227	288	300
		315633	WT		297	234	300
		315634	WT		300	300	266
		315625	WT		300	300	300
		315820	WT		253	296	300	11	288.818
		314860	CBh hAP4B1		300	241	300
		314842	CBh hAP4B1		300	300	300
		320343	CBh hAP4B1		300	300	253
		320629	CBh hAP4B1		300	233	193
		320632	CBh hAP4B1		300	300	269
		321644	CBh hAP4B1		300	134	300
		324361	CBh hAP4B1		239	300	285
		323261	CBh hAP4B1		300	256	217
		325073	CBh hAP4B1		300	294	300
		325074	CBh hAP4B1		300	300	300
		325304	CBh hAP4B1		300	300	298	11	274.091
		315627	CBh V5emp		188	300	196
		319106	CBh V5emp		300	300	213
		319295	CBh V5emp		246	171	126
		324360	CBh V5emp		257	214	247
		323256	CBh V5emp		300	244	251
		323257	CBh V5emp		300	235	222
		325305	CBh V5emp		300	215	235
		325301	CBh V5emp		244	277	146	8	204.5
		315631	SYN hAP4B1		244	291	280
		319084	SYN hAP4B1		300	280	300
		320631	SYN hAP4B1		300	300	285
		323258	SYN hAP4B1		290	208	300
		320729	SYN hAP4B1		300	300	117
		325075	SYN hAP4B1		300	300	300
		325310	SYN hAP4B1		300	241	215
		325314	SYN hAP4B1		300	207	224	8	252.625
		323262	Uninjected		188	213	101
		325072	Uninjected		293	300	272
		325078	Uninjected		300	300	300
		325079	Uninjected		289	276	298
		325080	Uninjected		300	300	294
		325315	Uninjected		300	213	76
		325316	Uninjected		139	217	184
		325317	Uninjected		164	225	230
		325293	Uninjected		230	240	199
		325294	Uninjected		300	300	220
		325300	Uninjected		143	135	176	11	213.636

## Sheet: Sheet2
									2M	4M	6M
	Mouse ID	Tattoo	Sex	Date of birth (DOB)	Genotype	Mother ID	Treatment		rotarod
	314830	3	M	2021-11-28	WT	299864			288	300	300
	314837	1	M	2021-11-28	WT	303695			299	300	296
	314838	3	M	2021-11-28	WT	303695			300	166	300
	314843	3	M	2021-11-29	WT	303694			300	300	300
	314844	5	M	2021-11-29	WT	303694			300	300	300
	315260	6	M	2021-12-06	WT	308303			275	243	215
	314859	2	M	2021-12-06	WT	308295			227	288	300
	315633	6	M	2021-12-06	WT	303924			297	234	300
	315634	8	M	2021-12-06	WT	303924			300	300	266
	315247	1	M	2021-12-07	WT	308288			300	300	300
	315250	8	M	2021-12-07	WT	308288			253	296	300
	315625	3	M	2021-12-07	WT	303932			269	198	263
	315820	4	M	2021-12-20	WT	308296			143	300	226
	315821	5	M	2021-12-20	WT	308296			300	255	190
	319088	3	M	2022-01-24	WT	310633			300	269	203
	319096	3	M	2022-01-24	WT	311003			300	300	198
	319108	9	M	2022-01-24	WT	311465			300	258	236
	319294	1	M	2022-01-31	WT	311463			300	300	296
	314842	2	M	2021-11-29	KO	303694	CBh hAP4B1		300	241	300
	314860	3	M	2021-12-06	KO	308295	CBh hAP4B1		300	300	300
	320343	4	M	2022-02-14	KO	314834	CBh hAP4B1		300	300	253
	320629	1	M	2022-02-17	KO	314846	CBh hAP4B1		300	233	193
	320632	6	M	2022-02-17	KO	314846	CBh hAP4B1		300	300	269
	321644	3	M	2022-02-25	KO	315628	CBh hAP4B1		300	134	300
	324361	3	M	2022-03-23	KO	318404	CBh hAP4B1		239	300	285
	323261	1	M	2022-03-25	KO	315724	CBh hAP4B1		300	256	217
	325073	3	M	2022-04-19	KO	318397	CBh hAP4B1		300	294	300
	325304	2	M	2022-04-20	KO	314555	CBh hAP4B1		300	300	300
	325074	4	M	2022-04-19	KO	318397	CBh hAP4B1		300	300	298
	315631	1	M	2021-12-06	KO	303924	SYN hAP4B1		188	300	196
	319084	8	M	2022-01-25	KO	310631	SYN hAP4B1		300	300	213
	320631	3	M	2022-02-17	KO	314846	SYN hAP4B1		246	171	126
	320729	6	M	2022-02-22	KO	314862	SYN hAP4B1		257	214	247
	325075	5	M	2022-04-19	KO	318397	SYN hAP4B1		300	244	251
	323258	4	M	2022-03-25	KO	315723	SYN hAP4B1		300	235	222
	325310	1	M	2022-04-20	KO	314556	SYN hAP4B1		300	215	235
	325314	1	M	2022-04-20	KO	314563	SYN hAP4B1		244	277	146
	315627	7	M	2021-12-07	KO	303932	CBh V5emp		244	291	280
	319106	7	M	2022-01-24	KO	311465	CBh V5emp		300	280	300
	319295	2	M	2022-01-31	KO	311463	CBh V5emp		300	300	285
	324360	2	M	2022-03-23	KO	318404	CBh V5emp		290	208	300
	323256	1	M	2022-03-25	KO	315723	CBh V5emp		300	300	117
	323257	2	M	2022-03-25	KO	315723	CBh V5emp		300	300	300
	325305	3	M	2022-04-20	KO	314555	CBh V5emp		300	241	215
	325301	2	M	2022-04-21	KO	318917	CBh V5emp		300	207	224
	323262	2	M	2022-03-25	KO	315724	Uninjected		188	213	101
	325072	2	M	2022-04-19	KO	318397	Uninjected		293	300	272
	325078	1	M	2022-04-19	KO	318909	Uninjected		300	300	300
	325079	2	M	2022-04-19	KO	318909	Uninjected		289	276	298
	325080	3	M	2022-04-19	KO	318909	Uninjected		300	300	294
	325315	2	M	2022-04-20	KO	314563	Uninjected		300	213	76
	325316	3	M	2022-04-20	KO	314563	Uninjected		139	217	184
	325317	4	M	2022-04-20	KO	314563	Uninjected		164	225	230
	325293	1	M	2022-04-20	KO	318916	Uninjected		230	240	199
	325294	2	M	2022-04-20	KO	318916	Uninjected		300	300	220
	325300	1	M	2022-04-21	KO	318917	Uninjected		143	135	176
