# Supplementary material for: Pre-clinical development of AP4B1 gene replacement therapy for hereditary spastic paraplegia type 47
Source: EMBO Mol Med. 2024 Oct 2;16(11):2882–917. doi: 10.1038/s44321-024-00148-5 (PMC11554807; doi:10.1038/s44321-024-00148-5)
Supplement: Supplementary file 7 — Source data Fig. 5 [file 44321_2024_148_MOESM7_ESM.zip]

Archive with 220 entries (190 files):
- Figure 5/A-B/
- Figure 5/A-B/Figure A/
- Figure 5/A-B/Figure A/corpus callosum/
- Figure 5/A-B/Figure A/corpus callosum/CBh1 - 324362.tif
- Figure 5/A-B/Figure A/corpus callosum/CBH2 -324362.tif
- Figure 5/A-B/Figure A/corpus callosum/CBH3 - 323266.tif
- Figure 5/A-B/Figure A/corpus callosum/cbh4 - 325298.tif
- Figure 5/A-B/Figure A/corpus callosum/SYN 2 - 325076.tif
- Figure 5/A-B/Figure A/corpus callosum/SYN N3 - 325307.tif
- Figure 5/A-B/Figure A/corpus callosum/SYN N4 - 325295.tif
- Figure 5/A-B/Figure A/corpus callosum/V5.1 - 323259.tif
- Figure 5/A-B/Figure A/corpus callosum/V5.4 - 325308.tif
- Figure 5/A-B/Figure A/corpus callosum/V52 - 323263.tif
- Figure 5/A-B/Figure A/corpus callosum/V53 - 323264.tif
- Figure 5/A-B/Figure A/corpus callosum/WT 1 322019.tif
- Figure 5/A-B/Figure A/corpus callosum/WT2 - 322496.tif
- Figure 5/A-B/Figure A/corpus callosum/WT2 section 8 and 9 replacments.tif
- Figure 5/A-B/Figure A/corpus callosum/WT4 - 325538.tif
- Figure 5/A-B/Figure B/
- Figure 5/A-B/Figure B/lateral ventricle/
- Figure 5/A-B/Figure B/lateral ventricle/CBH 1 - 324362.tif
- Figure 5/A-B/Figure B/lateral ventricle/CBH2 - 324360.tif
- Figure 5/A-B/Figure B/lateral ventricle/CBH3 323266.tif
- Figure 5/A-B/Figure B/lateral ventricle/V5 1 - 323259.tif
- Figure 5/A-B/Figure B/lateral ventricle/V5.2 323263.tif
- Figure 5/A-B/Figure B/lateral ventricle/V5.3 323264.tif
- Figure 5/A-B/Figure B/lateral ventricle/V5.4 325308.tif
- Figure 5/A-B/Figure B/lateral ventricle/WT 1 - 322019.tif
- Figure 5/A-B/Figure B/lateral ventricle/WT3 323394.tif
- Figure 5/A-B/Figure B/lateral ventricle/WT4 325538.tif
- Figure 5/A-B/LV and CC quantification.xlsx
- Figure 5/A-B/README.txt
- Figure 5/C/
- Figure 5/C/CBH 1 - 9 mnths.lif - brainstem 2_ZProject.tif
- Figure 5/C/CBH 1 - 9 mnths.lif - cortex 3_ZProject.tif
- Figure 5/C/CBH 1 - 9 mnths.lif - hippo 2_ZProject.tif
- Figure 5/C/Cbh 4 9 months.lif - cereb 3_ZProject.jpg
- Figure 5/C/Cbh 4 9 months.lif - cortex 2_ZProject.tif
- Figure 5/C/KO V5 1 - 9 months.lif - bs2_ZProject.tif
- Figure 5/C/KO V5 1 - 9 months.lif - cortex 3_ZProject.tif
- Figure 5/C/KO V5 1 - 9 months.lif - hippo 2_ZProject.tif
- Figure 5/C/KO V5 2 - 9 months .lif - cerebellum 1_ZProject.tif
- Figure 5/C/Syn 1 9 months.lif - bs 1_ZProject.tif
- Figure 5/C/SYN2 9m.lif - cerebellum 1_ZProject.tif
- Figure 5/C/SYN2 9m.lif - cortex 3_ZProject.tif
- Figure 5/C/SYN2 9m.lif - hippo 2_ZProject.tif
- Figure 5/C/WT 2 9 months .lif - bs 1_ZProject.tif
- Figure 5/C/WT 2 9 months .lif - cerebel 2_ZProject.tif
- Figure 5/C/WT 2 9 months .lif - cortex 2_ZProject.tif
- Figure 5/C/WT 2 9 months .lif - hippo 3_ZProject.tif
- Figure 5/D/
- Figure 5/D/NFL assay data Jan18.xlsx
- Figure 5/D/readme.txt
- Figure 5/E/
- Figure 5/E/2 Heart_SC n1_n2/
- Figure 5/E/2 Heart_SC n1_n2/20231026_094009_CT037944_AAV TITR -  Quantification Plate View Results.xlsx
- Figure 5/E/2 Heart_SC n3_n4/
- Figure 5/E/2 Heart_SC n3_n4/20231030_122025_CT011212_AAV_TITR -  Quantification Plate View Results.xlsx
- Figure 5/E/2 Liver_CB_CER_BS N1/
- Figure 5/E/2 Liver_CB_CER_BS N1/20231006_123645_CT011212_AAV_TITR -  Quantification Plate View Results.xlsx
- Figure 5/E/2 Liver_CB_CER_BS N2/
- Figure 5/E/2 Liver_CB_CER_BS N2/20231010_131233_CT011212_AAV_TITR -  Quantification Plate View Results.xlsx
- Figure 5/E/2 Liver_CB_CER_BS N3/
- Figure 5/E/2 Liver_CB_CER_BS N3/20231012_122106_CT011212_AAV_TITR -  Quantification Plate View Results.xlsx
- Figure 5/E/2 Liver_CB_CER_BS N4/
- Figure 5/E/2 Liver_CB_CER_BS N4/20231031_111415_CT011212_AAV_TITR -  Quantification Plate View Results.xlsx
- Figure 5/E/2 Liver_CB_CER_BS_Heart_SC N5/
- Figure 5/E/2 Liver_CB_CER_BS_Heart_SC N5/20231031_123809_CT011212_AAV_TITR -  Quantification Plate View Results.xlsx
- Figure 5/E/Summary data viral distribution in all tissues.xlsx
- Figure 5/F/
- Figure 5/F/CER_BS N1/
- Figure 5/F/CER_BS N1/20231004_101240_CT011212_ONE_STEP_AZZ -  Quantification Plate View Results.xlsx
- Figure 5/F/CER_BS N2/
- Figure 5/F/CER_BS N2/20231004_113714_CT011212_ONE_STEP_AZZ -  ANOVA Results.xlsx
- Figure 5/F/CER_BS N2/20231004_113714_CT011212_ONE_STEP_AZZ -  End Point Results.xlsx
- Figure 5/F/CER_BS N2/20231004_113714_CT011212_ONE_STEP_AZZ -  Melt Curve Derivative Results.xlsx
- Figure 5/F/CER_BS N2/20231004_113714_CT011212_ONE_STEP_AZZ -  Melt Curve Peak Results.xlsx
- Figure 5/F/CER_BS N2/20231004_113714_CT011212_ONE_STEP_AZZ -  Melt Curve Plate View Results.xlsx
- Figure 5/F/CER_BS N2/20231004_113714_CT011212_ONE_STEP_AZZ -  Melt Curve RFU Results.xlsx
- Figure 5/F/CER_BS N2/20231004_113714_CT011212_ONE_STEP_AZZ -  Melt Curve Summary.xlsx
- Figure 5/F/CER_BS N2/20231004_113714_CT011212_ONE_STEP_AZZ -  Quantification Amplification Results.xlsx
- Figure 5/F/CER_BS N2/20231004_113714_CT011212_ONE_STEP_AZZ -  Quantification Cq Results.xlsx
- Figure 5/F/CER_BS N2/20231004_113714_CT011212_ONE_STEP_AZZ -  Quantification Plate View Results.xlsx
- Figure 5/F/CER_BS N2/20231004_113714_CT011212_ONE_STEP_AZZ -  Quantification Summary.xlsx
- Figure 5/F/CER_BS N2/20231004_113714_CT011212_ONE_STEP_AZZ -  Standard Curve Results.xlsx
- Figure 5/F/CER_BS N2/CER BS_ N2.zpcr
- Figure 5/F/CER_BS N3/
- Figure 5/F/CER_BS N3/20231005_151223_CT011212_ONE_STEP_AZZ -  Quantification Plate View Results.xlsx
- Figure 5/F/CER_BS N4/
- Figure 5/F/CER_BS N4/20231019_121114_CT011212_ONE_STEP_AZZ -  Quantification Plate View Results.xlsx
- Figure 5/F/Heart_SC n1/
- Figure 5/F/Heart_SC n1/20231018_125712_CT011212_ONE_STEP_AZZ -  Quantification Plate View Results.xlsx
- Figure 5/F/Heart_SC n3/
- Figure 5/F/Heart_SC n3/20231016_120017_CT011212_ONE_STEP_AZZ -  ANOVA Results.xlsx
- Figure 5/F/Heart_SC n3/20231016_120017_CT011212_ONE_STEP_AZZ -  End Point Results.xlsx
- Figure 5/F/Heart_SC n3/20231016_120017_CT011212_ONE_STEP_AZZ -  Melt Curve Derivative Results.xlsx
- Figure 5/F/Heart_SC n3/20231016_120017_CT011212_ONE_STEP_AZZ -  Melt Curve Peak Results.xlsx
- Figure 5/F/Heart_SC n3/20231016_120017_CT011212_ONE_STEP_AZZ -  Melt Curve Plate View Results.xlsx
- Figure 5/F/Heart_SC n3/20231016_120017_CT011212_ONE_STEP_AZZ -  Melt Curve RFU Results.xlsx
- Figure 5/F/Heart_SC n3/20231016_120017_CT011212_ONE_STEP_AZZ -  Melt Curve Summary.xlsx
- Figure 5/F/Heart_SC n3/20231016_120017_CT011212_ONE_STEP_AZZ -  Quantification Amplification Results.xlsx
- Figure 5/F/Heart_SC n3/20231016_120017_CT011212_ONE_STEP_AZZ -  Quantification Cq Results.xlsx
- Figure 5/F/Heart_SC n3/20231016_120017_CT011212_ONE_STEP_AZZ -  Quantification Plate View Results (version 1).xlsb.xlsx
- Figure 5/F/Heart_SC n3/20231016_120017_CT011212_ONE_STEP_AZZ -  Quantification Plate View Results.xlsx
- Figure 5/F/Heart_SC n3/20231016_120017_CT011212_ONE_STEP_AZZ -  Quantification Summary.xlsx
- Figure 5/F/Heart_SC n3/20231016_120017_CT011212_ONE_STEP_AZZ -  Standard Curve Results.xlsx
- Figure 5/F/Heart_SC n3/Heart_SC N3.zpcr
- Figure 5/F/Heart_SC n5/
- Figure 5/F/Heart_SC n5/20231101_084327_CT037944_ONE_STEP_AZZ -  ANOVA Results.xlsx
- Figure 5/F/Heart_SC n5/20231101_084327_CT037944_ONE_STEP_AZZ -  End Point Results.xlsx
- Figure 5/F/Heart_SC n5/20231101_084327_CT037944_ONE_STEP_AZZ -  Melt Curve Derivative Results.xlsx
- Figure 5/F/Heart_SC n5/20231101_084327_CT037944_ONE_STEP_AZZ -  Melt Curve Peak Results.xlsx
- Figure 5/F/Heart_SC n5/20231101_084327_CT037944_ONE_STEP_AZZ -  Melt Curve Plate View Results.xlsx
- Figure 5/F/Heart_SC n5/20231101_084327_CT037944_ONE_STEP_AZZ -  Melt Curve RFU Results.xlsx
- Figure 5/F/Heart_SC n5/20231101_084327_CT037944_ONE_STEP_AZZ -  Melt Curve Summary.xlsx
- Figure 5/F/Heart_SC n5/20231101_084327_CT037944_ONE_STEP_AZZ -  Quantification Amplification Results.xlsx
- Figure 5/F/Heart_SC n5/20231101_084327_CT037944_ONE_STEP_AZZ -  Quantification Cq Results.xlsx
- Figure 5/F/Heart_SC n5/20231101_084327_CT037944_ONE_STEP_AZZ -  Quantification Plate View Results.xlsx
- Figure 5/F/Heart_SC n5/20231101_084327_CT037944_ONE_STEP_AZZ -  Quantification Summary.xlsx
- Figure 5/F/Heart_SC n5/20231101_084327_CT037944_ONE_STEP_AZZ -  Standard Curve Results.xlsx
- Figure 5/F/Heart_SC n5/Heart_SC n5.zpcr
- Figure 5/F/Heart_SC_n2/
- Figure 5/F/Heart_SC_n2/20231018_142223_CT011212_ONE_STEP_AZZ -  ANOVA Results.xlsx
- Figure 5/F/Heart_SC_n2/20231018_142223_CT011212_ONE_STEP_AZZ -  End Point Results.xlsx
- Figure 5/F/Heart_SC_n2/20231018_142223_CT011212_ONE_STEP_AZZ -  Melt Curve Derivative Results.xlsx
- Figure 5/F/Heart_SC_n2/20231018_142223_CT011212_ONE_STEP_AZZ -  Melt Curve Peak Results.xlsx
- Figure 5/F/Heart_SC_n2/20231018_142223_CT011212_ONE_STEP_AZZ -  Melt Curve Plate View Results.xlsx
- Figure 5/F/Heart_SC_n2/20231018_142223_CT011212_ONE_STEP_AZZ -  Melt Curve RFU Results.xlsx
- Figure 5/F/Heart_SC_n2/20231018_142223_CT011212_ONE_STEP_AZZ -  Melt Curve Summary.xlsx
- Figure 5/F/Heart_SC_n2/20231018_142223_CT011212_ONE_STEP_AZZ -  Quantification Amplification Results.xlsx
- Figure 5/F/Heart_SC_n2/20231018_142223_CT011212_ONE_STEP_AZZ -  Quantification Cq Results.xlsx
- Figure 5/F/Heart_SC_n2/20231018_142223_CT011212_ONE_STEP_AZZ -  Quantification Plate View Results.xlsx
- Figure 5/F/Heart_SC_n2/20231018_142223_CT011212_ONE_STEP_AZZ -  Quantification Summary.xlsx
- Figure 5/F/Heart_SC_n2/20231018_142223_CT011212_ONE_STEP_AZZ -  Standard Curve Results.xlsx
- Figure 5/F/Heart_SC_n2/Heart_SC_N2.zpcr
- Figure 5/F/Heart_SC_N4/
- Figure 5/F/Heart_SC_N4/20231025_155546_CT011212_ONE_STEP_AZZ -  ANOVA Results.xlsx
- Figure 5/F/Heart_SC_N4/20231025_155546_CT011212_ONE_STEP_AZZ -  End Point Results.xlsx
- Figure 5/F/Heart_SC_N4/20231025_155546_CT011212_ONE_STEP_AZZ -  Melt Curve Derivative Results.xlsx
- Figure 5/F/Heart_SC_N4/20231025_155546_CT011212_ONE_STEP_AZZ -  Melt Curve Peak Results.xlsx
- Figure 5/F/Heart_SC_N4/20231025_155546_CT011212_ONE_STEP_AZZ -  Melt Curve Plate View Results.xlsx
- Figure 5/F/Heart_SC_N4/20231025_155546_CT011212_ONE_STEP_AZZ -  Melt Curve RFU Results.xlsx
- Figure 5/F/Heart_SC_N4/20231025_155546_CT011212_ONE_STEP_AZZ -  Melt Curve Summary.xlsx
- Figure 5/F/Heart_SC_N4/20231025_155546_CT011212_ONE_STEP_AZZ -  Quantification Amplification Results.xlsx
- Figure 5/F/Heart_SC_N4/20231025_155546_CT011212_ONE_STEP_AZZ -  Quantification Cq Results.xlsx
- Figure 5/F/Heart_SC_N4/20231025_155546_CT011212_ONE_STEP_AZZ -  Quantification Plate View Results.xlsx
- Figure 5/F/Heart_SC_N4/20231025_155546_CT011212_ONE_STEP_AZZ -  Quantification Summary.xlsx
- Figure 5/F/Heart_SC_N4/20231025_155546_CT011212_ONE_STEP_AZZ -  Standard Curve Results.xlsx
- Figure 5/F/Heart_SC_N4/Heart_SC_N4 Run 1.zpcr
- Figure 5/F/Liver_CB n1/
- Figure 5/F/Liver_CB n1/20231003_094303_CT011212_ONE_STEP_AZZ -  ANOVA Results.xlsx
- Figure 5/F/Liver_CB n1/20231003_094303_CT011212_ONE_STEP_AZZ -  End Point Results.xlsx
- Figure 5/F/Liver_CB n1/20231003_094303_CT011212_ONE_STEP_AZZ -  Melt Curve Derivative Results.xlsx
- Figure 5/F/Liver_CB n1/20231003_094303_CT011212_ONE_STEP_AZZ -  Melt Curve Peak Results.xlsx
- Figure 5/F/Liver_CB n1/20231003_094303_CT011212_ONE_STEP_AZZ -  Melt Curve Plate View Results.xlsx
- Figure 5/F/Liver_CB n1/20231003_094303_CT011212_ONE_STEP_AZZ -  Melt Curve RFU Results.xlsx
- Figure 5/F/Liver_CB n1/20231003_094303_CT011212_ONE_STEP_AZZ -  Melt Curve Summary.xlsx
- Figure 5/F/Liver_CB n1/20231003_094303_CT011212_ONE_STEP_AZZ -  Quantification Amplification Results.xlsx
- Figure 5/F/Liver_CB n1/20231003_094303_CT011212_ONE_STEP_AZZ -  Quantification Cq Results.xlsx
- Figure 5/F/Liver_CB n1/20231003_094303_CT011212_ONE_STEP_AZZ -  Quantification Plate View Results.xlsx
- Figure 5/F/Liver_CB n1/20231003_094303_CT011212_ONE_STEP_AZZ -  Quantification Summary.xlsx
- Figure 5/F/Liver_CB n1/20231003_094303_CT011212_ONE_STEP_AZZ -  Standard Curve Results.xlsx
- Figure 5/F/Liver_CB n1/Liver_CB N1.zpcr
- Figure 5/F/Liver_CB n2/
- Figure 5/F/Liver_CB n2/20231005_103205_CT011212_ONE_STEP_AZZ -  ANOVA Results.xlsx
- Figure 5/F/Liver_CB n2/20231005_103205_CT011212_ONE_STEP_AZZ -  End Point Results.xlsx
- Figure 5/F/Liver_CB n2/20231005_103205_CT011212_ONE_STEP_AZZ -  Melt Curve Derivative Results.xlsx
- Figure 5/F/Liver_CB n2/20231005_103205_CT011212_ONE_STEP_AZZ -  Melt Curve Peak Results.xlsx
- Figure 5/F/Liver_CB n2/20231005_103205_CT011212_ONE_STEP_AZZ -  Melt Curve Plate View Results.xlsx
- Figure 5/F/Liver_CB n2/20231005_103205_CT011212_ONE_STEP_AZZ -  Melt Curve RFU Results.xlsx
- Figure 5/F/Liver_CB n2/20231005_103205_CT011212_ONE_STEP_AZZ -  Melt Curve Summary.xlsx
- Figure 5/F/Liver_CB n2/20231005_103205_CT011212_ONE_STEP_AZZ -  Quantification Amplification Results.xlsx
- Figure 5/F/Liver_CB n2/20231005_103205_CT011212_ONE_STEP_AZZ -  Quantification Cq Results.xlsx
- Figure 5/F/Liver_CB n2/20231005_103205_CT011212_ONE_STEP_AZZ -  Quantification Plate View Results.xlsx
- Figure 5/F/Liver_CB n2/20231005_103205_CT011212_ONE_STEP_AZZ -  Quantification Summary.xlsx
- Figure 5/F/Liver_CB n2/20231005_103205_CT011212_ONE_STEP_AZZ -  Standard Curve Results.xlsx
- Figure 5/F/Liver_CB n2/Liver_CB N2.zpcr
- Figure 5/F/Liver_CB n3/
- Figure 5/F/Liver_CB n3/20231006_110944_CT011212_ONE_STEP_AZZ -  ANOVA Results.xlsx
- Figure 5/F/Liver_CB n3/20231006_110944_CT011212_ONE_STEP_AZZ -  End Point Results.xlsx
- Figure 5/F/Liver_CB n3/20231006_110944_CT011212_ONE_STEP_AZZ -  Melt Curve Derivative Results.xlsx
- Figure 5/F/Liver_CB n3/20231006_110944_CT011212_ONE_STEP_AZZ -  Melt Curve Peak Results.xlsx
- Figure 5/F/Liver_CB n3/20231006_110944_CT011212_ONE_STEP_AZZ -  Melt Curve Plate View Results.xlsx
- Figure 5/F/Liver_CB n3/20231006_110944_CT011212_ONE_STEP_AZZ -  Melt Curve RFU Results.xlsx
- Figure 5/F/Liver_CB n3/20231006_110944_CT011212_ONE_STEP_AZZ -  Melt Curve Summary.xlsx
- Figure 5/F/Liver_CB n3/20231006_110944_CT011212_ONE_STEP_AZZ -  Quantification Amplification Results.xlsx
- Figure 5/F/Liver_CB n3/20231006_110944_CT011212_ONE_STEP_AZZ -  Quantification Cq Results.xlsx
- Figure 5/F/Liver_CB n3/20231006_110944_CT011212_ONE_STEP_AZZ -  Quantification Plate View Results.xlsx
- Figure 5/F/Liver_CB n3/20231006_110944_CT011212_ONE_STEP_AZZ -  Quantification Summary.xlsx
- Figure 5/F/Liver_CB n3/20231006_110944_CT011212_ONE_STEP_AZZ -  Standard Curve Results.xlsx
- Figure 5/F/Liver_CB n3/Liver_CB N3.zpcr
- Figure 5/F/liver_CB n4/
- Figure 5/F/liver_CB n4/20231019_104845_CT011212_ONE_STEP_AZZ -  ANOVA Results.xlsx
- Figure 5/F/liver_CB n4/20231019_104845_CT011212_ONE_STEP_AZZ -  End Point Results.xlsx
- Figure 5/F/liver_CB n4/20231019_104845_CT011212_ONE_STEP_AZZ -  Melt Curve Derivative Results.xlsx
- Figure 5/F/liver_CB n4/20231019_104845_CT011212_ONE_STEP_AZZ -  Melt Curve Peak Results.xlsx
- Figure 5/F/liver_CB n4/20231019_104845_CT011212_ONE_STEP_AZZ -  Melt Curve Plate View Results.xlsx
- Figure 5/F/liver_CB n4/20231019_104845_CT011212_ONE_STEP_AZZ -  Melt Curve RFU Results.xlsx
- Figure 5/F/liver_CB n4/20231019_104845_CT011212_ONE_STEP_AZZ -  Melt Curve Summary.xlsx
- Figure 5/F/liver_CB n4/20231019_104845_CT011212_ONE_STEP_AZZ -  Quantification Amplification Results.xlsx
- Figure 5/F/liver_CB n4/20231019_104845_CT011212_ONE_STEP_AZZ -  Quantification Cq Results.xlsx
- Figure 5/F/liver_CB n4/20231019_104845_CT011212_ONE_STEP_AZZ -  Quantification Plate View Results.xlsx
- Figure 5/F/liver_CB n4/20231019_104845_CT011212_ONE_STEP_AZZ -  Quantification Summary.xlsx
- Figure 5/F/liver_CB n4/20231019_104845_CT011212_ONE_STEP_AZZ -  Standard Curve Results.xlsx
- Figure 5/F/liver_CB n4/Liver_CB N4.zpcr
- Figure 5/F/Liver_CB_CER_BS n5/
- Figure 5/F/Liver_CB_CER_BS n5/20231031_154923_CT011212_ONE_STEP_AZZ -  ANOVA Results.xlsx
- Figure 5/F/Liver_CB_CER_BS n5/20231031_154923_CT011212_ONE_STEP_AZZ -  End Point Results.xlsx
- Figure 5/F/Liver_CB_CER_BS n5/20231031_154923_CT011212_ONE_STEP_AZZ -  Melt Curve Derivative Results.xlsx
- Figure 5/F/Liver_CB_CER_BS n5/20231031_154923_CT011212_ONE_STEP_AZZ -  Melt Curve Peak Results.xlsx
- Figure 5/F/Liver_CB_CER_BS n5/20231031_154923_CT011212_ONE_STEP_AZZ -  Melt Curve Plate View Results.xlsx
- Figure 5/F/Liver_CB_CER_BS n5/20231031_154923_CT011212_ONE_STEP_AZZ -  Melt Curve RFU Results.xlsx
- Figure 5/F/Liver_CB_CER_BS n5/20231031_154923_CT011212_ONE_STEP_AZZ -  Melt Curve Summary.xlsx
- Figure 5/F/Liver_CB_CER_BS n5/20231031_154923_CT011212_ONE_STEP_AZZ -  Quantification Amplification Results.xlsx
- Figure 5/F/Liver_CB_CER_BS n5/20231031_154923_CT011212_ONE_STEP_AZZ -  Quantification Cq Results.xlsx
- Figure 5/F/Liver_CB_CER_BS n5/20231031_154923_CT011212_ONE_STEP_AZZ -  Quantification Plate View Results.xlsx
- Figure 5/F/Liver_CB_CER_BS n5/20231031_154923_CT011212_ONE_STEP_AZZ -  Quantification Summary.xlsx
- Figure 5/F/Liver_CB_CER_BS n5/20231031_154923_CT011212_ONE_STEP_AZZ -  Standard Curve Results.xlsx
- Figure 5/F/Liver_CB_CER_BS n5/Liver_CB_CER_BS n5.zpcr
- Figure 5/F/Summary data mRNA expression.xlsx
