# Supplementary material for: Pre-clinical development of AP4B1 gene replacement therapy for hereditary spastic paraplegia type 47
Source: EMBO Mol Med. 2024 Oct 2;16(11):2882–917. doi: 10.1038/s44321-024-00148-5 (PMC11554807; doi:10.1038/s44321-024-00148-5)
Supplement: Supplementary file 7 — Source data Fig. 5 [file 44321_2024_148_MOESM7_ESM.zip › Figure 5/A-B/LV and CC quantification.xlsx]

## Sheet: CC measurements 
CC not normalised		Corpus collasum thickness in um											Corpus collasum thickness in um
	CC coronal position	1	2	3	4	5	6	7	8			CC coronal position	1	2	3	4	5	6	7	8
WT	322019	476	571	600	580	595	544	527	500		V5	323259	197	363	351	378	340	427	380	411
	322496	310	354	411	401	351	375	313	248			323263	290	272	283	294	299	298	270	262
	323394	306	310	347	327	328	327	314	316			323264	302	368	392	335	318	228	178	165
	325538	419	357	435	419	387	383	368	266			325308		337	351	308	334	358	369	331
												NORMALISED to average WT
	WT AV.	377.75	398	448.25	431.75	415.25	407.25	380.5	332.5				0.521509	0.91206	0.783045	0.875507	0.818784	1.0485	0.998686	1.23609	0.899272
													0.767704	0.683417	0.631344	0.68095	0.720048	0.731737	0.709593	0.78797	0.714095
		1.26009	1.43467	1.33854	1.34337	1.43287	1.33579	1.38502	1.50376	1.37926			0.799471	0.924623	0.874512	0.775912	0.765804	0.559853	0.467806	0.496241	0.708028
		0.820649	0.889447	0.916899	0.928778	0.845274	0.92081	0.822602	0.745865	0.86129				0.846734	0.783045	0.713376	0.804335	0.879067	0.969777	0.995489	0.855975		<< not used as could only get a good n=3 for other samples
		0.81006	0.778894	0.774122	0.757383	0.789886	0.802947	0.82523	0.950376	0.811112
													Corpus collasum thickness in um
												CC coronal position	1	2	3	4	5	6	7	8
											CBH	324362		323	345	334	361	362	362	326
												323260	493.419		487.913		439.651		416.89		not enough readings from sections
												323266	352	396	339	389	366	373	378	335
										.		325298	443.579	387.654			435.693	394.889	339.457	355.668
												x		0.811558	0.76966	0.773596	0.869356	0.888889	0.95138	0.980451	0.863556
													1.30621	0	1.08848	0	1.05876	0	1.09564	0	not enough readings		<< not used in quantification as not enough readings from the sections
													0.931833	0.994975	0.756274	0.900984	0.881397	0.915899	0.99343	1.00752	0.922789
													1.17427	0.974005	0	0	1.04923	0.969648	0.892134	1.06968	0.76612
													Corpus collasum thickness in um
												CC coronal position	1	2	3	4	5	6	7	8
											SYN	325076	409	472	434	427	416	379	359	343
												325307		358	367	387	331	312	286	276
												325295	388		419	465	382	379	304	294
													1.08273	1.18593	0.96821	0.988998	1.00181	0.930632	0.943495	1.03158	1.01667
														0.899497	0.81874	0.896352	0.79711	0.766114	0.751643	0.830075	0.82279
													1.02713	0	0.934746	1.07701	0.919928	0.930632	0.798949	0.884211	0.821577

## Sheet: LV measurements
			WT	Lateral ventricle area in um^2									V5	Lateral ventricle area in um^2									CBH	Lateral ventricle area in um^2									SYN	Lateral ventricle area in um^2
			LV coronal position	1	2	3	4	5	6	7	8		LV coronal position	1	2	3	4	5	6	7	8		LV coronal position	1	2	3	4	5	6	7	8		LV coronal position	1	2	3	4	5	6	7	8
			322019	589277	498367	393369	347815	306154	291692	217579	190918		323259	1872794	1810381	2148203	2025516	1623011	1487113	1779851	1906833		324362	938946	653276	628874	416220	416550	401051	325560	225790		325076	621605	541970	460689	469743	402533	308035	268510	233267
			325538	765438	559497	514315	498071	335351	488868	408217	303235		323263	901573	891446	758414	1100479	711762	656072	587950	509665		323260	1324945	1148098	918640	1033012	969144	1089604	710186	800424		325307	781601	755829	817873	571489	578593	483656	490109	427489
			323394	748151	708210	845069	558826	408194	600250	316171	286184		323264	735239	797079	677099	661304	573083	546454	429902	332036		323266	724966	674115	632763	584742	395360	374510	358043	288636		325295	807992	734571	762579	776136	545450	527844	388838	354774
			average of WTs	700955	588691	584251	468237	349900	460270	313989	260112		normalisation to av. WT section number	2.67177	3.07526	3.67685	4.32583	4.6385	3.23096	5.66851	7.33081	4.32731	normalisation to av. WT section number	1.33952	1.10971	1.07638	0.888908	1.19048	0.871339	1.03685	0.868048	1.04765	normalisation to av. WT section number	0.886797	0.920635	0.788512	1.00322	1.15042	0.669248	0.855157	0.896793	0.896348
														1.28621	1.51428	1.2981	2.35026	2.03419	1.42541	1.87252	1.9594	1.71755		1.8902	1.95025	1.57234	2.20617	2.76978	2.36731	2.26182	3.07722	2.26189		1.11505	1.28391	1.39987	1.22051	1.6536	1.05081	1.56091	1.64348	1.36602
				0.840677	0.846568	0.673288	0.742818	0.874977	0.633741	0.692951	0.733983	0.754875		1.04891	1.35398	1.15892	1.41233	1.63785	1.18725	1.36916	1.27651	1.30561		1.03425	1.14511	1.08303	1.24882	1.12992	0.813675	1.1403	1.10966	1.0881		1.1527	1.2478	1.30522	1.65757	1.55888	1.14681	1.23838	1.36393	1.33391
				1.09199	0.950408	0.880298	1.06371	0.95842	1.06213	1.3001	1.16578	1.05911
				1.06733	1.20302	1.44641	1.19347	1.1666	1.30413	1.00695	1.10023	1.18602

## Sheet: README
	CC and LV measurements were taken over 8 sections and different coronal postions throughout the brain.
	only one lateral ventricle measurement was taken from the 2 LVs in a brain slice (i.e. the one that was most intact)
	if sections were cut at an angel the LVs could be two sperate coronal potions the measurement of the LV for the correct section coronal postion would be taken
	The correct coronal position was determined by other left or right anatomical regions
	LV and CC measurements were normalised the aveage WT measurement for each coronal position
	Blank spaces in the readings means a measurment for that coronal postion could not be taken due to intact slice

## Sheet: LV fold change
LV fold change compiled measurements
	LV coronal position	Wildtype	KO V5-empty	KO CBh-hAP4B1	KO SYN-hAP4B1
n1	1	1	2.72508	1.32682	0.900667
	2	1	3.06968	1.10832	0.91372
	3	1	3.79753	1.07843	0.810196
	4	1	4.65043	0.931468	1.01495
	5	1	4.81709	1.23264	1.15997
	6	1	3.31332	0.917377	0.676729
	7	1	5.7491	1.11624	0.87409
	8	1	7.39992	0.918757	0.899472
n2	1	1	1.2939	1.81073	1.13457
	2	1	1.5542	1.86609	1.31563
	3	1	1.34906	1.55546	1.44891
	4	1	2.43665	2.18145	1.24115
	5	1	2.07535	2.7277	1.65899
	6	1	1.53984	2.36466	1.07377
	7	1	2.0754	2.25184	1.59316
	8	1	2.0442	3.05649	1.66008
n3	1	1	1.07975	1.04518	1.15633
	2	1	1.39112	1.15498	1.25899
	3	1	1.1864	1.14041	1.34428
	4	1	1.40769	1.3023	1.69719
	5	1	1.64703	1.15565	1.58274
	6	1	1.22764	0.851792	1.16681
	7	1	1.40954	1.16737	1.2539
	8	1	1.30795	1.14316	1.37344

## Sheet: CC fold change 
compiled measurements
		LV coronal position	Wildtype	KO V5-empty	KO CBh-hAP4B1	KO SYN-hAP4B1
	n1	1	1	0.521509	no measurment	1.08273
		2	1	0.91206	0.811558	1.18593
		3	1	0.783045	0.76966	0.96821
		4	1	0.875507	0.773596	0.988998
		5	1	0.818784	0.869356	1.00181
		6	1	1.0485	0.888889	0.930632
		7	1	0.998686	0.95138	0.943495
		8	1	1.23609	0.980451	1.03158
	n2	1	1	0.767704	1.17427	no measurment
		2	1	0.683417	0.974005	0.899497
		3	1	0.631344	no measurment	0.81874
		4	1	0.68095	no measurment	0.896352
		5	1	0.720048	1.04923	0.79711
		6	1	0.731737	0.969648	0.766114
		7	1	0.709593	0.892134	0.751643
		8	1	0.78797	1.06968	0.830075
	n3	1	1	0.799471	0.931833	1.02713
		2	1	0.924623	0.994975	no measurment
		3	1	0.874512	0.756274	0.934746
		4	1	0.775912	0.900984	1.07701
		5	1	0.765804	0.881397	0.919928
		6	1	0.559853	0.915899	0.930632
		7	1	0.467806	0.99343	0.798949
		8	1	0.496241	1.00752	0.884211
