# Supplementary material for: Pre-clinical development of AP4B1 gene replacement therapy for hereditary spastic paraplegia type 47
Source: EMBO Mol Med. 2024 Oct 2;16(11):2882–917. doi: 10.1038/s44321-024-00148-5 (PMC11554807; doi:10.1038/s44321-024-00148-5)
Supplement: Supplementary file 7 — Source data Fig. 5 [file 44321_2024_148_MOESM7_ESM.zip › Figure 5/A-B/README.txt]

Images were rotated 180 degrees. Sections 1-8 were selected from the same region of each mouse brain. 
After rotation: sections in the top row are sections 1, 3, 5 and 7 
Bottom row sections are 2, 4, 6 and 8.
Section numbers too damaged to analyse were then repeated on a seperate slide.
