# Supplementary material for: Pre-clinical development of AP4B1 gene replacement therapy for hereditary spastic paraplegia type 47
Source: EMBO Mol Med. 2024 Oct 2;16(11):2882–917. doi: 10.1038/s44321-024-00148-5 (PMC11554807; doi:10.1038/s44321-024-00148-5)
Supplement: Supplementary file 7 — Source data Fig. 5 [file 44321_2024_148_MOESM7_ESM.zip › Figure 5/D/NFL assay data Jan18.xlsx]

## Sheet: NFL
																								conc	signal		inverse log conc
					Standards		WT		UT		V5		CBH		SYN							CSF	WT	5.66047	17668		457585
					1	2	3	4	5	6	7	8	9	10	11	12							WT	5.64722	13554		443837
				a	325983 319343 20385 16630 116394 117012 39117 37431 37913 33306 33669 24136	319343	20385	16630	116394	117012	39117		37913	33306	33669	24147							WT	5.63765	11293		434158
			CSF	b	70214	69733	51689	47762	708	776	74162	67721	31925	25083	17916	17825							WT	5.68102	27215.5		479761
				c	8476	7571	15202	9062	466	423	33827		11940	7392	38041	29264		background signal no sample					UT	5.74854	115684		560448
				d	5342	5564	29509	26600	33639 38002 833 839 26965 23309 17119 15589	38002	833	839	26965	23309	17119	15589							UT	5.68189	27724		480714
				e	1123	973	2306	2245	10676	13638	3659	5555	425	572	4617	5360							UT	5.69542	37163		495935
			PLASMA	f	235	260	1060	1226	1568	1704	1793	1981	240	206	947	1101
				g	369	437	1136	887	2307	1758	4300	4120	358	316	1525	1402							V5	5.69678	38278		497488
				h	425	414	7350	7330	10169	9104	5979	7156	325	297	3144	3027							V5	5.72464	70102.5		530446
										red values were not clean samples													V5	5.68994	32988		489710
							average								average - buffer signal 839			subtraction of highest background signal
							WT	UT	V5	CBH	SYN				WT	UT	V5	CBH	SYN				CBh	5.69236	34770.5		492452
				a			18507.5	116703	39117	35609.5	28908				17668.5	115864	38278	34770.5	28069				CBh	5.68179	27665		480604
				b			14393	28563	70941.5	28504	17870.5				13554	27724	70102.5	27665	17031.5				CBh	5.53351	3327		341594
				c			12132		33827	9666	33652.5		CSF		11293	/	32988	8827	32813.5				CBh	5.67572	24298		473933
				d			28054.5	38002		25137	16354				27215.5	37163	/	24298	15515				SYN	5.68409	29069		483158
				e			2275.5	12157	4607	498.5					1436.5	11318	3768	-340.5					SYN	5.65868	17031.5		455696
				f			1143	4210	1887	223	1024				304	3371	1048	-616	185				SYN	5.68969	32813.5		489434
				g			1011.5	10270	4210	337	1463.5		PLASMA		172.5	9431	3371	-502	624.5				SYN	5.65406	15515		450878
				h				9636.5	6567.5	311	3085.5					8797.5	5728.5	-528	2246.5
																						Plasma	WT		1436.5		8281.25
																							WT		304		8281.25
							orange values are inputs from previous run											Below detection limit on MSD assay					WT		172.5		8281.25
							limited clean samples
																							UT	5.63777	11318		434277
																							UT	5.62768	9431		424304
			Standard																				UT	5.53608	3371		343624
			pg/ml																				UT	5.62365	8797.5		420391
			concentration	Log(concentration)		signal		signal buffer corrected
			669000	5.82543		404725	400781	403886	399942														V5	5.554	3768		358095
			530000	5.72428		69733	70214	68894	69375														V5	5.53608	3371		343624
			132500	5.12222		7571	8476	6732	7637														V5	5.59535	5728.5		393868
			33125	4.52016		5564	5342	4725	4503
			8281.25	3.9181		1123	973	284	134	<<<<<<	LIMIT OF DETECTION
			2070.31	3.31604		235	260	-604	-579														CBh		-839		8281.25
			517.578	2.71398		369	437	-470	-402														CBh		-839		8281.25
				buffer		425	414	-414	-425														CBh		-839		8281.25
																							SYN		185		8281.25
																							SYN		624.5		8281.25
																							SYN		2246.5		8281.25

## Sheet: GFAP
					Standards		WT		UT		V5		CBH		SYN
					1	2	3	4	5	6	7	8	9	10	11	12
				a	400781	404725	1713	1548	129462	118163	8413	7301	3237	3044	2887	2947
			CSF	b	72114	65977	3592	3219	342	356	5162	4975	8781	6425	3442	3862
				c	15038	16953	8832	6909	289	330	3198	1446	5209	3715	1327209	1426498
				d	6212	6139	275189	236922	8736	7720	379	443	3762	2934	3978	4168
				e	1600	1658	459	424	724	703	543	613	367	417	535	512
			PLASMA	f	556	492	379	367	429	485	559	637	334	341	397	364
				g	536	486	438	465	456	453	767	845	349	391	500	515
				h	578	549	1245	1147	1146	1148	1040	1024	545	536	767	775
							average
							WT	UT	V5	CBH	SYN
							1630.5	123812	7857	3140.5	2917
							3405.5	349	5068.5	7603	3652
							7870.5	309.5	2322	4462	1.37685e+06		CSF
								8228	411	3348	4073
							441.5	713.5	578	392	523.5
							373	457	598	337.5	380.5
							451.5	454.5	806	370	507.5		PLASMA
							1196	1147	1032	540.5	771
