# Supplementary material for: Pre-clinical development of AP4B1 gene replacement therapy for hereditary spastic paraplegia type 47
Source: EMBO Mol Med. 2024 Oct 2;16(11):2882–917. doi: 10.1038/s44321-024-00148-5 (PMC11554807; doi:10.1038/s44321-024-00148-5)
Supplement: Supplementary file 7 — Source data Fig. 5 [file 44321_2024_148_MOESM7_ESM.zip › Figure 5/E/2 Heart_SC n1_n2/20231026_094009_CT037944_AAV TITR - Quantification Plate View Results.xlsx]

## Sheet: SYBR
		1	2	3	4	5	6	7	8	9	10	11	12
A	Content	Unkn	Unkn	Unkn	Unkn	Unkn	Unkn	Unkn	Unkn	Unkn	Unkn	Unkn	Unkn	Mouse ID columns1-6	Mouse ID columns 7-12
A	Sample
A	Cq	32.1525	31.6286	31.2622	38.5603			28.2379	28.417	28.2318	30.2004	29.7072	30.5254	314830	314837
A
B	Content	Unkn	Unkn	Unkn	Unkn	Unkn	Unkn	Unkn	Unkn	Unkn	Unkn	Unkn	Unkn
B	Sample
B	Cq	30.2344	30.2132	30.02	34.0848			30.832	31.3178	30.0753	31.031	32.6374	31.1294	323262	325072
B
C	Content	Unkn	Unkn	Unkn	Unkn	Unkn	Unkn	Unkn	Unkn	Unkn	Unkn	Unkn	Unkn
C	Sample
C	Cq	29.8873	29.6907	29.7201		37.082		30.2996	32.9144	31.3323	30.1531	28.7426	30.1991	319106	319295
C
D	Content	Unkn	Unkn	Unkn	Unkn	Unkn	Unkn	Unkn	Unkn	Unkn	Unkn	Unkn	Unkn
D	Sample
D	Cq	29.6247	29.3319	28.8978		34.7697		22.3408	22.559	22.9199	23.4651	23.3698	23.7403	314860	320343
D
E	Content	Unkn	Unkn	Unkn	Unkn	Unkn	Unkn	Unkn	Unkn	Unkn	Unkn	Unkn	Unkn
E	Sample
E	Cq	22.399	22.1874	22.2126	25.2103	25.5451	25.5462	22.0372	22.0846	22.1834	24.0929	24.497	24.5056	320631	320729
E
F	Content	Unkn	Unkn	Unkn	Unkn	Unkn	Unkn	Unkn	Unkn	Unkn	Unkn	Unkn	Unkn
F	Sample
F	Cq
F
G	Content	Unkn	Unkn	Unkn	Unkn	Unkn	Unkn	Unkn	Unkn	Unkn	Unkn	Unkn	Unkn
G	Sample
G	Cq	8.63584	12.3688	15.6127	20.0451	23.2803	26.8344	29.7128	27.1164		29.0083
G
H	Content	Unkn	Unkn	Unkn	Unkn	Unkn	Unkn	Unkn	Unkn	Unkn	Unkn	Unkn	Unkn
H	Sample
H	Cq							24.4889
H
																	Mouse ID n1	Mouse ID n2	Cq average	heart 1	SC 1	Heart 2	SC 2	Log viral copies	heart 1	SC 1	Heart 2	SC 2	Viral copies/25ng	heart 1	SC 1	Heart 2	SC 2
															8.1075	8.63584	314830	314837	wt	31.6811	38.5603	28.2956	30.1443	wt	1.69066	-0.238758	2.64022	2.1217	wt	49.0526	0.577087	436.736	132.342
															7.1075	12.3688	323262	325072	ut	30.1558	34.0848	30.7417	31.5992	ut	2.11846	1.01648	1.95414	1.71363	ut	131.358	10.3869	89.9787	51.7164
															6.1075	15.6127	319106	319295	v5	29.7661	37.082	31.5154	29.6983	v5	2.22779	0.175864	1.73713	2.2468	v5	168.961	1.49921	54.5926	176.523
															5.1075	20.0451	314860	320343	cbh	29.2848	34.7697	22.6066	23.5251	cbh	2.36276	0.824387	4.23583	3.97822	cbh	230.545	6.67402	17212	9510.87
															4.1075	23.2803	320631	320729	syn	22.2663	25.4339	22.1017	24.3652	syn	4.33125	3.44285	4.37742	3.74258	syn	21441.5	2772.35	23846.2	5528.21
															3.1075	26.8344													Viral copies/ ng
															2.1075	29.7128													wt	1.96211	0.0230835	17.4694	5.29368
															1.1075	27.1164													ut	5.25434	0.415474	3.59915	2.06866
																													v5	6.75843	0.0599686	2.1837	7.06091
																													cbh	9.22182	0.266961	688.48	380.435
																													syn	857.659	110.894	953.849	221.129

## Sheet: Run Information
File Name	20231026_094009_CT037944_AAV TITR.pcrd
Created By User
Notes
ID
Run Started	10/26/2023 17:40:17 UTC
Run Ended	10/26/2023 18:55:57 UTC
Sample Vol	10
Lid Temp	105
Protocol File Name	Unknown.prcl
Plate Setup File Name	DefaultPlate.pltd
Base Serial Number	CT037944
Optical Head Serial Number	785BR9763
CFX Maestro Version	5.3.022.1030.
