# Supplementary material for: Pre-clinical development of AP4B1 gene replacement therapy for hereditary spastic paraplegia type 47
Source: EMBO Mol Med. 2024 Oct 2;16(11):2882–917. doi: 10.1038/s44321-024-00148-5 (PMC11554807; doi:10.1038/s44321-024-00148-5)
Supplement: Supplementary file 7 — Source data Fig. 5 [file 44321_2024_148_MOESM7_ESM.zip › Figure 5/E/2 Heart_SC n3_n4/20231030_122025_CT011212_AAV_TITR - Quantification Plate View Results.xlsx]

## Sheet: SYBR
		1	2	3	4	5	6	7	8	9	10	11	12
A	Content	Unkn	Unkn	Unkn	Unkn	Unkn	Unkn	Unkn	Unkn	Unkn	Unkn	Unkn	Unkn	Mouse ID columns1-6	Mouse ID columns 7-12
A	Sample
A	Cq	28.3833	27.4955	28.2967	34.3847	31.9837	34.2938		33.4324	35.4423	34.2027	35.501		314838	314843
A
B	Content	Unkn	Unkn	Unkn	Unkn	Unkn	Unkn	Unkn	Unkn	Unkn	Unkn	Unkn	Unkn
B	Sample
B	Cq	29.0224	28.8998	28.7017	32.7531	32.7468	32.5711			32.6707	36.2084	33.8288	34.5164	325078	325079
B
C	Content	Unkn	Unkn	Unkn	Unkn	Unkn	Unkn	Unkn	Unkn	Unkn	Unkn	Unkn	Unkn
C	Sample
C	Cq	27.3657	27.3005	27.1454	30.1103	30.8656	31.0086				28.1161	27.9199	27.6738	323257	325301
C
D	Content	Unkn	Unkn	Unkn	Unkn	Unkn	Unkn	Unkn	Unkn	Unkn	Unkn	Unkn	Unkn
D	Sample
D	Cq	20.8575	20.7474	20.5217	24.5134	24.5549	24.4177	25.3809	25.3741	25.3671	23.9106	23.7855	24.0244	320632	324361
D
E	Content	Unkn	Unkn	Unkn	Unkn	Unkn	Unkn	Unkn	Unkn	Unkn	Unkn	Unkn	Unkn
E	Sample
E	Cq	25.0375	24.2943	24.3736	25.4511	25.2646	25.5236	26.3131	26.3259	26.1301	25.5149	25.4313	25.5978	325310	325314
E
F	Content	Unkn	Unkn	Unkn	Unkn	Unkn	Unkn	Unkn	Unkn	Unkn	Unkn	Unkn	Unkn
F	Sample
F	Cq	39.0354	38.3322		35.0995		37.335		34.9019	33.1524			34.8134
F
G	Content	Unkn	Unkn	Unkn	Unkn	Unkn	Unkn	Unkn	Unkn	Unkn	Unkn	Unkn	Unkn
G	Sample
G	Cq	8.95189	12.6345	15.8263	20.234	23.2144	27.0488	29.6019	27.1485
G
H	Content	Unkn	Unkn	Unkn	Unkn	Unkn	Unkn	Unkn	Unkn	Unkn	Unkn	Unkn	Unkn
H	Sample
H	Cq
H
																	Mouse ID n3	Mouse ID n4	Cq average	heart 3	SC 3	Heart 4	SC 4	Log viral copies	heart 3	SC 3	Heart 4	SC 4	Viral copies	heart 3	SC 3	Heart 4	SC 4
															8.1075	8.95189	314838	314843	wt	28.0585	33.5541	34.4373	34.8518	wt	2.70758	1.14006	0.888126	0.769893	wt	510.016	13.8057	7.72906	5.88699
															7.1075	12.6345	325078	325079	ut	28.8746	32.6903	32.6707	34.8512	ut	2.47479	1.38644	1.39204	0.770073	ut	298.397	24.3464	24.6624	5.88943
															6.1075	15.8263	323257	325301	v5	27.2705	30.6615	#DIV/0!	27.9033	v5	2.93233	1.96512	#DIV/0!	2.75185	v5	855.715	92.2829	#DIV/0!	564.737
															5.1075	20.234	320632	324361	cbh	20.7089	24.4953	25.374	23.9068	cbh	4.80394	3.72392	3.47328	3.89177	cbh	63671.3	5295.66	2973.59	7794.25
															4.1075	23.2144	325310	325314	syn	24.5685	25.4131	26.2564	25.5146	syn	3.70305	3.46213	3.2216	3.43317	syn	5047.16	2898.24	1665.7	2711.26
															3.1075	27.0488													viral copies/ng	heart 3	SC 3	Heart 4	SC 4
															2.1075	29.6019													wt	20.4007	0.55223	0.309162	0.235479
															1.1075	27.1485													ut	11.9359	0.973857	0.986498	0.235577
																													v5	34.2286	3.69132	#DIV/0!	22.5895
																													cbh	2546.85	211.827	118.943	311.77
																													syn	201.886	115.929	66.6278	108.45

## Sheet: Run Information
File Name	20231030_122025_CT011212_AAV_TITR.pcrd
Created By User
Notes
ID
Run Started	10/30/2023 20:20:46 UTC
Run Ended	10/30/2023 21:37:20 UTC
Sample Vol	10
Lid Temp	105
Protocol File Name	Unknown.prcl
Plate Setup File Name	DefaultPlate.pltd
Base Serial Number	CT011212
Optical Head Serial Number	785BR19964
CFX Maestro Version	5.3.022.1030.
