# Supplementary material for: Pre-clinical development of AP4B1 gene replacement therapy for hereditary spastic paraplegia type 47
Source: EMBO Mol Med. 2024 Oct 2;16(11):2882–917. doi: 10.1038/s44321-024-00148-5 (PMC11554807; doi:10.1038/s44321-024-00148-5)
Supplement: Supplementary file 7 — Source data Fig. 5 [file 44321_2024_148_MOESM7_ESM.zip › Figure 5/E/2 Liver_CB_CER_BS N1/20231006_123645_CT011212_AAV_TITR - Quantification Plate View Results.xlsx]

## Sheet: SYBR
		1	2	3	4	5	6	7	8	9	10	11	12
A	Content	Unkn	Unkn	Unkn	Unkn	Unkn	Unkn	Unkn	Unkn	Unkn	Unkn	Unkn	Unkn	Mouse ID
A	Sample
A	Cq	34.0406	33.2924	31.1629	31.5259	31.6088	30.2116	30.2635	30.5069	32.0737	25.6316	25.6692	26.2041	314830
A
B	Content	Unkn	Unkn	Unkn	Unkn	Unkn	Unkn	Unkn	Unkn	Unkn	Unkn	Unkn	Unkn
B	Sample
B	Cq	31.8076	31.6012	29.9908	31.4391	32.6868	30.6929	30.24	32.5811	32.7453	26.8136	27.2331	27.0473	323262
B
C	Content	Unkn	Unkn	Unkn	Unkn	Unkn	Unkn	Unkn	Unkn	Unkn	Unkn	Unkn	Unkn
C	Sample
C	Cq	31.1433	30.7284	30.3022	31.5937	31.533	33.7798	32.0665	31.6603	31.7308	25.8545	26.0763	25.9209	319106
C
D	Content	Unkn	Unkn	Unkn	Unkn	Unkn	Unkn	Unkn	Unkn	Unkn	Unkn	Unkn	Unkn
D	Sample
D	Cq	30.9164	30.7211	30.8082	32.2057	32.0695	31.5843	31.3414	33.4028	32.7473	27.5137	27.5821	28.0895	314860
D
E	Content	Unkn	Unkn	Unkn	Unkn	Unkn	Unkn	Unkn	Unkn	Unkn	Unkn	Unkn	Unkn
E	Sample
E	Cq	21.0726	21.1361	21.1691	21.4739	21.2878	22.2635	21.5635	21.7333	21.9919	18.2476	18.1899	18.5768	320631
E
F	Content	Unkn	Unkn	Unkn	Unkn	Unkn	Unkn	Unkn	Unkn	Unkn	Unkn	Unkn	Unkn
F	Sample
F	Cq	34.0343	34.1586	32.4643	34.9324	32.8219	28.527	32.1934		34.4138			32.5485
F
G	Content	Unkn	Unkn	Unkn	Unkn	Unkn	Unkn	Unkn	Unkn	Unkn	Unkn	Unkn	Unkn
G	Sample
G	Cq	7.92636	11.4521	15.0242	19.063	22.5161	26.0044	29.125	26.3013	16.5384		14.618
G
H	Content	Unkn	Unkn	Unkn	Unkn	Unkn	Unkn	Unkn	Unkn	Unkn	Unkn	Unkn	Unkn
H	Sample
H	Cq							5.49083	26.5027			16.3081	12.1942
H
															Log viral copies		Mouse ID	Cq average	liver	CB	CER	BS	log viral copies	liver	CB	CER	BS	viral copies	liver	CB	CER	BS
															8.1075	7.92636	314830	wt1	32.832	31.1154	30.9481	25.835	wt	1.16648	1.64619	1.69297	3.12188	wt	14.6718	44.2784	49.3136	1323.98
															7.1075	11.4521	323262	ut1	31.1332	31.6063	31.8555	27.0313	ut	1.64123	1.50901	1.43937	2.78755	ut	43.7751	32.2858	27.5025	613.124
															6.1075	15.0242	319106	v51	30.7247	32.3022	31.8192	25.9506	v5	1.7554	1.31454	1.44952	3.08958	v5	56.9376	20.6321	28.1528	1229.07
															5.1075	19.063	314860	cbh1	30.8152	31.9532	32.4972	27.7285	cbh	1.73009	1.41208	1.26005	2.59272	cbh	53.7139	25.8272	18.199	391.493
															4.1075	22.5161	320631	syn1	21.1259	21.675	21.7629	18.3381	syn	4.43789	4.28443	4.25987	5.21697	syn	27408.9	19249.8	18191.5	164806
															3.1075	26.0044												viral copies per ng
															2.1075	29.125												wt	0.586874	1.77114	1.97255	52.9592
															1.1075	26.3013												ut	1.751	1.29143	1.1001	24.525
																												v5	2.2775	0.825285	1.12611	49.1627
																												cbh	2.14856	1.03309	0.727959	15.6597
																												syn	1096.35	769.991	727.659	6592.26

## Sheet: Run Information
File Name	20231006_123645_CT011212_AAV_TITR.pcrd
Created By User
Notes
ID
Run Started	10/06/2023 20:37:11 UTC
Run Ended	10/06/2023 21:53:01 UTC
Sample Vol	10
Lid Temp	105
Protocol File Name	Unknown.prcl
Plate Setup File Name	DefaultPlate.pltd
Base Serial Number	CT011212
Optical Head Serial Number	785BR19964
CFX Maestro Version	5.3.022.1030.
