# Supplementary material for: Pre-clinical development of AP4B1 gene replacement therapy for hereditary spastic paraplegia type 47
Source: EMBO Mol Med. 2024 Oct 2;16(11):2882–917. doi: 10.1038/s44321-024-00148-5 (PMC11554807; doi:10.1038/s44321-024-00148-5)
Supplement: Supplementary file 7 — Source data Fig. 5 [file 44321_2024_148_MOESM7_ESM.zip › Figure 5/E/2 Liver_CB_CER_BS N2/20231010_131233_CT011212_AAV_TITR - Quantification Plate View Results.xlsx]

## Sheet: SYBR
		1	2	3	4	5	6	7	8	9	10	11	12
A	Content	Unkn	Unkn	Unkn	Unkn	Unkn	Unkn	Unkn	Unkn	Unkn	Unkn	Unkn	Unkn	Mouse ID
A	Sample
A	Cq	33.8721	32.4718	39.6779	31.6005	31.6864	32.3916	30.0058	30.4804	30.2236	30.9698	30.5539	31.073	314837
A
B	Content	Unkn	Unkn	Unkn	Unkn	Unkn	Unkn	Unkn	Unkn	Unkn	Unkn	Unkn	Unkn
B	Sample
B	Cq	33.4299	34.7936	39.3651	33.2129	34.3516	32.0919	31.4598	31.7686	30.2538	32.494	31.9885	32.5364	325072
B
C	Content	Unkn	Unkn	Unkn	Unkn	Unkn	Unkn	Unkn	Unkn	Unkn	Unkn	Unkn	Unkn
C	Sample
C	Cq	34.7178	35.4104	36.6091	32.847	32.4063	31.6157	27.7489	28.8444	28.539	29.734	30.0347	30.0102	319295
C
D	Content	Unkn	Unkn	Unkn	Unkn	Unkn	Unkn	Unkn	Unkn	Unkn	Unkn	Unkn	Unkn
D	Sample
D	Cq	21.9492	22.0083	21.6197	19.2974	19.3735	19.368	20.5439	20.4472	20.352	21.6544	22.0861	21.7462	320343
D
E	Content	Unkn	Unkn	Unkn	Unkn	Unkn	Unkn	Unkn	Unkn	Unkn	Unkn	Unkn	Unkn
E	Sample
E	Cq	22.5707	22.5408	22.4792	22.2912	22.728	22.1248	23.1509	22.9485	22.952	23.7384	23.6553	24.0304	320729
E
F	Content	Unkn	Unkn	Unkn	Unkn	Unkn	Unkn	Unkn	Unkn	Unkn	Unkn	Unkn	Unkn
F	Sample
F	Cq	33.8977			34.458	33.8247	34.3324				35.2119	33.2067
F
G	Content	Unkn	Unkn	Unkn	Unkn	Unkn	Unkn	Unkn	Unkn	Unkn	Unkn	Unkn	Unkn
G	Sample
G	Cq	8.96255	12.3676	15.7458	19.8792	23.3781	27.3252	30.4061	27.1504
G
H	Content	Unkn	Unkn	Unkn	Unkn	Unkn	Unkn	Unkn	Unkn	Unkn	Unkn	Unkn	Unkn
H	Sample
H	Cq
H
															Log viral copies		Mouse ID	Cq average	liver	CB	CER	BS	Log viral copies	liver	CB	CER	BS	Viral copies	liver	CB	CER	BS
															8.1075	8.96255	314837	wt2	35.3406	31.8928	30.2366	30.8656	wt	0.897736	1.84531	2.30051	2.12765	wt	7.90199	70.034	199.76	134.167
															7.1075	12.3676	325072	ut2	35.8628	33.2188	31.1607	32.3396	ut	0.754199	1.48088	2.04652	1.72252	ut	5.67805	30.261	111.307	52.7856
															6.1075	15.7458	319295	v52	35.5791	32.2897	28.3774	29.9263	v5	0.832182	1.73625	2.81148	2.3858	v5	6.79489	54.4815	647.859	243.108
															5.1075	19.8792	320343	cbh2	21.859	19.3463	20.4477	21.8289	cbh	4.60298	5.29359	4.99087	4.61127	cbh	40085.1	196603	97920.6	40857.2
															4.1075	23.3781	320729	syn2	22.5302	22.3813	23.0171	23.808	syn	4.41852	4.45944	4.28471	4.06733	syn	26213.4	28803	19262.3	11676.9
															3.1075	27.3252												viral copies/ng
															2.1075	30.4061												wt	0.316079	2.80136	7.99041	5.36669
															1.1075	27.1504												ut	0.227122	1.21044	4.45227	2.11142
																												v5	0.271795	2.17926	25.9144	9.72434
																												cbh	1603.4	7864.1	3916.82	1634.29
																												syn	1048.54	1152.12	770.494	467.078

## Sheet: Run Information
File Name	20231010_131233_CT011212_AAV_TITR.pcrd
Created By User
Notes
ID
Run Started	10/10/2023 21:12:54 UTC
Run Ended	10/10/2023 22:30:02 UTC
Sample Vol	10
Lid Temp	105
Protocol File Name	Unknown.prcl
Plate Setup File Name	DefaultPlate.pltd
Base Serial Number	CT011212
Optical Head Serial Number	785BR19964
CFX Maestro Version	5.3.022.1030.
