# Supplementary material for: Pre-clinical development of AP4B1 gene replacement therapy for hereditary spastic paraplegia type 47
Source: EMBO Mol Med. 2024 Oct 2;16(11):2882–917. doi: 10.1038/s44321-024-00148-5 (PMC11554807; doi:10.1038/s44321-024-00148-5)
Supplement: Supplementary file 7 — Source data Fig. 5 [file 44321_2024_148_MOESM7_ESM.zip › Figure 5/E/2 Liver_CB_CER_BS N3/20231012_122106_CT011212_AAV_TITR - Quantification Plate View Results.xlsx]

## Sheet: SYBR
		1	2	3	4	5	6	7	8	9	10	11	12
A	Content	Unkn	Unkn	Unkn	Unkn	Unkn	Unkn	Unkn	Unkn	Unkn	Unkn	Unkn	Unkn	Mouse ID
A	Sample
A	Cq	32.1025	31.1495	31.915	30.5759	30.763	29.7103	33.1123	33.1529	34.6893	33.555	34.3115	33.0996	314838
A
B	Content	Unkn	Unkn	Unkn	Unkn	Unkn	Unkn	Unkn	Unkn	Unkn	Unkn	Unkn	Unkn
B	Sample
B	Cq	34.1018	33.2294	31.5158	34.502	32.7497	31.5507	33.7735	33.5731	34.3138	32.9553	37.8262	33.8249	325078
B
C	Content	Unkn	Unkn	Unkn	Unkn	Unkn	Unkn	Unkn	Unkn	Unkn	Unkn	Unkn	Unkn
C	Sample
C	Cq	31.9269	32.5717	33.7169	30.9169	30.3607	31.1544	31.8277	32.392	34.0877	31.9719	33.3422	33.4035	323257
C
D	Content	Unkn	Unkn	Unkn	Unkn	Unkn	Unkn	Unkn	Unkn	Unkn	Unkn	Unkn	Unkn
D	Sample
D	Cq	22.6572	22.7601	22.3907	20.2121	20.4027	20.1621	24.416	24.5507	24.434	24.1685	24.2345	24.3678	320632
D
E	Content	Unkn	Unkn	Unkn	Unkn	Unkn	Unkn	Unkn	Unkn	Unkn	Unkn	Unkn	Unkn
E	Sample
E	Cq	22.3574	22.1173	22.2406	21.8654	22.0245	21.6042	19.4807	19.6646	19.9931	19.0394	18.4983	18.7564	325310
E
F	Content	Unkn	Unkn	Unkn	Unkn	Unkn	Unkn	Unkn	Unkn	Unkn	Unkn	Unkn	Unkn
F	Sample
F	Cq	34.1617	34.2562	33.718	33.0792	33.1758	33.9254	33.1174	31.2044	32.276	34.3803	34.9115	34.7069
F
G	Content	Unkn	Unkn	Unkn	Unkn	Unkn	Unkn	Unkn	Unkn	Unkn	Unkn	Unkn	Unkn
G	Sample
G	Cq	8.58806	12.2634	15.1909	19.3878	23.1096	26.435	29.5757	26.6624
G
H	Content	Unkn	Unkn	Unkn	Unkn	Unkn	Unkn	Unkn	Unkn	Unkn	Unkn	Unkn	Unkn
H	Sample
H	Cq
H
															Log viral copies		Mouse ID	Cq average	liver	CB	CER	BS	Log viral copies	Liver	CB	CER	BS	Viral copy numver	Liver	CB	CER	BS
															8.1075	8.58806	314838	wt3	31.7223	30.3497	33.6515	33.6554	wt3	1.53874	1.91597	1.00852	1.00746	wt3	34.5729	82.4081	10.1982	10.1733
															7.1075	12.2634	325078	ut3	32.949	32.9341	33.8868	34.8688	ut3	1.2016	1.20568	0.943849	0.673963	ut3	15.9073	16.0576	8.78717	4.72023
															6.1075	15.1909	323257	v53	32.7385	30.8107	32.7691	32.9059	v53	1.25945	1.78929	1.25104	1.21345	v53	18.174	61.5592	17.8253	16.3475
															5.1075	19.3878	320632	cbh3	22.6027	20.259	24.4669	24.257	cbh3	4.04516	4.6893	3.5328	3.5905	cbh3	11095.9	48899.2	3410.37	3894.94
															4.1075	23.1096	325310	syn3	22.2384	21.8314	19.7128	18.7647	syn3	4.14527	4.25715	4.83942	5.09998	syn3	13972.4	18077.8	69090.3	125888
															3.1075	26.435												viral copies/ ng	Liver	CB	CER	BS
															2.1075	29.5757												wt3	1.38291	3.29632	0.407927	0.406932
															1.1075	26.6624												ut3	0.636291	0.642306	0.351487	0.188809
																												v53	0.726958	2.46237	0.713012	0.653901
																												cbh3	443.835	1955.97	136.415	155.798
																												syn3	558.896	723.113	2763.61	5035.52
																													#VALUE!	#VALUE!	#VALUE!	#VALUE!

## Sheet: Run Information
File Name	20231012_122106_CT011212_AAV_TITR.pcrd
Created By User
Notes
ID
Run Started	10/12/2023 20:21:35 UTC
Run Ended	10/12/2023 21:39:00 UTC
Sample Vol	10
Lid Temp	105
Protocol File Name	Unknown.prcl
Plate Setup File Name	DefaultPlate.pltd
Base Serial Number	CT011212
Optical Head Serial Number	785BR19964
CFX Maestro Version	5.3.022.1030.
