# Supplementary material for: Pre-clinical development of AP4B1 gene replacement therapy for hereditary spastic paraplegia type 47
Source: EMBO Mol Med. 2024 Oct 2;16(11):2882–917. doi: 10.1038/s44321-024-00148-5 (PMC11554807; doi:10.1038/s44321-024-00148-5)
Supplement: Supplementary file 7 — Source data Fig. 5 [file 44321_2024_148_MOESM7_ESM.zip › Figure 5/E/2 Liver_CB_CER_BS N4/20231031_111415_CT011212_AAV_TITR - Quantification Plate View Results.xlsx]

## Sheet: SYBR
		1	2	3	4	5	6	7	8	9	10	11	12
A	Content	Unkn	Unkn	Unkn	Unkn	Unkn	Unkn	Unkn	Unkn	Unkn	Unkn	Unkn	Unkn	Mouse ID
A	Sample
A	Cq			34.9469	32.2247	32.6616	32.5696	32.7497	32.6899	33.5814			39.389	314843
A
B	Content	Unkn	Unkn	Unkn	Unkn	Unkn	Unkn	Unkn	Unkn	Unkn	Unkn	Unkn	Unkn
B	Sample
B	Cq	36.294	36.2537			38.4872		36.0411	34.5234	34.6795	32.624	38.2932	33.9314	325079
B
C	Content	Unkn	Unkn	Unkn	Unkn	Unkn	Unkn	Unkn	Unkn	Unkn	Unkn	Unkn	Unkn
C	Sample
C	Cq		33.2535		34.5981	36.9977	35.6811	35.4326	38.1271	39.3056	35.5515	35.4278	33.0093	325301
C
D	Content	Unkn	Unkn	Unkn	Unkn	Unkn	Unkn	Unkn	Unkn	Unkn	Unkn	Unkn	Unkn
D	Sample
D	Cq	25.1456	25.168	24.9024	21.7873	21.902	22.1242	22.3512	22.3439	22.3451	23.7214	23.7712	23.5813	324361
D
E	Content	Unkn	Unkn	Unkn	Unkn	Unkn	Unkn	Unkn	Unkn	Unkn	Unkn	Unkn	Unkn
E	Sample
E	Cq	23.4393	23.1573	23.1768	22.6812	24.7687	24.7316	23.913	23.7417	23.5174	22.4577	22.2413	22.237	325314
E
F	Content	Unkn	Unkn	Unkn	Unkn	Unkn	Unkn	Unkn	Unkn	Unkn	Unkn	Unkn	Unkn
F	Sample
F	Cq			35.188		36.4042	34.6276					33.895
F
G	Content	Unkn	Unkn	Unkn	Unkn	Unkn	Unkn	Unkn	Unkn	Unkn	Unkn	Unkn	Unkn
G	Sample
G	Cq	9.03243	12.4207	15.6771	20.1964	23.407	27.0485	29.987
G
H	Content	Unkn	Unkn	Unkn	Unkn	Unkn	Unkn	Unkn	Unkn	Unkn	Unkn	Unkn	Unkn
H	Sample
H	Cq
H
																	Mouse ID	Cq average	Liver	Cb	cer	bs	Log viral copies	Liver	Cb	cer	bs	Viral copies	Liver	Cb	cer	bs
															8.1075	9.03243	314843	wt4	34.9469	32.4853	33.007	39.389	wt	0.826719	1.51702	1.37072	-0.418963	wt	6.70994	32.8868	23.4814	0.381099
															7.1075	12.4207	325079	ut4	36.2739	38.4872	35.0813	34.9495	ut	0.454605	-0.166076	0.789035	0.825989	ut	2.84843	0.68222	6.15226	6.69868
															6.1075	15.6771	325301	4	33.2535	35.759	37.6218	34.6629	v5	1.30159	0.599004	0.076626	0.906379	v5	20.0258	3.97196	1.19296	8.06081
															5.1075	20.1964	324361	cbh4	25.072	21.9379	22.3467	23.6913	cbh	3.59591	4.4748	4.36014	3.98309	cbh	3943.79	29840.1	22916.3	9618.18
															4.1075	23.407	325314	syn4	23.2578	24.0605	23.7241	22.312	syn	4.10466	3.87956	3.9739	4.36989	syn	12725.2	7578.12	9416.79	23436.2
															3.1075	27.0485
															2.1075	29.987													0.268398	1.31547	0.939257	0.0152439
															1.1075														0.113937	0.0272888	0.246091	0.267947
																													0.801033	0.158878	0.0477184	0.322432
																													157.752	1193.61	916.65	384.727
																													509.008	303.125	376.671	937.447

## Sheet: Run Information
File Name	20231031_111415_CT011212_AAV_TITR.pcrd
Created By User
Notes
ID
Run Started	10/31/2023 19:14:34 UTC
Run Ended	10/31/2023 20:31:58 UTC
Sample Vol	10
Lid Temp	105
Protocol File Name	Unknown.prcl
Plate Setup File Name	DefaultPlate.pltd
Base Serial Number	CT011212
Optical Head Serial Number	785BR19964
CFX Maestro Version	5.3.022.1030.
