# Supplementary material for: Pre-clinical development of AP4B1 gene replacement therapy for hereditary spastic paraplegia type 47
Source: EMBO Mol Med. 2024 Oct 2;16(11):2882–917. doi: 10.1038/s44321-024-00148-5 (PMC11554807; doi:10.1038/s44321-024-00148-5)
Supplement: Supplementary file 7 — Source data Fig. 5 [file 44321_2024_148_MOESM7_ESM.zip › Figure 5/E/2 Liver_CB_CER_BS_Heart_SC N5/20231031_123809_CT011212_AAV_TITR - Quantification Plate View Results.xlsx]

## Sheet: SYBR
		1	2	3	4	5	6	7	8	9	10	11	12
A	Content	Unkn	Unkn	Unkn	Unkn	Unkn	Unkn	Unkn	Unkn	Unkn	Unkn	Unkn	Unkn	Mouse ID
A	Sample
A	Cq	38.0103	39.1555	35.5292	34.8357			39.2946	39.1945	36.4514	33.304	34.0863		314844
A
B	Content	Unkn	Unkn	Unkn	Unkn	Unkn	Unkn	Unkn	Unkn	Unkn	Unkn	Unkn	Unkn
B	Sample
B	Cq	35.1743	38.1639		38.9698			37.4565	39.4764		37.9472		35.3703	325080
B
C	Content	Unkn	Unkn	Unkn	Unkn	Unkn	Unkn	Unkn	Unkn	Unkn	Unkn	Unkn	Unkn
C	Sample
C	Cq	24.1212	23.872	23.8762	21.8181	21.852	21.8044	22.1642	21.6382	21.791	22.9387	23.1187	23.0927	325304
C
D	Content	Unkn	Unkn	Unkn	Unkn	Unkn	Unkn	Unkn	Unkn	Unkn	Unkn	Unkn	Unkn
D	Sample
D	Cq	34.3201	39.6419	36.0096	32.8489	33.3906	33.4974							314844
D
E	Content	Unkn	Unkn	Unkn	Unkn	Unkn	Unkn	Unkn	Unkn	Unkn	Unkn	Unkn	Unkn
E	Sample
E	Cq	34.2809	32.2195	32.1821	34.6841	35.6837	33.245							325080
E
F	Content	Unkn	Unkn	Unkn	Unkn	Unkn	Unkn	Unkn	Unkn	Unkn	Unkn	Unkn	Unkn
F	Sample
F	Cq	25.6002	25.3022	25.1302	24.0128	24.0016	24.0128							325304
F
G	Content	Unkn	Unkn	Unkn	Unkn	Unkn	Unkn	Unkn	Unkn	Unkn	Unkn	Unkn	Unkn
G	Sample
G	Cq		35.4452					37.2982				35.0837
G
H	Content	Unkn	Unkn	Unkn	Unkn	Unkn	Unkn	Unkn	Unkn	Unkn	Unkn	Unkn	Unkn
H	Sample
H	Cq	9.73835	13.3863	16.5336	21.0837	24.0675	27.8658	33.1772	28.134
H
																	Mouse ID	Av Cq	Liver	CB	CER	BS	Heart	SC	Log viral copies	Liver	CB	CER	BS	Heart	SC	Viral copies	Liver	CB	CER	BS	Heart	SC
															9.1075	9.73835	314844	WT5	37.565	34.8357	38.3135	33.6952	36.6572	33.2456	WT5	1.72234	2.43794	1.5261	2.73698	1.96036	2.85485	WT5	52.7648	274.122	33.5812	545.734	91.2764	715.893
															8.1075	13.3863	325080	UT5	36.6691	38.9698	38.4664	36.6587	32.8942	34.5376	UT5	1.95724	1.35401	1.48599	1.95995	2.94699	2.51609	UT5	90.6238	22.595	30.6188	91.1911	885.098	328.166
															7.1075	16.5336	325304	CBh5	23.9565	21.8248	21.8644	23.05	25.3442	24.0091	CBh5	5.29038	5.84928	5.8389	5.52805	4.92653	5.2766	CBh5	195157	706779	690076	337324	84436.2	189058
															6.1075	21.0837
															5.1075	24.0675
															4.1075	27.8658
															3.1075	33.1772
															2.1075	28.134

## Sheet: Run Information
File Name	20231031_123809_CT011212_AAV_TITR.pcrd
Created By User
Notes
ID
Run Started	10/31/2023 20:38:28 UTC
Run Ended	10/31/2023 21:54:19 UTC
Sample Vol	10
Lid Temp	105
Protocol File Name	Unknown.prcl
Plate Setup File Name	DefaultPlate.pltd
Base Serial Number	CT011212
Optical Head Serial Number	785BR19964
CFX Maestro Version	5.3.022.1030.
