# Supplementary material for: Pre-clinical development of AP4B1 gene replacement therapy for hereditary spastic paraplegia type 47
Source: EMBO Mol Med. 2024 Oct 2;16(11):2882–917. doi: 10.1038/s44321-024-00148-5 (PMC11554807; doi:10.1038/s44321-024-00148-5)
Supplement: Supplementary file 7 — Source data Fig. 5 [file 44321_2024_148_MOESM7_ESM.zip › Figure 5/E/Summary data viral distribution in all tissues.xlsx]

## Sheet: Sheet1
		Viral copies vg/ng DNA
		Wildtype						KO_Untreated						KO_V5-empty						KO_Cbh-hAP4B1						KO_SYN-hAP4B1
	Liver	0.58687	0.31608	1.38291	0.2684			1.751	0.22712	0.63629	0.11394			2.2775	0.2718	0.72696	0.80103			2.14856	1603.4	443.835	157.752			1096.35	1048.54	558.896	509.008
	Heart	1.96211	17.4694	20.4007	0.30916			5.25434	3.59915	11.9359	0.9865			6.75843	2.1837	34.2286	0.15888			9.22182	688.48	2546.85	118.943			857.659	953.849	201.886	66.6278
	Cerebrum	1.77114	2.80136	3.29632	1.31547			1.29143	1.21044	0.64231	0.02729			0.82529	2.17926	2.46237	0.04772			1.03309	7864.1	1955.97	1193.61			769.991	1152.12	723.113	303.125
	Cerebellum	1.97255	7.99041	0.40793	0.93926			1.1001	4.45227	0.35149	0.24609			1.12611	25.9144	0.71301	0.32243			0.72796	3916.82	136.415	916.65			727.659	770.494	2763.61	376.671
	Brain stem	52.9592	5.36669	0.40693	0.01524			24.525	2.11142	0.18881	0.26795			49.1627	9.72434	0.6539	0.32243			15.6597	1634.29	155.798	384.727			6592.26	467.078	5035.52	937.447
	Spinal cord	0.02308	5.29368	0.55223	0.23548			0.41547	2.06866	0.97386	0.23558			0.05997	7.06091	3.69132	22.5895			0.26696	380.435	211.827	311.77			110.894	221.129	115.929	108.45
		n1	n2	n3	n4
