# Supplementary material for: Pre-clinical development of AP4B1 gene replacement therapy for hereditary spastic paraplegia type 47
Source: EMBO Mol Med. 2024 Oct 2;16(11):2882–917. doi: 10.1038/s44321-024-00148-5 (PMC11554807; doi:10.1038/s44321-024-00148-5)
Supplement: Supplementary file 7 — Source data Fig. 5 [file 44321_2024_148_MOESM7_ESM.zip › Figure 5/F/CER_BS N1/20231004_101240_CT011212_ONE_STEP_AZZ - Quantification Plate View Results.xlsx]

## Sheet: SYBR
		1	2	3	4	5	6	7	8	9	10	11	12
A	Content	Unkn	Unkn	Unkn	Unkn	Unkn	Unkn	Unkn	Unkn	Unkn	Unkn	Unkn	Unkn	Mouse ID
A	Sample
A	Cq	8.61605	8.86199	8.48096	33.6158	33.5294	34.6298	8.47169	8.34105	8.35648	31.5697	30.6019	31.0338	314830
A
B	Content	Unkn	Unkn	Unkn	Unkn	Unkn	Unkn	Unkn	Unkn	Unkn	Unkn	Unkn	Unkn
B	Sample
B	Cq	9.29223	8.75873	8.44156	33.6753	32.4799	33.6669	8.37184	8.69641	8.28406	33.3117	33.4718	33.2446	323262
B
C	Content	Unkn	Unkn	Unkn	Unkn	Unkn	Unkn	Unkn	Unkn	Unkn	Unkn	Unkn	Unkn
C	Sample
C	Cq	8.23949	8.15749	8.20875	34.5913	34.2401	34.6621	8.02851	8.21559	8.23414	32.3124	33.9885		319106
C
D	Content	Unkn	Unkn	Unkn	Unkn	Unkn	Unkn	Unkn	Unkn	Unkn	Unkn	Unkn	Unkn
D	Sample
D	Cq	8.96679	9.06861	8.32784	33.0439	32.8211	33.417	8.58648	8.57893	8.65361	31.6833	31.598	31.8985	314860
D
E	Content	Unkn	Unkn	Unkn	Unkn	Unkn	Unkn	Unkn	Unkn	Unkn	Unkn	Unkn	Unkn
E	Sample
E	Cq	8.6465	8.36112	8.35663	20.939	21.0789	21.086	8.40143	8.23553	8.36335	24.274	24.3529	24.5324	320631
E
F	Content	Unkn	Unkn	Unkn	Unkn	Unkn	Unkn	Unkn	Unkn	Unkn	Unkn	Unkn	Unkn
F	Sample
F	Cq	28.7335	28.8572	28.4272	35.7405	33.9339	33.8271	27.6675	26.7005	26.7149	32.6843	33.9603	30.0395
F
G	Content	Unkn	Unkn	Unkn	Unkn	Unkn	Unkn	Unkn	Unkn	Unkn	Unkn	Unkn	Unkn
G	Sample
G	Cq	33.1485	32.2313	31.635				30.0353	30.1435	30.5489
G
H	Content	Unkn	Unkn	Unkn	Unkn	Unkn	Unkn	Unkn	Unkn	Unkn	Unkn	Unkn	Unkn
H	Sample
H	Cq
H
																cerebellum n1		Brain stem n1			Delta CT hAP4B1			Delta Delta CT hAP4B1			Relative expression/ total RNA				fold change
														Mouse ID		m18s	hAP4B1	m18s	hAP4B1		cerebellum	brain stem		cerebellum	brain stem		cerebelllum	brain stem			cerebellum	brain stem
														314830	WT	8.653	33.925	8.38974	31.0685		25.272	22.6787		0	0		1	1		WT	1	1
														323262	KO	8.83084	33.274	8.45077	33.3427		24.4432	24.8919		-0.828758	2.21321		1.77616	0.215653		KO	1.77616	0.215653
														319106	V5	8.20191	34.4978	8.15941	33.1504		26.2959	24.991		1.02397	2.31231		0.491761	0.201338		V5	0.491761	0.201338
														314860	CBh	8.78774	33.094	8.60634	31.7266		24.3063	23.1203		-0.96571	0.441526		1.95302	0.736355		CBh	1.95302	0.736355
														320631	SYN	8.45475	21.0346	8.33343	24.3864		12.5799	16.053		-12.6921	-6.62576		6617.66	98.7535		SYN	6617.66	98.7535
																											Relative expression per ug total RNA
																											0.05	0.05
																											0.0888078	0.0107827
																											0.0245881	0.0100669
																											0.0976512	0.0368178
																											330.883	4.93767

## Sheet: Run Information
File Name	20231004_101240_CT011212_ONE_STEP_AZZ.pcrd
Created By User
Notes
ID
Run Started	10/04/2023 18:13:02 UTC
Run Ended	10/04/2023 19:33:36 UTC
Sample Vol	10
Lid Temp	105
Protocol File Name	Unknown.prcl
Plate Setup File Name	DefaultPlate.pltd
Base Serial Number	CT011212
Optical Head Serial Number	785BR19964
CFX Maestro Version	5.3.022.1030.
