# Supplementary material for: Pre-clinical development of AP4B1 gene replacement therapy for hereditary spastic paraplegia type 47
Source: EMBO Mol Med. 2024 Oct 2;16(11):2882–917. doi: 10.1038/s44321-024-00148-5 (PMC11554807; doi:10.1038/s44321-024-00148-5)
Supplement: Supplementary file 7 — Source data Fig. 5 [file 44321_2024_148_MOESM7_ESM.zip › Figure 5/F/CER_BS N2/20231004_113714_CT011212_ONE_STEP_AZZ - Quantification Plate View Results.xlsx]

## Sheet: SYBR
		1	2	3	4	5	6	7	8	9	10	11	12
A	Content	Unkn	Unkn	Unkn	Unkn	Unkn	Unkn	Unkn	Unkn	Unkn	Unkn	Unkn	Unkn	Mouse ID
A	Sample
A	Cq	10.6131	18.4323	8.78318	31.234	31.6934	31.3182	9.11531	9.36274	7.65902	28.818	30.2174	30.7326	314837
A
B	Content	Unkn	Unkn	Unkn	Unkn	Unkn	Unkn	Unkn	Unkn	Unkn	Unkn	Unkn	Unkn
B	Sample
B	Cq	22.6381	8.4425	10.7601	32.1389	32.4472	33.5796	8.48176	8.87358	8.42925	30.0406	29.5661	30.0904	325072
B
C	Content	Unkn	Unkn	Unkn	Unkn	Unkn	Unkn	Unkn	Unkn	Unkn	Unkn	Unkn	Unkn	For CER	For BS
C	Sample
C	Cq	11.1519	8.62153	9.31744	32.9174	32.3403	30.6228	9.16191	8.8045	9.14795	29.4626	29.3531	29.3059	319295	320343
C
D	Content	Unkn	Unkn	Unkn	Unkn	Unkn	Unkn	Unkn	Unkn	Unkn	Unkn	Unkn	Unkn	For CER	For BS
D	Sample
D	Cq	9.95685	9.04997	9.3275	18.3719	18.3709	18.165	8.70739	8.14422	8.63147	19.1814	20.3005	19.3918	320343	319295
D
E	Content	Unkn	Unkn	Unkn	Unkn	Unkn	Unkn	Unkn	Unkn	Unkn	Unkn	Unkn	Unkn
E	Sample
E	Cq	9.23359	8.70588	10.8826	23.2138	24.0984	23.5326	8.95851	8.60391	7.88569	26.7387	26.1035	26.3637	320729
E
F	Content	Unkn	Unkn	Unkn	Unkn	Unkn	Unkn	Unkn	Unkn	Unkn	Unkn	Unkn	Unkn
F	Sample
F	Cq	28.8509	29.4067	28.6558	34.7267	34.474	35.2016	28.4009	28.4016	27.9934	32.0563		31.322
F
G	Content	Unkn	Unkn	Unkn	Unkn	Unkn	Unkn	Unkn	Unkn	Unkn	Unkn	Unkn	Unkn
G	Sample
G	Cq		32.2647	29.4249	33.6706		35.4547	32.1341	30.8647	29.8739	34.2352		35.3364
G
H	Content	Unkn	Unkn	Unkn	Unkn	Unkn	Unkn	Unkn	Unkn	Unkn	Unkn	Unkn	Unkn
H	Sample
H	Cq
H
																cerebellum n2		Brain stem n2			Delta CT hAP4B1			Delta Delta CT hAP4B1			realtive expression/ total RNA				fold change
														Mouse ID		m18s	hAP4B1	m18s	hAP4B1		cerebellum	brain stem		cerebellum	brain stem		cerebellum	brain stem			cerebellum	brain stem
														314837	WT	12.6095	31.4152	8.71236	29.9227		18.8057	21.2103		0	0		1	1		WT	1	1
														325072	KO	13.9469	32.7219	8.59486	29.8991		18.775	21.3042		-0.0306421	0.0938988		1.02147	0.936987		KO	1.02147	0.936987
														319295	V5	9.69695	31.9602	9.03812	29.3739		22.2632	20.3357		3.45754	-0.874555		0.0910282	1.83344		V5	0.0910282	1.83344
														320343	CBh	9.44478	18.3026	8.49436	19.6245		8.85779	11.1302		-9.94787	-10.0801		987.663	1082.48		CBh	987.663	1082.48
														320729	SYN	9.60735	23.6149	8.4827	26.402		14.0076	17.9193		-4.79809	-3.291		27.8209	9.78791		SYN	27.8209	9.78791
																											reltive expression per ng RNA
																											cerebellum	brain stem
																											0.05	0.05
																											0.0510733	0.0468494
																											0.00455141	0.0916721
																											49.3831	54.1242
																											1.39104	0.489396

## Sheet: Run Information
File Name	20231004_113714_CT011212_ONE_STEP_AZZ.pcrd
Created By User
Notes
ID
Run Started	10/04/2023 19:37:34 UTC
Run Ended	10/04/2023 20:56:18 UTC
Sample Vol	10
Lid Temp	105
Protocol File Name	Unknown.prcl
Plate Setup File Name	DefaultPlate.pltd
Base Serial Number	CT011212
Optical Head Serial Number	785BR19964
CFX Maestro Version	5.3.022.1030.
