# Supplementary material for: Pre-clinical development of AP4B1 gene replacement therapy for hereditary spastic paraplegia type 47
Source: EMBO Mol Med. 2024 Oct 2;16(11):2882–917. doi: 10.1038/s44321-024-00148-5 (PMC11554807; doi:10.1038/s44321-024-00148-5)
Supplement: Supplementary file 7 — Source data Fig. 5 [file 44321_2024_148_MOESM7_ESM.zip › Figure 5/F/CER_BS N3/20231005_151223_CT011212_ONE_STEP_AZZ - Quantification Plate View Results.xlsx]

## Sheet: SYBR
		1	2	3	4	5	6	7	8	9	10	11	12
A	Content	Unkn	Unkn	Unkn	Unkn	Unkn	Unkn	Unkn	Unkn	Unkn	Unkn	Unkn	Unkn	Mouse ID
A	Sample
A	Cq	10.0701	9.25117	7.59718	33.9106	33.0849	32.7029	11.0309	10.6543	10.5744	33.4122	34.395	34.1469	314838
A
B	Content	Unkn	Unkn	Unkn	Unkn	Unkn	Unkn	Unkn	Unkn	Unkn	Unkn	Unkn	Unkn
B	Sample
B	Cq	8.50365	8.92638	8.21313		36.2966	35.4461	11.9253	12.2583	12.5403	34.6996	33.8321	35.7792	325078
B
C	Content	Unkn	Unkn	Unkn	Unkn	Unkn	Unkn	Unkn	Unkn	Unkn	Unkn	Unkn	Unkn
C	Sample
C	Cq	8.5968	8.59156	9.43491	29.3915	29.3561	29.3295	11.2579	11.5118	13.7935	33.2681	33.5397	34.2479	323257
C
D	Content	Unkn	Unkn	Unkn	Unkn	Unkn	Unkn	Unkn	Unkn	Unkn	Unkn	Unkn	Unkn
D	Sample
D	Cq	11.1487	10.213	8.81303	19.6682	19.2694	19.1581	11.1863	12.9452	11.4292	19.5857	19.9056	20.2862	320632
D
E	Content	Unkn	Unkn	Unkn	Unkn	Unkn	Unkn	Unkn	Unkn	Unkn	Unkn	Unkn	Unkn
E	Sample
E	Cq	9.90453	9.98722	10.5417	18.7506	18.4793	18.7271	11.4809	11.4698	11.3011	19.2888	18.4434	18.1395	325310
E
F	Content	Unkn	Unkn	Unkn	Unkn	Unkn	Unkn	Unkn	Unkn	Unkn	Unkn	Unkn	Unkn
F	Sample
F	Cq	30.7789	30.4895	31.2821	34.8644	35.0784		30.1023	29.8262	30.4097		35.7502	34.63
F
G	Content	Unkn	Unkn	Unkn	Unkn	Unkn	Unkn	Unkn	Unkn	Unkn	Unkn	Unkn	Unkn
G	Sample
G	Cq	33.1673	33.4166	32.7265	32.0904	32.1006	34.3406	32.0622	32.7975	31.9017	33.7957	32.8325
G
H	Content	Unkn	Unkn	Unkn	Unkn	Unkn	Unkn	Unkn	Unkn	Unkn	Unkn	Unkn	Unkn
H	Sample
H	Cq
H
																Cerebellum n3		Brain stem n3			Delta CT hAP4B1			Delta Delta CT hAP4B1			Relative expression/ total RNA				fold change
														Mouse ID		m18s	hAP4B1	m18s	hAP4B1		cerebellum	brain stem		cerebellum	brain stem		cerebellum	brain stem			cerebellum	brain stem
														314838	WT	8.97282	33.2328	10.7532	33.9847		24.26	23.2315		0	0		1	1		WT	1	1
														325078	KO	8.54772	35.8713	12.2413	34.7703		27.3236	22.529		3.06366	-0.702527		0.119604	1.62735		KO	0.119604	1.62735
														323257	V5	8.87442	29.3591	12.1877	33.6852		20.4846	21.4975		-3.77534	-1.73401		13.6928	3.32651		V5	13.6928	3.32651
														320632	CBh	10.0582	19.3652	11.8536	19.9258		9.30698	8.07226		-14.953	-15.1592		31717.4	36591.8		CBh	31717.4	36591.8
														325310	SYN	10.1445	18.6523	11.4173	18.6239		8.50783	7.20665		-15.7521	-16.0248		55191	66674.4		SYN	55191	66674.4
																											Relative expression per ug RNA
																											0.05	0.05
																											0.00598021	0.0813676
																											0.684639	0.166325
																											1585.87	1829.59
																											2759.55	3333.72

## Sheet: Run Information
File Name	20231005_151223_CT011212_ONE_STEP_AZZ.pcrd
Created By User
Notes
ID
Run Started	10/05/2023 23:12:37 UTC
Run Ended	10/06/2023 00:31:38 UTC
Sample Vol	10
Lid Temp	105
Protocol File Name	Unknown.prcl
Plate Setup File Name	DefaultPlate.pltd
Base Serial Number	CT011212
Optical Head Serial Number	785BR19964
CFX Maestro Version	5.3.022.1030.
