# Supplementary material for: Pre-clinical development of AP4B1 gene replacement therapy for hereditary spastic paraplegia type 47
Source: EMBO Mol Med. 2024 Oct 2;16(11):2882–917. doi: 10.1038/s44321-024-00148-5 (PMC11554807; doi:10.1038/s44321-024-00148-5)
Supplement: Supplementary file 7 — Source data Fig. 5 [file 44321_2024_148_MOESM7_ESM.zip › Figure 5/F/CER_BS N4/20231019_121114_CT011212_ONE_STEP_AZZ - Quantification Plate View Results.xlsx]

## Sheet: SYBR
		1	2	3	4	5	6	7	8	9	10	11	12
A	Content	Unkn	Unkn	Unkn	Unkn	Unkn	Unkn	Unkn	Unkn	Unkn	Unkn	Unkn	Unkn	Mouse ID
A	Sample
A	Cq	9.84367	11.2924	9.31323	29.2893	32.0825	30.7602	9.41438	9.20854	9.49847	33.59	32.1843	32.5949	314843
A
B	Content	Unkn	Unkn	Unkn	Unkn	Unkn	Unkn	Unkn	Unkn	Unkn	Unkn	Unkn	Unkn
B	Sample
B	Cq	8.39975	9.05987	8.18589	30.4822	32.1275	32.7852	9.73312	10.116	9.49061	32.1128	32.5707	33.5109	325079
B
C	Content	Unkn	Unkn	Unkn	Unkn	Unkn	Unkn	Unkn	Unkn	Unkn	Unkn	Unkn	Unkn
C	Sample
C	Cq	9.16938	9.66456	9.47662	32.9969	33.1675	32.393	9.27124	9.40775	9.5776	32.1173	32.2471	33.0472	325301
C
D	Content	Unkn	Unkn	Unkn	Unkn	Unkn	Unkn	Unkn	Unkn	Unkn	Unkn	Unkn	Unkn
D	Sample
D	Cq	9.00007	9.2531	9.46631	20.0425	20.0693	20.2283	11.2466	11.5909	11.3229	25.5131	25.3998	25.1428	324361
D
E	Content	Unkn	Unkn	Unkn	Unkn	Unkn	Unkn	Unkn	Unkn	Unkn	Unkn	Unkn	Unkn
E	Sample
E	Cq	9.4956	9.66132	9.78482	24.4607	24.1688	23.9838	9.61022	10.1866	13.0665	23.4253	23.4219	23.3909	325314
E
F	Content	Unkn	Unkn	Unkn	Unkn	Unkn	Unkn	Unkn	Unkn	Unkn	Unkn	Unkn	Unkn
F	Sample
F	Cq	24.4378	26.4552	24.2557	32.422	32.2232	33.2712	25.3764	25.1885	24.7395	32.8536	33.5518	32.3988
F
G	Content	Unkn	Unkn	Unkn	Unkn	Unkn	Unkn	Unkn	Unkn	Unkn	Unkn	Unkn	Unkn
G	Sample
G	Cq	29.13	30.2766	29.6858	32.5719	32.2662	36.2534	29.8018	30.626	30.7138	35.0128	32.4027	32.2323
G
H	Content	Unkn	Unkn	Unkn	Unkn	Unkn	Unkn	Unkn	Unkn	Unkn	Unkn	Unkn	Unkn
H	Sample
H	Cq
H
																cerebellum n4		brain stem n4			Delta CT hAP4B1			Delta Delta CT hAP4B1			Relative expreesion/ total RNA				fold change
														Mouse ID		m18s	hAP4B1	m18s	hAP4B1		cerebellum	brain stem		cerebellum	brain stem		cerebellum	Brain stem			cerebellum	brain stem
														314843	WT	10.1498	30.7107	9.3738	32.7897		20.5609	23.4159		0	0		1	1		WT	1	1
														325079	KO	8.5485	31.7983	9.7799	32.7315		23.2498	22.9516		2.68888	-0.464333		0.155084	1.37968		KO	0.155084	1.37968
														325301	V5	9.43686	32.8525	9.41886	32.4705		23.4156	23.0517		2.85469	-0.364234		0.138246	1.2872		V5	0.138246	1.2872
														324361	CBh	9.23982	20.1133	11.3868	25.3519		10.8735	13.9651		-9.6874	-9.45078		824.517	699.792		CBh	824.517	699.792
														325314	SYN	9.64725	24.2044	10.9544	23.4127		14.5572	12.4583		-6.00374	-10.9576		64.1663	1988.72		SYN	64.1663	1988.72
																											Relative expression per ug total RNA
																											cerebellum	Brain stem
																											0.05	0.05
																											0.00775421	0.0689839
																											0.00691228	0.0643599
																											41.2258	34.9896
																											3.20831	99.4358

## Sheet: Run Information
File Name	20231019_121114_CT011212_ONE_STEP_AZZ.pcrd
Created By User
Notes
ID
Run Started	10/19/2023 20:11:33 UTC
Run Ended	10/19/2023 21:30:12 UTC
Sample Vol	10
Lid Temp	105
Protocol File Name	Unknown.prcl
Plate Setup File Name	DefaultPlate.pltd
Base Serial Number	CT011212
Optical Head Serial Number	785BR19964
CFX Maestro Version	5.3.022.1030.
