# Supplementary material for: Pre-clinical development of AP4B1 gene replacement therapy for hereditary spastic paraplegia type 47
Source: EMBO Mol Med. 2024 Oct 2;16(11):2882–917. doi: 10.1038/s44321-024-00148-5 (PMC11554807; doi:10.1038/s44321-024-00148-5)
Supplement: Supplementary file 7 — Source data Fig. 5 [file 44321_2024_148_MOESM7_ESM.zip › Figure 5/F/Heart_SC n1/20231018_125712_CT011212_ONE_STEP_AZZ - Quantification Plate View Results.xlsx]

## Sheet: SYBR
		1	2	3	4	5	6	7	8	9	10	11	12
A	Content	Unkn	Unkn	Unkn	Unkn	Unkn	Unkn	Unkn	Unkn	Unkn	Unkn	Unkn	Unkn	Mouse ID
A	Sample
A	Cq	10.1368	11.321	10.0477	30.4999	30.214	30.0866	9.44743	9.73142	9.51963	29.9174	29.9471	30.397	314830
A
B	Content	Unkn	Unkn	Unkn	Unkn	Unkn	Unkn	Unkn	Unkn	Unkn	Unkn	Unkn	Unkn
B	Sample
B	Cq	10.0583	10.1924	10.0979	30.8975	30.2285	30.5689	9.68332	12.1474	9.80254	29.9535	29.4837	30.0402	323262
B
C	Content	Unkn	Unkn	Unkn	Unkn	Unkn	Unkn	Unkn	Unkn	Unkn	Unkn	Unkn	Unkn
C	Sample
C	Cq	10.3017	10.7267	10.4691	29.8049	29.8717	29.6749	9.4053	9.49833	9.54689	30.3582	29.7149	30.0112	319106
C
D	Content	Unkn	Unkn	Unkn	Unkn	Unkn	Unkn	Unkn	Unkn	Unkn	Unkn	Unkn	Unkn
D	Sample
D	Cq	12.5489	10.4035	10.2185	29.7088	29.4711	29.9191	10.0143	10.8669	9.68768	30.5123	29.5141	29.5667	314860
D
E	Content	Unkn	Unkn	Unkn	Unkn	Unkn	Unkn	Unkn	Unkn	Unkn	Unkn	Unkn	Unkn
E	Sample
E	Cq	10.6997	11.0278	10.8155	29.5258	29.5654	29.1955	9.61266	9.79557	9.42764	24.2719	24.823	24.354	320631
E
F	Content	Unkn	Unkn	Unkn	Unkn	Unkn	Unkn	Unkn	Unkn	Unkn	Unkn	Unkn	Unkn
F	Sample
F	Cq	26.1675	25.8994	25.8303	30.0254	30.2098	30.1396	25.5367	25.4399	26.4431	29.6628	29.7683	29.362
F
G	Content	Unkn	Unkn	Unkn	Unkn	Unkn	Unkn	Unkn	Unkn	Unkn	Unkn	Unkn	Unkn
G	Sample
G	Cq	29.2574	29.4885	29.4723	30.3643	30.914	30.902	29.3648	23.2041	23.5958	28.9174	27.9847	29.7334
G
H	Content	Unkn	Unkn	Unkn	Unkn	Unkn	Unkn	Unkn	Unkn	Unkn	Unkn	Unkn	Unkn
H	Sample
H	Cq
H
																Heart n1		SC n1			Delta CT hAP4B1			Delta Delta CT hAP4B1			relative expreesion per total RNA				fold change
														Mouse ID		m18s	hAP4B1	m18s	hAP4B1		Heart	SC		Heart	SC		Heart	SC			Heart	SC
														314830	WT	10.5019	30.2669	9.56616	30.0872		19.765	20.521		0	0		1	1		WT	1	1
														323262	KO	10.1162	30.565	10.5444	29.8258		20.4488	19.2814		0.68378	-1.23959		0.622532	2.36131		KO	0.622532	2.36131
														319106	V5	10.4992	29.7838	9.48351	30.0281		19.2847	20.5446		-0.480326	0.0235717		1.39506	0.983794		V5	1.39506	0.983794
														314860	CBh	11.057	29.6997	10.1896	29.8644		18.6427	19.6748		-1.12232	-0.846244		2.17697	1.79781		CBh	2.17697	1.79781
														320631	SYN	10.8477	29.4289	9.61196	24.483		18.5812	14.8711		-1.1838	-5.64995		2.27175	50.2117		SYN	2.27175	50.2117
																											Relative expression per ug RNA
																											Heart	SC
																											0.05	0.05
																											0.0311266	0.118065
																											0.069753	0.0491897
																											0.108848	0.0898907
																											0.113587	2.51058

## Sheet: Run Information
File Name	20231018_125712_CT011212_ONE_STEP_AZZ.pcrd
Created By User
Notes
ID
Run Started	10/18/2023 20:57:33 UTC
Run Ended	10/18/2023 22:18:15 UTC
Sample Vol	10
Lid Temp	105
Protocol File Name	Unknown.prcl
Plate Setup File Name	DefaultPlate.pltd
Base Serial Number	CT011212
Optical Head Serial Number	785BR19964
CFX Maestro Version	5.3.022.1030.
