# Supplementary material for: Pre-clinical development of AP4B1 gene replacement therapy for hereditary spastic paraplegia type 47
Source: EMBO Mol Med. 2024 Oct 2;16(11):2882–917. doi: 10.1038/s44321-024-00148-5 (PMC11554807; doi:10.1038/s44321-024-00148-5)
Supplement: Supplementary file 7 — Source data Fig. 5 [file 44321_2024_148_MOESM7_ESM.zip › Figure 5/F/Heart_SC n3/20231016_120017_CT011212_ONE_STEP_AZZ - Quantification Plate View Results (version 1).xlsb.xlsx]

## Sheet: SYBR
		1	2	3	4	5	6	7	8	9	10	11	12
A	Content	Unkn	Unkn	Unkn	Unkn	Unkn	Unkn	Unkn	Unkn	Unkn	Unkn	Unkn	Unkn
A	Sample
A	Cq	9.26142	8.73288	5.85846	32.1262	32.0342	32.5971	8.00989	8.73825	8.59531	32.4844	31.9402	32.2498
A
B	Content	Unkn	Unkn	Unkn	Unkn	Unkn	Unkn	Unkn	Unkn	Unkn	Unkn	Unkn	Unkn
B	Sample
B	Cq	8.58414	8.42717	8.87181	34.5687	35.7511	34.4987	8.4245	8.59285	8.46549	32.9626	33.4672	32.3759
B
C	Content	Unkn	Unkn	Unkn	Unkn	Unkn	Unkn	Unkn	Unkn	Unkn	Unkn	Unkn	Unkn
C	Sample
C	Cq	8.25099	8.20719	8.28827	33.6622	32.7178	33.4913	8.28608	7.59207	8.11178	34.3034	33.5983	33.7154
C
D	Content	Unkn	Unkn	Unkn	Unkn	Unkn	Unkn	Unkn	Unkn	Unkn	Unkn	Unkn	Unkn
D	Sample
D	Cq	9.17351	8.71031	8.3444	23.2418	23.2024	23.1008	8.80217	9.05118	9.01122	23.2633	23.1558	23.5442
D
E	Content	Unkn	Unkn	Unkn	Unkn	Unkn	Unkn	Unkn	Unkn	Unkn	Unkn	Unkn	Unkn
E	Sample
E	Cq	8.54335	8.3699	8.66106	29.9508	29.775	29.4178	8.26221	7.94342	8.45324	26.5861	26.1676	26.1384
E
F	Content	Unkn	Unkn	Unkn	Unkn	Unkn	Unkn	Unkn	Unkn	Unkn	Unkn	Unkn	Unkn
F	Sample
F	Cq	28.0309	27.9921	27.9695		36.3997	35.4538	26.8617	26.7409	26.6676	36.2256		36.5454
F
G	Content	Unkn	Unkn	Unkn	Unkn	Unkn	Unkn	Unkn	Unkn	Unkn	Unkn	Unkn	Unkn
G	Sample
G	Cq	33.7231	32.3245	32.0819				33.0915	33.1291	33.589
G
H	Content	Unkn	Unkn	Unkn	Unkn	Unkn	Unkn	Unkn	Unkn	Unkn	Unkn	Unkn	Unkn
H	Sample
H	Cq
H
																Heart n3		cervical SC n3			Delta CT hAP4B1			Delta Delta CT hAP4B1			fold change
																m18s	hAP4B1	m18s	hAP4B1		Heart n3	SC n3		Heart n3	SC n3		Heart n3	SC n3
															WT	7.95092	32.2525	8.44782	32.2248		24.3016	23.777		0	0	WT	1	1
															KO	8.62771	34.9395	8.49428	32.9352		26.3118	24.4409		2.01024	0.66393	KO	0.248232	0.631157
															V5	8.24882	33.2904	7.99664	33.8724		25.0416	25.8757		0.740028	2.09871	V5	0.598728	0.233467
															CBh	8.74274	23.1817	8.95486	23.3211		14.4389	14.3663		-9.86267	-9.41074	CBh	931.019	680.636
															SYN	8.52477	29.7146	8.21962	26.2974		21.1898	18.0778		-3.1118	-5.69924	SYN	8.64459	51.9568

## Sheet: Run Information
File Name	20231016_120017_CT011212_ONE_STEP_AZZ.pcrd
Created By User
Notes
ID
Run Started	10/16/2023 20:00:30 UTC
Run Ended	10/16/2023 21:21:14 UTC
Sample Vol	10
Lid Temp	105
Protocol File Name	Unknown.prcl
Plate Setup File Name	DefaultPlate.pltd
Base Serial Number	CT011212
Optical Head Serial Number	785BR19964
CFX Maestro Version	5.3.022.1030.
