# Supplementary material for: Pre-clinical development of AP4B1 gene replacement therapy for hereditary spastic paraplegia type 47
Source: EMBO Mol Med. 2024 Oct 2;16(11):2882–917. doi: 10.1038/s44321-024-00148-5 (PMC11554807; doi:10.1038/s44321-024-00148-5)
Supplement: Supplementary file 7 — Source data Fig. 5 [file 44321_2024_148_MOESM7_ESM.zip › Figure 5/F/Heart_SC n5/20231101_084327_CT037944_ONE_STEP_AZZ - Quantification Plate View Results.xlsx]

## Sheet: SYBR
		1	2	3	4	5	6	7	8	9	10	11	12
A	Content	Unkn	Unkn	Unkn	Unkn	Unkn	Unkn	Unkn	Unkn	Unkn	Unkn	Unkn	Unkn	Mouse ID
A	Sample
A	Cq	9.0391	9.08583	8.95854	26.3476	25.7409	26.4857	8.78136	8.56123	8.73575	31.8652	31.6527	31.3278	314844
A
B	Content	Unkn	Unkn	Unkn	Unkn	Unkn	Unkn	Unkn	Unkn	Unkn	Unkn	Unkn	Unkn
B	Sample
B	Cq	8.97226	8.58391	8.30705	35.9398	34.2132	35.0645	8.69414	8.50803	8.61664	30.6679	30.547	31.3135	325080
B
C	Content	Unkn	Unkn	Unkn	Unkn	Unkn	Unkn	Unkn	Unkn	Unkn	Unkn	Unkn	Unkn
C	Sample
C	Cq	9.36687	8.5718	8.79221	20.9938	21.0176	21.0235	8.11881	8.81218	9.03945	20.3741	20.2054	20.3241	325304
C
D	Content	Unkn	Unkn	Unkn	Unkn	Unkn	Unkn	Unkn	Unkn	Unkn	Unkn	Unkn	Unkn
D	Sample
D	Cq	29.0275	22.6483	28.4773	35.7517		35.5614	27.7358	27.575	28.1242	34.3311	36.4611	34.8564
D
E	Content	Unkn	Unkn	Unkn	Unkn	Unkn	Unkn	Unkn	Unkn	Unkn	Unkn	Unkn	Unkn
E	Sample
E	Cq	31.7339	28.898	31.8466		36.4874	36.0702	32.2187	31.3638	32.0312	36.2412	33.7999	36.1978
E
F	Content	Unkn	Unkn	Unkn	Unkn	Unkn	Unkn	Unkn	Unkn	Unkn	Unkn	Unkn	Unkn
F	Sample
F	Cq
F
G	Content	Unkn	Unkn	Unkn	Unkn	Unkn	Unkn	Unkn	Unkn	Unkn	Unkn	Unkn	Unkn
G	Sample
G	Cq
G
H	Content	Unkn	Unkn	Unkn	Unkn	Unkn	Unkn	Unkn	Unkn	Unkn	Unkn	Unkn	Unkn
H	Sample
H	Cq
H
															Heart		SC			Delta CT hAP4B1			Delta Delta CT hAP4B1			relative expression per total RNA			Fold change
													Mouse ID		m18s	hAP4	m18s	hAP4		Heart	SC		Heart	SC		Heart	SC		Heart	SC
													314844	WT5	9.02783	26.1914	8.69278	31.6152		17.1636	22.9225		0	0		1	1		1	1
													325080	UT5	8.62107	35.0725	8.60627	30.8428		26.4514	22.2365		9.28784	-0.685927		0.00159986	1.60874		0.00159986	1.60874
													325304	Cbh5	8.91029	21.0116	8.65681	20.3012		12.1013	11.6444		-5.06224	-11.278		33.4108	2483.3		33.4108	2483.3
																										Relative expression per ug RNA
																										Heart	SC
																									WT	0.05	0.05
																										7.99928e-05	0.0804368
																										1.67054	124.165

## Sheet: Run Information
File Name	20231101_084327_CT037944_ONE_STEP_AZZ.pcrd
Created By User
Notes
ID
Run Started	11/01/2023 16:43:36 UTC
Run Ended	11/01/2023 17:47:26 UTC
Sample Vol	10
Lid Temp	105
Protocol File Name	Unknown.prcl
Plate Setup File Name	DefaultPlate.pltd
Base Serial Number	CT037944
Optical Head Serial Number	785BR9763
CFX Maestro Version	5.3.022.1030.
