# Supplementary material for: Pre-clinical development of AP4B1 gene replacement therapy for hereditary spastic paraplegia type 47
Source: EMBO Mol Med. 2024 Oct 2;16(11):2882–917. doi: 10.1038/s44321-024-00148-5 (PMC11554807; doi:10.1038/s44321-024-00148-5)
Supplement: Supplementary file 7 — Source data Fig. 5 [file 44321_2024_148_MOESM7_ESM.zip › Figure 5/F/Heart_SC_n2/20231018_142223_CT011212_ONE_STEP_AZZ - Quantification Plate View Results.xlsx]

## Sheet: SYBR
		1	2	3	4	5	6	7	8	9	10	11	12
A	Content	Unkn	Unkn	Unkn	Unkn	Unkn	Unkn	Unkn	Unkn	Unkn	Unkn	Unkn	Unkn	Mouse ID
A	Sample
A	Cq	8.43814	8.21227	8.01379	30.8837	30.4656	30.6218	10.2917	10.4904	12.1099	30.3808	29.7876	30.4811	314837
A
B	Content	Unkn	Unkn	Unkn	Unkn	Unkn	Unkn	Unkn	Unkn	Unkn	Unkn	Unkn	Unkn
B	Sample
B	Cq	8.62014	8.44904	9.0412	30.4914	30.5845	30.799	10.9083	16.8497	11.2565	30.7274	30.209	30.0055	325072
B
C	Content	Unkn	Unkn	Unkn	Unkn	Unkn	Unkn	Unkn	Unkn	Unkn	Unkn	Unkn	Unkn
C	Sample
C	Cq	10.2342	10.9684	10.4863	30.7713	31.0247	30.2409	10.9254	11.0177	10.9536	30.1139	30.2806	30.2153	319295
C
D	Content	Unkn	Unkn	Unkn	Unkn	Unkn	Unkn	Unkn	Unkn	Unkn	Unkn	Unkn	Unkn
D	Sample
D	Cq	9.70394	9.54518	10.5533	22.6565	22.4061	22.4702	11.2572	11.5457	11.1121	21.7523	21.6758	22.1918	320343
D
E	Content	Unkn	Unkn	Unkn	Unkn	Unkn	Unkn	Unkn	Unkn	Unkn	Unkn	Unkn	Unkn
E	Sample
E	Cq	18.8815	10.2314	10.4919	29.3507	29.5759	29.3848	11.2444	11.4896	11.1788	25.5852	25.227	25.5559	320729
E
F	Content	Unkn	Unkn	Unkn	Unkn	Unkn	Unkn	Unkn	Unkn	Unkn	Unkn	Unkn	Unkn
F	Sample
F	Cq	26.4349	26.7862	26.8728	31.4285	30.7283	30.1181	26.9562	26.5674	26.6413	30.1682	30.1135	29.7895
F
G	Content	Unkn	Unkn	Unkn	Unkn	Unkn	Unkn	Unkn	Unkn	Unkn	Unkn	Unkn	Unkn
G	Sample
G	Cq	29.6235	30.2017	30.2066	28.8733	29.3543	29.3593	31.0675	30.9088	31.0457	29.5778	28.5889	29.3648
G
H	Content	Unkn	Unkn	Unkn	Unkn	Unkn	Unkn	Unkn	Unkn	Unkn	Unkn	Unkn	Unkn
H	Sample
H	Cq
H
																Heart n2		SC n2			Delta CT hAP4B1			Delta Delta CT hAP4B1			Relative expression per total RNA				fold change
														Mouse ID		m18s	hAP4B1	m18s	hAP4B1		Heart	SC		Heart n2	SC n2		Heart	SC			Heart n2	SC n2
														314837	WT	8.2214	30.657	10.964	30.2165		22.4356	19.2525		0	0		1	1		WT	1	1
														325072	KO	8.70346	30.625	13.0049	30.314		21.9215	17.3091		-0.514131	-1.94336		1.42813	3.84601		KO	1.42813	3.84601
														319295	V5	10.563	30.679	10.9655	30.2033		20.116	19.2377		-2.31961	-0.014769		4.99198	1.01029		V5	4.99198	1.01029
														320343	CBh	9.93415	22.5109	11.305	21.8733		12.5768	10.5683		-9.85885	-8.68418		928.561	411.338		CBh	928.561	411.338
														320729	SYN	13.2016	29.4371	11.3043	25.456		16.2355	14.1518		-6.20009	-5.10072		73.5212	34.3139		SYN	73.5212	34.3139
																											Relative expression per ug RNA
																											heart	SC
																											0.05	0.05
																											0.0714067	0.192301
																											0.249599	0.0505145
																											46.428	20.5669
																											3.67606	1.7157

## Sheet: Run Information
File Name	20231018_142223_CT011212_ONE_STEP_AZZ.pcrd
Created By User
Notes
ID
Run Started	10/18/2023 22:22:43 UTC
Run Ended	10/18/2023 23:41:23 UTC
Sample Vol	10
Lid Temp	105
Protocol File Name	Unknown.prcl
Plate Setup File Name	DefaultPlate.pltd
Base Serial Number	CT011212
Optical Head Serial Number	785BR19964
CFX Maestro Version	5.3.022.1030.
