# Supplementary material for: Pre-clinical development of AP4B1 gene replacement therapy for hereditary spastic paraplegia type 47
Source: EMBO Mol Med. 2024 Oct 2;16(11):2882–917. doi: 10.1038/s44321-024-00148-5 (PMC11554807; doi:10.1038/s44321-024-00148-5)
Supplement: Supplementary file 7 — Source data Fig. 5 [file 44321_2024_148_MOESM7_ESM.zip › Figure 5/F/Heart_SC_N4/20231025_155546_CT011212_ONE_STEP_AZZ - Quantification Plate View Results.xlsx]

## Sheet: SYBR
		1	2	3	4	5	6	7	8	9	10	11	12
A	Content	Unkn	Unkn	Unkn	Unkn	Unkn	Unkn	Unkn	Unkn	Unkn	Unkn	Unkn	Unkn	Mouse ID
A	Sample
A	Cq	10.477	10.4033	10.0987		34.5576		10.0251	10.0351	10.2063			36.3238	314843
A
B	Content	Unkn	Unkn	Unkn	Unkn	Unkn	Unkn	Unkn	Unkn	Unkn	Unkn	Unkn	Unkn
B	Sample
B	Cq	11.0321	11.6265	10.5823	36.5685		35.1499	10.6241	10.3235	10.7285	34.3947	35.8192		325079
B
C	Content	Unkn	Unkn	Unkn	Unkn	Unkn	Unkn	Unkn	Unkn	Unkn	Unkn	Unkn	Unkn
C	Sample
C	Cq	10.723	11.0828	10.7129	35.0917	34.8825	34.8619	10.5785	10.2777	10.8325	33.304	32.5371	33.9792	325301
C
D	Content	Unkn	Unkn	Unkn	Unkn	Unkn	Unkn	Unkn	Unkn	Unkn	Unkn	Unkn	Unkn
D	Sample
D	Cq	11.1908	10.9805	11.3126	23.1623	23.6557	23.8131	11.0434	11.292	11.0291	23.8748	23.4067	24.9215	324361
D
E	Content	Unkn	Unkn	Unkn	Unkn	Unkn	Unkn	Unkn	Unkn	Unkn	Unkn	Unkn	Unkn
E	Sample
E	Cq	11.1728	10.188	10.9068	31.1138	31.29	32.3745	10.6009	10.4224	10.6568	34.4478	27.1104	27.1071	325314
E
F	Content	Unkn	Unkn	Unkn	Unkn	Unkn	Unkn	Unkn	Unkn	Unkn	Unkn	Unkn	Unkn
F	Sample
F	Cq	28.7687	29.1056	28.9071	34.6589	34.7012	34.3066	29.5144	25.2835	28.7076	35.3677	35.803	37.0229
F
G	Content	Unkn	Unkn	Unkn	Unkn	Unkn	Unkn	Unkn	Unkn	Unkn	Unkn	Unkn	Unkn
G	Sample
G	Cq	21.5404	21.6602	30.4463			36.8221	22.3951	31.3357	21.6338	33.5672
G
H	Content	Unkn	Unkn	Unkn	Unkn	Unkn	Unkn	Unkn	Unkn	Unkn	Unkn	Unkn	Unkn
H	Sample
H	Cq
H
																Heart n4		SC n4			Delta CT hAP4B1			Delta Delta CT hAP4B1			Relative expression per total RNA				fold change
														Mouse ID		m18s	hAP4B1	m18s	hAP4B1		Heart	SC		Heart	SC		Heart	SC			Heart	SC
														314843	WT	10.3263	34.5576	10.0888	36.3238		24.2313	26.2349		0	0		1	1		WT	1	1
														325079	KO	11.0803	35.8592	10.5587	35.1069		24.7789	24.5482		0.54763	-1.68669		0.684143	3.21917		KO	0.684143	3.21917
														325301	V5	10.8395	34.9454	10.5629	33.2734		24.1058	22.7105		-0.125475	-3.52443		1.09087	11.5069		V5	1.09087	11.5069
														324361	CBh	11.1613	23.5437	11.1215	24.0677		12.3824	12.9462		-11.8489	-13.2888		3688.61	10007.4		CBh	3688.61	10007.4
														325314	SYN	10.7559	31.5928	10.5601	29.5551		20.8369	18.995		-3.3944	-7.2399		10.5152	151.157		SYN	10.5152	151.157
																											Relative expression per ug RNA
																											Heart	SC
																											0.05	0.05
																											0.0342071	0.160959
																											0.0545433	0.575344
																											184.43	500.371
																											0.525759	7.55783

## Sheet: Run Information
File Name	20231025_155546_CT011212_ONE_STEP_AZZ.pcrd
Created By User
Notes
ID
Run Started	10/25/2023 23:56:07 UTC
Run Ended	10/26/2023 01:16:31 UTC
Sample Vol	10
Lid Temp	105
Protocol File Name	Unknown.prcl
Plate Setup File Name	DefaultPlate.pltd
Base Serial Number	CT011212
Optical Head Serial Number	785BR19964
CFX Maestro Version	5.3.022.1030.
