# Supplementary material for: Pre-clinical development of AP4B1 gene replacement therapy for hereditary spastic paraplegia type 47
Source: EMBO Mol Med. 2024 Oct 2;16(11):2882–917. doi: 10.1038/s44321-024-00148-5 (PMC11554807; doi:10.1038/s44321-024-00148-5)
Supplement: Supplementary file 7 — Source data Fig. 5 [file 44321_2024_148_MOESM7_ESM.zip › Figure 5/F/Liver_CB n1/20231003_094303_CT011212_ONE_STEP_AZZ - Quantification Plate View Results.xlsx]

## Sheet: SYBR
		1	2	3	4	5	6	7	8	9	10	11	12
A	Content	Unkn	Unkn	Unkn	Unkn	Unkn	Unkn	Unkn	Unkn	Unkn	Unkn	Unkn	Unkn	Mouse ID
A	Sample
A	Cq	9.04102	7.36501	8.34078	33.0112	33.3829	35.4891	13.5997	14.0166	11.4502	31.7119	33.5113	34.2716	314830
A
B	Content	Unkn	Unkn	Unkn	Unkn	Unkn	Unkn	Unkn	Unkn	Unkn	Unkn	Unkn	Unkn
B	Sample
B	Cq	21.4597	16.6239	22.8083	33.7563	33.7143	34.1061	10.4241	10.1838	9.56879	34.3667	33.5491	33.4878	323262
B
C	Content	Unkn	Unkn	Unkn	Unkn	Unkn	Unkn	Unkn	Unkn	Unkn	Unkn	Unkn	Unkn
C	Sample
C	Cq	8.01734	8.00546	7.9547	34.0789	33.7278	33.6394	9.47496	9.61781	9.17564	35.211	33.251	32.8464	319106
C
D	Content	Unkn	Unkn	Unkn	Unkn	Unkn	Unkn	Unkn	Unkn	Unkn	Unkn	Unkn	Unkn
D	Sample
D	Cq	10.5825	9.89383	9.35738	30.7882	31.46	30.1571	10.0984	9.87668	9.97282	32.5104	33.2329	33.6694	314860
D
E	Content	Unkn	Unkn	Unkn	Unkn	Unkn	Unkn	Unkn	Unkn	Unkn	Unkn	Unkn	Unkn
E	Sample
E	Cq	9.0603	9.22846	8.70133	28.8856	28.2615	28.1827	9.59308	9.37262	9.86983	23.4267	23.9085	23.8928	320631
E
F	Content	Unkn	Unkn	Unkn	Unkn	Unkn	Unkn	Unkn	Unkn	Unkn	Unkn	Unkn	Unkn
F	Sample
F	Cq	29.9278	23.1529	29.4381	34.7956	33.3337		28.0451	28.3773	28.1463	32.2375	31.8745	30.0662
F
G	Content	Unkn	Unkn	Unkn	Unkn	Unkn	Unkn	Unkn	Unkn	Unkn	Unkn	Unkn	Unkn
G	Sample
G	Cq	26.039	26.0062	25.9409	34.4106	31.282	35.4588	27.4089	27.3658	27.4215	33.7988
G
H	Content	Unkn	Unkn	Unkn	Unkn	Unkn	Unkn	Unkn	Unkn	Unkn	Unkn	Unkn	Unkn
H	Sample
H	Cq
H
																Liver n1		Cerebrum n1			Delta CT hAP4B1			Delta Delta CT hAP4B1			Relative expression per total RNA				fold change
														Mouse ID		m18s	hAP4B1	m18s	hAP4B1		Liver	Cerebrum		Liver	Cerebrum		Liver	Cerebrum			Liver	Cerebrum
														314830	WT	8.24893	33.9611	13.0221	33.1649		25.7121	20.1428		0	0		1	1		WT	1	1
														323262	KO	10.2949	33.8589	10.0589	33.8012		23.564	23.7423		-2.14812	3.59955		4.43249	0.082495		KO	4.43249	0.082495
														319106	V5	7.9925	33.8154	9.42281	33.7695		25.8229	24.3467		0.11075	4.2039		0.926106	0.0542625		V5	0.926106	0.0542625
														314860	CBh	9.94458	30.8018	9.98264	33.1376		20.8572	23.1549		-4.85495	3.01214		28.9392	0.123953		CBh	28.9392	0.123953
														320631	SYN	8.9967	28.4433	9.61185	23.7427		19.4466	14.1308		-6.26556	-6.01197		76.9344	64.5332		SYN	76.9344	64.5332
																											relative expression per ug RNA
																											Liver	Cerebrum
															10.301	10.316	10.2676	m18S for liver taken from previous run									0.05	0.05
																											0.221625	0.00412475
																											0.0463053	0.00271312
																											1.44696	0.00619763
																											3.84672	3.22666

## Sheet: Run Information
File Name	20231003_094303_CT011212_ONE_STEP_AZZ.pcrd
Created By User
Notes
ID
Run Started	10/03/2023 17:43:25 UTC
Run Ended	10/03/2023 19:03:58 UTC
Sample Vol	10
Lid Temp	105
Protocol File Name	Unknown.prcl
Plate Setup File Name	DefaultPlate.pltd
Base Serial Number	CT011212
Optical Head Serial Number	785BR19964
CFX Maestro Version	5.3.022.1030.
