# Supplementary material for: Pre-clinical development of AP4B1 gene replacement therapy for hereditary spastic paraplegia type 47
Source: EMBO Mol Med. 2024 Oct 2;16(11):2882–917. doi: 10.1038/s44321-024-00148-5 (PMC11554807; doi:10.1038/s44321-024-00148-5)
Supplement: Supplementary file 7 — Source data Fig. 5 [file 44321_2024_148_MOESM7_ESM.zip › Figure 5/F/Liver_CB n2/20231005_103205_CT011212_ONE_STEP_AZZ - Quantification Plate View Results.xlsx]

## Sheet: SYBR
		1	2	3	4	5	6	7	8	9	10	11	12
A	Content	Unkn	Unkn	Unkn	Unkn	Unkn	Unkn	Unkn	Unkn	Unkn	Unkn	Unkn	Unkn	Mouse ID
A	Sample
A	Cq	7.55784	7.80105	8.06834		34.4062	35.2688	8.68726	9.129	9.15794	33.2782		34.7236	314837
A
B	Content	Unkn	Unkn	Unkn	Unkn	Unkn	Unkn	Unkn	Unkn	Unkn	Unkn	Unkn	Unkn
B	Sample
B	Cq	8.03154	7.93987	8.84899	34.1165	35.6681	34.388	8.92401	9.2711	9.18357	35.2836	35.9402	36.0489	325072
B
C	Content	Unkn	Unkn	Unkn	Unkn	Unkn	Unkn	Unkn	Unkn	Unkn	Unkn	Unkn	Unkn
C	Sample
C	Cq	8.08204	7.79996	8.216	36.2505			9.06558	9.02718	8.9811	34.7675	35.8632		319295
C
D	Content	Unkn	Unkn	Unkn	Unkn	Unkn	Unkn	Unkn	Unkn	Unkn	Unkn	Unkn	Unkn
D	Sample
D	Cq	8.83906	9.41565	9.08052	27.8826	27.6104	28.0136	9.18213	9.16579	9.24257	19.4357	20.0851	19.2128	320343
D
E	Content	Unkn	Unkn	Unkn	Unkn	Unkn	Unkn	Unkn	Unkn	Unkn	Unkn	Unkn	Unkn
E	Sample
E	Cq	8.67868	8.23508	9.0473	28.0768	28.0919	27.779	9.02374	8.60417	9.12843	24.0636	24.4559	24.3844	320729
E
F	Content	Unkn	Unkn	Unkn	Unkn	Unkn	Unkn	Unkn	Unkn	Unkn	Unkn	Unkn	Unkn
F	Sample
F	Cq	28.5001	28.9215	30.8987				27.1734	27.5575	27.5884	35.7888	34.2252	32.3722
F
G	Content	Unkn	Unkn	Unkn	Unkn	Unkn	Unkn	Unkn	Unkn	Unkn	Unkn	Unkn	Unkn
G	Sample
G	Cq	23.5852	23.5462	23.1985				26.3832	26.3422	23.4688	33.8389	35.3534	35.3541
G
H	Content	Unkn	Unkn	Unkn	Unkn	Unkn	Unkn	Unkn	Unkn	Unkn	Unkn	Unkn	Unkn
H	Sample
H	Cq
H
																Liver n2		cerebrum n2			Delta CT hAP4B1			Delta Delta CT hAP4B1			relative expression per total RNA				fold change
														Mouse ID		m18s	hAP4B1	m18s	hAP4B1		liver	cerebrum		liver	cerebrum		liver	cerebrum			liver n2	cerebrum n2
														314837	WT	7.80908	34.8375	8.9914	34.0009		27.0284	25.0095		0	0		1	1		WT	1	1
														325072	KO	8.27347	34.7242	9.12623	35.7576		26.4507	26.6313		-0.577665	1.62181		1.49243	0.324927		KO	1.49243	0.324927
														319295	V5	8.03267	36.2505	9.02462	35.3153		28.2178	26.2907		1.1894	1.28121		0.438484	0.411451		V5	0.438484	0.411451
														320343	CBh	9.11174	27.8355	9.19683	19.5779		18.7238	10.3811		-8.30461	-14.6285		316.182	25328.2		CBh	316.182	25328.2
														320729	SYN	8.65368	27.9825	8.91878	24.3013		19.3289	15.3825		-7.69953	-9.62701		207.869	790.714		SYN	207.869	790.714
																											Relative expression per ug RNA
																											liver	cerebrum
																											0.05	0.05
																											0.0746216	0.0162463
																											0.0219242	0.0205726
																											15.8091	1266.41
																											10.3935	39.5357

## Sheet: Run Information
File Name	20231005_103205_CT011212_ONE_STEP_AZZ.pcrd
Created By User
Notes
ID
Run Started	10/05/2023 18:32:25 UTC
Run Ended	10/05/2023 19:52:56 UTC
Sample Vol	10
Lid Temp	105
Protocol File Name	Unknown.prcl
Plate Setup File Name	DefaultPlate.pltd
Base Serial Number	CT011212
Optical Head Serial Number	785BR19964
CFX Maestro Version	5.3.022.1030.
