# Supplementary material for: Pre-clinical development of AP4B1 gene replacement therapy for hereditary spastic paraplegia type 47
Source: EMBO Mol Med. 2024 Oct 2;16(11):2882–917. doi: 10.1038/s44321-024-00148-5 (PMC11554807; doi:10.1038/s44321-024-00148-5)
Supplement: Supplementary file 7 — Source data Fig. 5 [file 44321_2024_148_MOESM7_ESM.zip › Figure 5/F/Liver_CB n3/20231006_110944_CT011212_ONE_STEP_AZZ - Quantification Plate View Results.xlsx]

## Sheet: SYBR
		1	2	3	4	5	6	7	8	9	10	11	12
A	Content	Unkn	Unkn	Unkn	Unkn	Unkn	Unkn	Unkn	Unkn	Unkn	Unkn	Unkn	Unkn	Mouse ID
A	Sample
A	Cq	7.88103	7.97504	8.20532	33.9227	33.6299	36.148	8.51758	8.33374	8.4555	32.8634	35.9488		314838
A
B	Content	Unkn	Unkn	Unkn	Unkn	Unkn	Unkn	Unkn	Unkn	Unkn	Unkn	Unkn	Unkn
B	Sample
B	Cq	8.56217	8.81185	8.34329	34.3267	35.2193	35.3611	8.43897	8.78665	8.58754	33.3695	34.0731	32.4032	325078
B
C	Content	Unkn	Unkn	Unkn	Unkn	Unkn	Unkn	Unkn	Unkn	Unkn	Unkn	Unkn	Unkn
C	Sample
C	Cq	8.20836	8.41459	8.2405	33.4131	32.2772	32.0361	8.1065	8.53028	8.5346	33.7181	33.3849	32.2681	323257
C
D	Content	Unkn	Unkn	Unkn	Unkn	Unkn	Unkn	Unkn	Unkn	Unkn	Unkn	Unkn	Unkn
D	Sample
D	Cq	8.82249	8.90741	8.55833	29.6249	30.1896	29.7343	9.00196	9.23103	9.17862	19.448	19.7331	19.3865	320632
D
E	Content	Unkn	Unkn	Unkn	Unkn	Unkn	Unkn	Unkn	Unkn	Unkn	Unkn	Unkn	Unkn
E	Sample
E	Cq	8.26511	8.21414	8.33709	30.6326	30.9232	30.721	8.75335	9.01606	9.22062	23.6736	23.5528	23.2501	325310
E
F	Content	Unkn	Unkn	Unkn	Unkn	Unkn	Unkn	Unkn	Unkn	Unkn	Unkn	Unkn	Unkn
F	Sample
F	Cq	27.6267	27.0218	26.9936	35.6267	34.1337	34.5746	26.5884	26.8855	26.4542	32.286	32.6427	32.7233
F
G	Content	Unkn	Unkn	Unkn	Unkn	Unkn	Unkn	Unkn	Unkn	Unkn	Unkn	Unkn	Unkn
G	Sample
G	Cq					35.2671	35.5168				33.3071	33.2904	33.8535
G
H	Content	Unkn	Unkn	Unkn	Unkn	Unkn	Unkn	Unkn	Unkn	Unkn	Unkn	Unkn	Unkn
H	Sample
H	Cq
H
																Liver n3		Cerebrum n3			Delta CT hAP4B1			Delta Delta CT hAP4B1			Relative expression per total RNA				fold change
														Mouse ID		m18s	hAP4B1	m18s	hAP4B1		Liver	Cerebrum		Liver	Cerebrum		Liver	Cerebrum			Liver	Cerebrum
														314838	WT	8.02046	34.5669	8.43561	34.4061		26.5464	25.9705		0	0		1	1		WT	1	1
														325078	KO	8.57244	34.969	8.60439	33.2819		26.3966	24.6775		-0.149785	-1.29299		1.1094	2.45035		KO	1.1094	2.45035
														323257	V5	8.28782	32.5755	8.39046	33.1237		24.2877	24.7332		-2.25873	-1.23728		4.7857	2.35753		V5	4.7857	2.35753
														320632	CBh	8.76274	29.8496	9.1372	19.5225		21.0869	10.3853		-5.45952	-15.5852		44.0026	49160.8		CBh	44.0026	49160.8
														325310	SYN	8.27211	30.7589	8.99668	23.4922		22.4868	14.4955		-4.05959	-11.475		16.6747	2846.6		SYN	16.6747	2846.6
																											Relative expression per ug RNA
																											Liver	cerebrum
																											0.05	0.05
																											0.0554702	0.122517
																											0.239285	0.117877
																											2.20013	2458.04
																											0.833735	142.33

## Sheet: Run Information
File Name	20231006_110944_CT011212_ONE_STEP_AZZ.pcrd
Created By User
Notes
ID
Run Started	10/06/2023 19:10:04 UTC
Run Ended	10/06/2023 20:30:35 UTC
Sample Vol	10
Lid Temp	105
Protocol File Name	Unknown.prcl
Plate Setup File Name	DefaultPlate.pltd
Base Serial Number	CT011212
Optical Head Serial Number	785BR19964
CFX Maestro Version	5.3.022.1030.
