# Supplementary material for: Pre-clinical development of AP4B1 gene replacement therapy for hereditary spastic paraplegia type 47
Source: EMBO Mol Med. 2024 Oct 2;16(11):2882–917. doi: 10.1038/s44321-024-00148-5 (PMC11554807; doi:10.1038/s44321-024-00148-5)
Supplement: Supplementary file 7 — Source data Fig. 5 [file 44321_2024_148_MOESM7_ESM.zip › Figure 5/F/liver_CB n4/20231019_104845_CT011212_ONE_STEP_AZZ - Quantification Plate View Results.xlsx]

## Sheet: SYBR
		1	2	3	4	5	6	7	8	9	10	11	12
A	Content	Unkn	Unkn	Unkn	Unkn	Unkn	Unkn	Unkn	Unkn	Unkn	Unkn	Unkn	Unkn	Mouse ID
A	Sample
A	Cq	10.0622	10.624	9.40965	35.1009	34.3971	34.7683	9.79873	10.2131	9.76524	32.0238	31.7718	31.4854	314843
A
B	Content	Unkn	Unkn	Unkn	Unkn	Unkn	Unkn	Unkn	Unkn	Unkn	Unkn	Unkn	Unkn
B	Sample
B	Cq	9.09926	8.91306	9.30022	34.1516	34.37	35.5022	9.74409	9.22177	9.01375	33.8396	33.275	34.557	325079
B
C	Content	Unkn	Unkn	Unkn	Unkn	Unkn	Unkn	Unkn	Unkn	Unkn	Unkn	Unkn	Unkn
C	Sample
C	Cq	8.77548	8.70777	8.33287	32.7406	33.6288	33.943	9.13016	8.8816	8.98945	33.3232	34.0427	32.2027	325301
C
D	Content	Unkn	Unkn	Unkn	Unkn	Unkn	Unkn	Unkn	Unkn	Unkn	Unkn	Unkn	Unkn
D	Sample
D	Cq	8.87967	9.19218	9.06193	27.4246	27.4645	28.283	8.83116	8.80826	9.6672	16.8676	17.9005	17.0462	324361
D
E	Content	Unkn	Unkn	Unkn	Unkn	Unkn	Unkn	Unkn	Unkn	Unkn	Unkn	Unkn	Unkn
E	Sample
E	Cq	8.35844	8.26408	8.17681	30.2179	29.8311	29.577	9.15177	10.5479	9.14932	26.8658	26.3469	26.9539	325314
E
F	Content	Unkn	Unkn	Unkn	Unkn	Unkn	Unkn	Unkn	Unkn	Unkn	Unkn	Unkn	Unkn
F	Sample
F	Cq	27.4622	25.9225	28.0317	32.5197	33.1651	34.2621	31.2875	27.0144	27.4377	32.2076	33.1084	31.5398
F
G	Content	Unkn	Unkn	Unkn	Unkn	Unkn	Unkn	Unkn	Unkn	Unkn	Unkn	Unkn	Unkn
G	Sample
G	Cq	30.1181	30.4089	29.8111	32.0425	33.2545	32.1553	23.7553	32.128	31.4317	31.3815	31.3256	31.0414
G
H	Content	Unkn	Unkn	Unkn	Unkn	Unkn	Unkn	Unkn	Unkn	Unkn	Unkn	Unkn	Unkn
H	Sample
H	Cq
H
																Liver n4		Cerebrum n4			Delta CT hAP4B1			Delta Delta CT hAP4B1			Relative expression per ttoal RNA				fold change
														Mouse ID		m18s	hAP4B1	m18s	hAP4B1		Liver	Cerebrum		Liver	Cerebrum		Liver	Cerebrum			Liver	Cerebrum
														314843	WT	10.032	34.7555	9.9257	31.7603		24.7235	21.8346		0	0		1	1		WT	1	1
														325079	KO	9.10418	34.6746	9.32654	33.8905		25.5704	24.564		0.846922	2.72937		0.55597	0.150792		KO	0.55597	0.150792
														325301	V5	8.60537	33.4375	9.0004	33.1895		24.8321	24.1891		0.108618	2.35448		0.927476	0.195538		V5	0.927476	0.195538
														324361	CBh	9.04459	27.724	9.10221	17.2714		18.6794	8.1692		-6.04404	-13.6654		65.9836	12993		CBh	65.9836	12993
														325314	SYN	8.26644	29.8753	9.61632	26.7222		21.6089	17.1059		-3.11459	-4.72878		8.66135	26.5157		SYN	8.66135	26.5157
																											Relative expression per ug RNA
																											Liver	Cerebrum
																											0.05	0.05
																											0.0277985	0.00753961
																											0.0463738	0.00977688
																											3.29918	649.65
																											0.433067	1.32579

## Sheet: Run Information
File Name	20231019_104845_CT011212_ONE_STEP_AZZ.pcrd
Created By User
Notes
ID
Run Started	10/19/2023 18:49:00 UTC
Run Ended	10/19/2023 20:07:15 UTC
Sample Vol	10
Lid Temp	105
Protocol File Name	Unknown.prcl
Plate Setup File Name	DefaultPlate.pltd
Base Serial Number	CT011212
Optical Head Serial Number	785BR19964
CFX Maestro Version	5.3.022.1030.
