# Supplementary material for: Pre-clinical development of AP4B1 gene replacement therapy for hereditary spastic paraplegia type 47
Source: EMBO Mol Med. 2024 Oct 2;16(11):2882–917. doi: 10.1038/s44321-024-00148-5 (PMC11554807; doi:10.1038/s44321-024-00148-5)
Supplement: Supplementary file 7 — Source data Fig. 5 [file 44321_2024_148_MOESM7_ESM.zip › Figure 5/F/Liver_CB_CER_BS n5/20231031_154923_CT011212_ONE_STEP_AZZ - Quantification Plate View Results.xlsx]

## Sheet: SYBR
		1	2	3	4	5	6	7	8	9	10	11	12
A	Content	Unkn	Unkn	Unkn	Unkn	Unkn	Unkn	Unkn	Unkn	Unkn	Unkn	Unkn	Unkn	Mouse ID
A	Sample
A	Cq	9.27639	8.40212	8.35896	34.2382	31.4809	31.9113	9.51959	9.52156	9.51756		34.9023	35.1869	314844
A
B	Content	Unkn	Unkn	Unkn	Unkn	Unkn	Unkn	Unkn	Unkn	Unkn	Unkn	Unkn	Unkn
B	Sample
B	Cq	8.96271	8.81112	8.87102			35.3194	9.99442	10.0005	9.76885		36.1151	35.406	325080
B
C	Content	Unkn	Unkn	Unkn	Unkn	Unkn	Unkn	Unkn	Unkn	Unkn	Unkn	Unkn	Unkn
C	Sample
C	Cq	9.73701	9.40677	9.39989	30.2685	28.9662	29.4086	9.88274	9.84052	9.82986	21.328	21.3374	21.4861	325304
C
D	Content	Unkn	Unkn	Unkn	Unkn	Unkn	Unkn	Unkn	Unkn	Unkn	Unkn	Unkn	Unkn
D	Sample
D	Cq	9.61234	9.89494	9.85862	34.1514	35.0201	34.3822	9.17422	9.59348	9.46315			35.1411	314844
D
E	Content	Unkn	Unkn	Unkn	Unkn	Unkn	Unkn	Unkn	Unkn	Unkn	Unkn	Unkn	Unkn
E	Sample
E	Cq	9.77007	9.42292	11.1109	35.2378	36.3863	35.6955	8.94607	8.7676	8.79881	33.4715	34.7499	32.7434	325080
E
F	Content	Unkn	Unkn	Unkn	Unkn	Unkn	Unkn	Unkn	Unkn	Unkn	Unkn	Unkn	Unkn
F	Sample
F	Cq	9.7877	10.0959	9.88407	20.8632	21.3985	22.1901	9.26895	9.16096	9.43073	19.3052	18.841	19.2356	325304
F
G	Content	Unkn	Unkn	Unkn	Unkn	Unkn	Unkn	Unkn	Unkn	Unkn	Unkn	Unkn	Unkn
G	Sample
G	Cq	31.7328	26.0079	26.3913			33.9606	26.4176	26.2401	26.598	34.7406		35.6754	H2O
G
H	Content	Unkn	Unkn	Unkn	Unkn	Unkn	Unkn	Unkn	Unkn	Unkn	Unkn	Unkn	Unkn
H	Sample
H	Cq		26.7967	26.0882	36.0487	36.8493		31.8519	20.352	31.3775	34.9688	36.1537		Nrt
H
															Liver		CB		CER		BS			Delta CT hAP4B1					Delta Delta CT hAP4B1					Fold change
													Mouse ID		m18s	hAP4	m18s	hAP4	m18s	hAP4	m18s	hAP4		Liver	CB	CER	BS		Liver	CB	CER	BS		Liver	CB	CER	BS
													314844	WT5	8.67915	32.5435	9.51957	35.0446	9.78863	34.5179	9.41028	35.1411		23.8643	25.525	24.7293	25.7308		0	0	0	0		1	1	1	1
													325080	UT5	8.88162	35.3194	9.92125	35.7605	10.1013	35.7732	8.8375	33.6549		26.4378	25.8393	25.6719	24.8174		2.57344	0.314247	0.942642	-0.913363		0.168003	0.804271	0.520279	1.88343
													325304	Cbh5	9.51456	29.5478	9.85104	21.3838	9.92255	21.4839	9.28688	19.1273		20.0332	11.5328	11.5614	9.84039		-3.8311	-13.9923	-13.1679	-15.8904		14.2323	16296.2	9203.02	60741.5
																													Relative expression per total RNA
																													Liver	CB	CER	BS
																													1	1	1	1
																													0.168003	0.804271	0.520279	1.88343
																													14.2323	16296.2	9203.02	60741.5
																													Relative expression per ug RNA
																													Liver	CB	CER	BS
																													0.05	0.05	0.05	0.05
																													0.00840017	0.0402135	0.026014	0.0941715
																													0.711617	814.811	460.151	3037.07

## Sheet: Run Information
File Name	20231031_154923_CT011212_ONE_STEP_AZZ.pcrd
Created By User
Notes
ID
Run Started	10/31/2023 23:49:44 UTC
Run Ended	11/01/2023 01:10:20 UTC
Sample Vol	10
Lid Temp	105
Protocol File Name	Unknown.prcl
Plate Setup File Name	DefaultPlate.pltd
Base Serial Number	CT011212
Optical Head Serial Number	785BR19964
CFX Maestro Version	5.3.022.1030.
