# Supplementary material for: Pre-clinical development of AP4B1 gene replacement therapy for hereditary spastic paraplegia type 47
Source: EMBO Mol Med. 2024 Oct 2;16(11):2882–917. doi: 10.1038/s44321-024-00148-5 (PMC11554807; doi:10.1038/s44321-024-00148-5)
Supplement: Supplementary file 7 — Source data Fig. 5 [file 44321_2024_148_MOESM7_ESM.zip › Figure 5/F/Summary data mRNA expression.xlsx]

## Sheet: Sheet1
		relative hAP4B1 expression / ng RNA					Normalised to WT
			Wildtype						KO Untreated						KO V5-empty						KO CBh-hAP4B1						KO SYN-hAP4B1
		Liver	0.05	0.05	0.05	0.05			0.221625	0.0746216	0.0554702	0.0277985			0.0463053	0.0219242	0.239285	0.0463738			1.44696	15.8091	2.20013	3.29918			3.84672	10.3935	0.833735	0.433067
		Heart	0.05	0.05	0.05	0.05			0.0311266	0.0714067	0.0124116	0.0342071			0.069753	0.249599	0.0299364	0.0545433			0.108848	46.428	46.551	184.43			0.113587	3.67606	0.432229	0.525759
		Cerebrum	0.05	0.05	0.05	0.05			0.00412475	0.0162463	0.122517	0.00753961			0.00271312	0.0205726	0.117877	0.00977688			0.00619763	1266.41	2458.04	649.65			3.22666	39.5357	142.33	1.32579
		Cerebellum	0.05	0.05	0.05	0.05			0.0888078	0.051073	0.00598021	0.00775421			0.0245881	0.00455141	0.684639	0.00691228			0.0976512	49.3831	1585.87	41.2258			330.883	1.39104	2759.55	3.20831
		Brain stem	0.05	0.05	0.05	0.05			0.0107827	0.0468494	0.0813676	0.0689839			0.0100669	0.0916721	0.166325	0.0643599			0.0368178	54.1242	1829.59	34.9896			4.93767	0.489396	3333.72	99.4358
		Spinal cord	0.05	0.05	0.05	0.05			0.118065	0.192301	0.0315578	0.160959			0.0491897	0.0505145	0.0116733	0.575344			0.0898907	20.5669	34.0318	500.371			2.51058	1.7157	2.59784	7.55783
			n1	n2	n3	n4
