# Supplementary material for: Pre-clinical development of AP4B1 gene replacement therapy for hereditary spastic paraplegia type 47
Source: EMBO Mol Med. 2024 Oct 2;16(11):2882–917. doi: 10.1038/s44321-024-00148-5 (PMC11554807; doi:10.1038/s44321-024-00148-5)
Supplement: Supplementary file 8 — Source data Fig. 6 [file 44321_2024_148_MOESM8_ESM.zip]

Archive with 118 entries (106 files):
- Figure 6/A/
- Figure 6/A/G1 -  cortex 3_ZProject.tif
- Figure 6/A/G1 - brainstem 3_ZProject.tif
- Figure 6/A/G1 - cerebellum 1_ZProject.tif
- Figure 6/A/G1 Hippocampus 2_ZProject.tif
- Figure 6/A/G2  braintem 2_ZProject.tif
- Figure 6/A/G2  cerebellum 2_ZProject.tif
- Figure 6/A/G2 cortex 2_ZProject.tif
- Figure 6/A/G2 Hippocmpus 2_ZProject.tif
- Figure 6/A/G3  - brainstem 2_ZProject.tif
- Figure 6/A/G3 cerebellum 1_ZProject.tif
- Figure 6/A/G3 Cortex 1_ZProject.tif
- Figure 6/A/G3 Hippocampus 2_ZProject.tif
- Figure 6/A/G4 - brainstem 1_ZProject.tif
- Figure 6/A/G4 - cerebellum 1_ZProject.tif
- Figure 6/A/G4 - hippocampus_ZProject.tif
- Figure 6/A/G4 -cortex 1_ZProject.tif
- Figure 6/A/G5  brainstem 2_ZProject.tif
- Figure 6/A/G5 - cerebellum 1_ZProject.tif
- Figure 6/A/G5 - hippocampus 2_ZProject.tif
- Figure 6/A/G5 Cortex_ZProject.tif
- Figure 6/A/G6 -  cerebellum 1_ZProject.tif
- Figure 6/A/G6 - brainstem 3_ZProject.tif
- Figure 6/A/G6  hippocmapus 1_ZProject.tif
- Figure 6/A/G6 cortex 2_ZProject.tif
- Figure 6/A/readme.txt
- Figure 6/B/
- Figure 6/B/ATG9A quantification n=6 cortex,hippo,cerebel,brainstem.xlsx
- Figure 6/B/README.txt
- Figure 6/C/
- Figure 6/C/Transgene data/
- Figure 6/C/Transgene data/brainstem cerebell n2/
- Figure 6/C/Transgene data/brainstem cerebell n2/20231009_091636_CT011212_ONE_STEP_AZZ -  ANOVA Results.xlsx
- Figure 6/C/Transgene data/brainstem cerebell n2/20231009_091636_CT011212_ONE_STEP_AZZ -  End Point Results.xlsx
- Figure 6/C/Transgene data/brainstem cerebell n2/20231009_091636_CT011212_ONE_STEP_AZZ -  Melt Curve Derivative Results.xlsx
- Figure 6/C/Transgene data/brainstem cerebell n2/20231009_091636_CT011212_ONE_STEP_AZZ -  Melt Curve Peak Results.xlsx
- Figure 6/C/Transgene data/brainstem cerebell n2/20231009_091636_CT011212_ONE_STEP_AZZ -  Melt Curve Plate View Results.xlsx
- Figure 6/C/Transgene data/brainstem cerebell n2/20231009_091636_CT011212_ONE_STEP_AZZ -  Melt Curve RFU Results.xlsx
- Figure 6/C/Transgene data/brainstem cerebell n2/20231009_091636_CT011212_ONE_STEP_AZZ -  Melt Curve Summary.xlsx
- Figure 6/C/Transgene data/brainstem cerebell n2/20231009_091636_CT011212_ONE_STEP_AZZ -  Quantification Amplification Results.xlsx
- Figure 6/C/Transgene data/brainstem cerebell n2/20231009_091636_CT011212_ONE_STEP_AZZ -  Quantification Cq Results.xlsx
- Figure 6/C/Transgene data/brainstem cerebell n2/20231009_091636_CT011212_ONE_STEP_AZZ -  Quantification Plate View Results.xlsx
- Figure 6/C/Transgene data/brainstem cerebell n2/20231009_091636_CT011212_ONE_STEP_AZZ -  Quantification Summary.xlsx
- Figure 6/C/Transgene data/brainstem cerebell n2/20231009_091636_CT011212_ONE_STEP_AZZ -  Standard Curve Results.xlsx
- Figure 6/C/Transgene data/brainstem cerebelllum n3/
- Figure 6/C/Transgene data/brainstem cerebelllum n3/20231009_121425_CT011212_ONE_STEP_AZZ -  ANOVA Results.xlsx
- Figure 6/C/Transgene data/brainstem cerebelllum n3/20231009_121425_CT011212_ONE_STEP_AZZ -  End Point Results.xlsx
- Figure 6/C/Transgene data/brainstem cerebelllum n3/20231009_121425_CT011212_ONE_STEP_AZZ -  Melt Curve Derivative Results.xlsx
- Figure 6/C/Transgene data/brainstem cerebelllum n3/20231009_121425_CT011212_ONE_STEP_AZZ -  Melt Curve Peak Results.xlsx
- Figure 6/C/Transgene data/brainstem cerebelllum n3/20231009_121425_CT011212_ONE_STEP_AZZ -  Melt Curve Plate View Results.xlsx
- Figure 6/C/Transgene data/brainstem cerebelllum n3/20231009_121425_CT011212_ONE_STEP_AZZ -  Melt Curve RFU Results.xlsx
- Figure 6/C/Transgene data/brainstem cerebelllum n3/20231009_121425_CT011212_ONE_STEP_AZZ -  Melt Curve Summary.xlsx
- Figure 6/C/Transgene data/brainstem cerebelllum n3/20231009_121425_CT011212_ONE_STEP_AZZ -  Quantification Amplification Results.xlsx
- Figure 6/C/Transgene data/brainstem cerebelllum n3/20231009_121425_CT011212_ONE_STEP_AZZ -  Quantification Cq Results.xlsx
- Figure 6/C/Transgene data/brainstem cerebelllum n3/20231009_121425_CT011212_ONE_STEP_AZZ -  Quantification Plate View Results.xlsx
- Figure 6/C/Transgene data/brainstem cerebelllum n3/20231009_121425_CT011212_ONE_STEP_AZZ -  Quantification Summary.xlsx
- Figure 6/C/Transgene data/brainstem cerebelllum n3/20231009_121425_CT011212_ONE_STEP_AZZ -  Standard Curve Results.xlsx
- Figure 6/C/Transgene data/brainstem cerebellum n1/
- Figure 6/C/Transgene data/brainstem cerebellum n1/20231006_095134_CT037944_ONE_STEP_AZZ -  ANOVA Results.xlsx
- Figure 6/C/Transgene data/brainstem cerebellum n1/20231006_095134_CT037944_ONE_STEP_AZZ -  End Point Results.xlsx
- Figure 6/C/Transgene data/brainstem cerebellum n1/20231006_095134_CT037944_ONE_STEP_AZZ -  Melt Curve Derivative Results.xlsx
- Figure 6/C/Transgene data/brainstem cerebellum n1/20231006_095134_CT037944_ONE_STEP_AZZ -  Melt Curve Peak Results.xlsx
- Figure 6/C/Transgene data/brainstem cerebellum n1/20231006_095134_CT037944_ONE_STEP_AZZ -  Melt Curve Plate View Results.xlsx
- Figure 6/C/Transgene data/brainstem cerebellum n1/20231006_095134_CT037944_ONE_STEP_AZZ -  Melt Curve RFU Results.xlsx
- Figure 6/C/Transgene data/brainstem cerebellum n1/20231006_095134_CT037944_ONE_STEP_AZZ -  Melt Curve Summary.xlsx
- Figure 6/C/Transgene data/brainstem cerebellum n1/20231006_095134_CT037944_ONE_STEP_AZZ -  Quantification Amplification Results.xlsx
- Figure 6/C/Transgene data/brainstem cerebellum n1/20231006_095134_CT037944_ONE_STEP_AZZ -  Quantification Cq Results.xlsx
- Figure 6/C/Transgene data/brainstem cerebellum n1/20231006_095134_CT037944_ONE_STEP_AZZ -  Quantification Plate View Results.xlsx
- Figure 6/C/Transgene data/brainstem cerebellum n1/20231006_095134_CT037944_ONE_STEP_AZZ -  Quantification Summary.xlsx
- Figure 6/C/Transgene data/brainstem cerebellum n1/20231006_095134_CT037944_ONE_STEP_AZZ -  Standard Curve Results.xlsx
- Figure 6/C/Transgene data/Heart SC_ n3.zip
- Figure 6/C/Transgene data/Heart SC_n1.zip
- Figure 6/C/Transgene data/Heart SC_n2.zip
- Figure 6/C/Transgene data/liver cortex n1/
- Figure 6/C/Transgene data/liver cortex n1/20231006_113709_CT037944_ONE_STEP_AZZ -  ANOVA Results.xlsx
- Figure 6/C/Transgene data/liver cortex n1/20231006_113709_CT037944_ONE_STEP_AZZ -  End Point Results.xlsx
- Figure 6/C/Transgene data/liver cortex n1/20231006_113709_CT037944_ONE_STEP_AZZ -  Melt Curve Derivative Results.xlsx
- Figure 6/C/Transgene data/liver cortex n1/20231006_113709_CT037944_ONE_STEP_AZZ -  Melt Curve Peak Results.xlsx
- Figure 6/C/Transgene data/liver cortex n1/20231006_113709_CT037944_ONE_STEP_AZZ -  Melt Curve Plate View Results.xlsx
- Figure 6/C/Transgene data/liver cortex n1/20231006_113709_CT037944_ONE_STEP_AZZ -  Melt Curve RFU Results.xlsx
- Figure 6/C/Transgene data/liver cortex n1/20231006_113709_CT037944_ONE_STEP_AZZ -  Melt Curve Summary.xlsx
- Figure 6/C/Transgene data/liver cortex n1/20231006_113709_CT037944_ONE_STEP_AZZ -  Quantification Amplification Results.xlsx
- Figure 6/C/Transgene data/liver cortex n1/20231006_113709_CT037944_ONE_STEP_AZZ -  Quantification Cq Results.xlsx
- Figure 6/C/Transgene data/liver cortex n1/20231006_113709_CT037944_ONE_STEP_AZZ -  Quantification Plate View Results.xlsx
- Figure 6/C/Transgene data/liver cortex n1/20231006_113709_CT037944_ONE_STEP_AZZ -  Quantification Summary.xlsx
- Figure 6/C/Transgene data/liver cortex n1/20231006_113709_CT037944_ONE_STEP_AZZ -  Standard Curve Results.xlsx
- Figure 6/C/Transgene data/liver cortex n2/
- Figure 6/C/Transgene data/liver cortex n2/20231009_104833_CT011212_ONE_STEP_AZZ -  ANOVA Results.xlsx
- Figure 6/C/Transgene data/liver cortex n2/20231009_104833_CT011212_ONE_STEP_AZZ -  End Point Results.xlsx
- Figure 6/C/Transgene data/liver cortex n2/20231009_104833_CT011212_ONE_STEP_AZZ -  Melt Curve Derivative Results.xlsx
- Figure 6/C/Transgene data/liver cortex n2/20231009_104833_CT011212_ONE_STEP_AZZ -  Melt Curve Peak Results.xlsx
- Figure 6/C/Transgene data/liver cortex n2/20231009_104833_CT011212_ONE_STEP_AZZ -  Melt Curve Plate View Results.xlsx
- Figure 6/C/Transgene data/liver cortex n2/20231009_104833_CT011212_ONE_STEP_AZZ -  Melt Curve RFU Results.xlsx
- Figure 6/C/Transgene data/liver cortex n2/20231009_104833_CT011212_ONE_STEP_AZZ -  Melt Curve Summary.xlsx
- Figure 6/C/Transgene data/liver cortex n2/20231009_104833_CT011212_ONE_STEP_AZZ -  Quantification Amplification Results.xlsx
- Figure 6/C/Transgene data/liver cortex n2/20231009_104833_CT011212_ONE_STEP_AZZ -  Quantification Cq Results.xlsx
- Figure 6/C/Transgene data/liver cortex n2/20231009_104833_CT011212_ONE_STEP_AZZ -  Quantification Plate View Results.xlsx
- Figure 6/C/Transgene data/liver cortex n2/20231009_104833_CT011212_ONE_STEP_AZZ -  Quantification Summary.xlsx
- Figure 6/C/Transgene data/liver cortex n2/20231009_104833_CT011212_ONE_STEP_AZZ -  Standard Curve Results.xlsx
- Figure 6/C/Transgene data/liver cortex n3/
- Figure 6/C/Transgene data/liver cortex n3/20240223_130417_CT011212_ONE_STEP_AZZ -  ANOVA Results.xlsx
- Figure 6/C/Transgene data/liver cortex n3/20240223_130417_CT011212_ONE_STEP_AZZ -  End Point Results.xlsx
- Figure 6/C/Transgene data/liver cortex n3/20240223_130417_CT011212_ONE_STEP_AZZ -  Melt Curve Derivative Results.xlsx
- Figure 6/C/Transgene data/liver cortex n3/20240223_130417_CT011212_ONE_STEP_AZZ -  Melt Curve Peak Results.xlsx
- Figure 6/C/Transgene data/liver cortex n3/20240223_130417_CT011212_ONE_STEP_AZZ -  Melt Curve Plate View Results.xlsx
- Figure 6/C/Transgene data/liver cortex n3/20240223_130417_CT011212_ONE_STEP_AZZ -  Melt Curve RFU Results.xlsx
- Figure 6/C/Transgene data/liver cortex n3/20240223_130417_CT011212_ONE_STEP_AZZ -  Melt Curve Summary.xlsx
- Figure 6/C/Transgene data/liver cortex n3/20240223_130417_CT011212_ONE_STEP_AZZ -  Quantification Amplification Results.xlsx
- Figure 6/C/Transgene data/liver cortex n3/20240223_130417_CT011212_ONE_STEP_AZZ -  Quantification Cq Results.xlsx
- Figure 6/C/Transgene data/liver cortex n3/20240223_130417_CT011212_ONE_STEP_AZZ -  Quantification Plate View Results.xlsx
- Figure 6/C/Transgene data/liver cortex n3/20240223_130417_CT011212_ONE_STEP_AZZ -  Quantification Summary.xlsx
- Figure 6/C/Transgene data/liver cortex n3/20240223_130417_CT011212_ONE_STEP_AZZ -  Standard Curve Results.xlsx
- Figure 6/C/Transgene data/mrna distribution per ug RNA.xlsx
- Figure 6/D-E/
- Figure 6/D-E/Clasping and rotarod data.xlsx
- Figure 6/F-G/
- Figure 6/F-G/CC LV JPW_01 4 months analysis.xlsx
- Figure 6/F-G/README.txt
