# Supplementary material for: Pre-clinical development of AP4B1 gene replacement therapy for hereditary spastic paraplegia type 47
Source: EMBO Mol Med. 2024 Oct 2;16(11):2882–917. doi: 10.1038/s44321-024-00148-5 (PMC11554807; doi:10.1038/s44321-024-00148-5)
Supplement: Supplementary file 8 — Source data Fig. 6 [file 44321_2024_148_MOESM8_ESM.zip › Figure 6/B/ATG9A quantification n=6 cortex,hippo,cerebel,brainstem.xlsx]

## Sheet: N3
N3	20 CELLS PER IMAGE						20 CELLS PER IMAGE		AREA 1 and 2	area 3				20 CELLS PER IMAGE							AS MANY PURKINJE CELLS IN THE IMAGE									FOLD CHANGE FROM WT - G4
G1	AREA OF CIRCLE		174.556						221.846	187.074					AREA	196.81						AREA	198.665
Cortex							Hippocampus							Brainstem							Cerebellum									Cortex	Hippo	Braisntem	Cerebellum
1	2	3	background				1	2	3		background			1	2	3	background				1	2	3		background				GI	12.6068	9.97526	7.97657	7.09185
56.291	57.558	40.44	14.991	14.031	13.721		47.486	47.914	35.166	15.544	17.262	17.757		17.757	18.9	41.486	11.603	14.677	12.285		40.004		17.363	16.977	16.875	15.56			G2	11.8422	17.8786	16.2933	#DIV/0!
48.575	56.332	36.409	15.815	13.36	16.397		54.579	55.683	47.305	14.15	16.537	16.394		16.394	18.896	25.598	12.942	14.167	12.942		45.015	28.229	21.915	16.852	17.037	16.097			G3	20.179	22.8286	23.3151	25.3539
44.378	44.035	40.029	15.57	14.215	17.129		46.231	58.282	55.372	15.249	16.987	17.253		17.253	24.085	21.933	11.183	12.909	12.146		43.581	34.618	19.142	16.168	16.434	14.945			G4	1	1	1	1
43.121	55.843	39.093	15.1	15.689	16.752		46.432	61.923	47.1	15.629	16.436	17.431		17.431	21.544	22.588	10.212	14.416	12.931		38.853	39.324	20.862	15.188	20.534	15.264			G5	24.5194	20.8538	25.2667	20.9707
46.146	41.238	31.256	16.178	12.818	12.437		47.544	52.318	55.322		14.966	16.462		16.462	24.794	20.726	10.992	14.045	12.667		43.957	45.893	20.693	16.172	19.415	13.946			G6	21.3749	15.4894	16.3945	28.4007
34.568	45.887	40.47					37.896	53.219	39.623					21.96	22.04	26.989					48.821	32.931	20.239
41.421	54.924	40.591					44.878	51.953	44.077					20.351	21.687	24.179					39.757	45.435	18.851
49.179	49.754	33.015					26.782	48.555	49.372					26.691	18.923	21.422					33.404	36.193	22.056
40.325	48.317	36.914					41.586	56.087	45.7					19.856	24.6	17.046					22.467	51.223	23.253
50.216	48.381	41.685					34.766	59.434	55.152					25.661	19.576	17.545					25.33	58.989	20.81
44.243	53.373	37.544					32.504	50.032	43.86					17.926	21.821	20.958						59.189
38.243	42.02	33.106					32.422	51.726	41.019					28.531	22.857	20.64						41.131
37.13	50.012	38.424					39.907	49.781	45.364					17.993	17.181	17.839						49.237
38.995	42.614	29.463					35.16	50.203	31.921					19.722	19.431	42.018						23.098
51.519	30.231	32.887					32.912	50.771	30.124					24.25	20.343	16.177						18.527
54.874	38.606	33.029					33.178	37.187	32.372					25.456
35.061	38.181	46.652					35.435	46.351	38.755
42.572	36.352	34.705					35.731	48.092
32.728	44.194	40.615					39.353	57.532
49.179	34.345	31.851					40.71	45.989
			15.5308	14.0226	15.2872					15.143	16.4376	17.0594					11.3864	14.0428	12.5942					16.2714	18.059	15.1624
43.9382	45.6099	36.9089		average			39.2746	51.6516	43.3885		average			20.8559	21.1119	23.8096		average			38.1189	40.2869	20.5184		average
28.4074	31.5873	21.6217		minus background			24.1316	35.214	26.3291		minus background			9.46948	7.06907	11.2154		minus background			21.8475	22.2279	5.356		minus background
	Area average	27.2055						Area average	28.5582						Area average	9.25131						Area average	16.4771
N3	20 CELLS PER IMAGE						20 CELLS PER IMAGE		AREA 1 and 2	area 3				20 CELLS PER IMAGE							AS MANY PURKINJE CELLS IN THE IMAGE
G2	AREA OF CIRCLE		174.556						221.846	187.074					AREA	196.81						AREA	198.665
Cortex							Hippocampus							Brainstem							Cerebellum
1	2	3	background				1	2	3		background			1	2	3	background				1	2	3		background
55.671	46.826	32.972	20.754	22.904	13.834		53.82	126.137	73.058	17.777	29.882	25.85		34.786	31.047	36.479	16.058	13.21	12.929
61.521	45.453	42.394	19.973	22.28	17.657		43.53	113.097	72.363	16.685	31.119	26.918		34.2	32.06	37.936	16.706	14.751	13.102
54.004	48.11	32.631	20.32	22.734	16.157		33.295	105.12	89.373	16.818	29.989	29.352		35.25	42.416	32.221	15.755	14.251	11.314
55.522	44.928	36.413	20.134	20.952	14.861		36.745	107.369	66.278	16.649	29.451	29.283		30.66	36.077	27.83	16.541	13.138	12.345
40.906	36.321	31.028	21.981	22.027	17.166		51.269	117.999	78.489	16.224	29.369	25.475		29.687	35.303	30.614	15.462	14.299	13.047
76.015	39.348	27.088					40.091	116.469	65.989					31.233	30.093	32.762
62.59	42.746	34.586					40.009	112.425	70.377					33.188	35.694	29.739
62.517	51.788	43.486					36.512	92.822	59.996					31.824	38.73	24.602
44.22	40.716	31.533					44.176	113.01	96.306					33.362	32.561	29.418
51.562	38.578	41.282					44.63	98.206	87.082					34.558	46.378	30.58
69.347	61.11	41.238					38.6	102.82	86.061					27.441	50.163	34.955
39.409	32.523	37.151					43.274	102.114	73.722					30.062	41.542	24.225
52.413	45.373	43.861					51.284	104.04	80.952					29.691	31.955	23.161
61.469	34.595	35.631					39.322	84.148	69.113					28.249	41.893
52.062	35.92	34.242					41.768	92.886	73.622					29.694	29.975
64.556	34.215	34.875					48.974	106.769	86.949					32.842
67.101	48.434	42.349					39.844	97.311	114.856					34.995
37.256	46.481	40.487					56	115.188	76.771
33.76	43.093	47.124					36.534	122.571	79.045
50.332		46.12					44.941	109.538	47.248
							42.772
							37.651
							51.737
			20.6324	22.1794	15.935					16.8306	29.962	27.3756					16.1044	13.9298	12.5474					#DIV/0!	#DIV/0!	#DIV/0!
54.6117	42.9767	37.8246		average			43.3382	107.002	77.3825		average			31.866	37.0591	30.3478		average			#DIV/0!	#DIV/0!	#DIV/0!		average
33.9793	20.7973	21.8896		minus background			26.5076	77.0399	50.0069		minus background			15.7616	23.1293	17.8004		minus background			#DIV/0!	#DIV/0!	#DIV/0!		minus background
	Area average	25.5554						Area average	51.1848						Area average	18.8971						Area average	#DIV/0!
N3	20 CELLS PER IMAGE						20 CELLS PER IMAGE		AREA 1 and 2	area 3				20 CELLS PER IMAGE							AS MANY PURKINJE CELLS IN THE IMAGE
G3	AREA OF CIRCLE		174.556						221.846	187.074					AREA	196.81						AREA	198.665
Cortex							Hippocampus							Brainstem							Cerebellum
1	2	3	background				1	2	3		background			1	2	3	background				1	2	3		background
74.344	62.681	81.098	19.444	20.92	20.324		88.115	95.406	76.135	22.782	24.902	25.098		59.476	58.551	50.331	16.667	19.007	18.935		64.812	92.545	73.604	21.79	22.769	26.88
68.173	56.72	59.803	19.946	20.663	20.247		64.107	92.966	73.853	22.833	22.653	27.963		74.163	53.714	51.955	16.794	16.673	17.809		65.148	97.615	79.326	23.594	22.911	27.706
96.773	58.254	84.616	19.895	20.165	19.785		70.204	157.707	61.634	21.948	21.327	28.517		71.989	57.344	36.059	19.948	16.854	18.159		63.378	88.132	64.39	21.591	21.791	26.912
69.243	65.24	46.361	19.904	20.046	21.337		83.328	120.312	84.751	23.061	22.572	31.714		57.747	50.34	35.771	18.816	17.636	19.201		72.459	79.539	86.571	23.106	21.215	27.835
79.242	77.437	61.591	20.792	21.499	20.996		77.539	124.981	84.478	22.68	20.411	31.998		54.293	39.243	26.607	19.439	19.249	17.793		61.404	98.078	91.975	22.709	22.489	26.814
81.369	70.332	74.007					81.13	132.256	58.092					47.194	51.456	36.468					87.383	95.422	90.801
59.487	51.506	46.005					82.417	129.538	77.23					47.357	45.403	31.466					59.444	92.674	100.802
82.341	73.956	60.286					81.161	128.63	78.711					42.954	32.717	38.724						73.642	107.78
65.916	49.984	85.497					72.535	126.626	96.615					51.876	44.601	28.503						89.523	99.854
63.487	83.548	69.062					81.097	108	70.672					55.746	38.593	34.432						97.117	94.111
76.772	53.608	66.563					72.876	126.833	93.03					42.326		28.616						101.112	96.669
89.216	63.305	49.462					71.388	106.148	65.092					38.651		33.637
64.559	57.71	55.497					72.043	119.875	60.418					43.716		49.686
89.729	57.442	69.886					78.836	120.777	79.507					44.595		35.695
67.656	59.22	62.9					67.842	113.199	78.333					44.501		33.311
55.749	43.595	56.023					80.219	93.503	111.784
73.843	75.805	47.764					75.918	105.504	66.195
51.981	49.183	41.247					71.454	121.805	71.862
56.093	43.262	46.41					80.53	111.009	77.839
54.061	43.007	56.721					76.87	102.224	70.072
			19.9962	20.6586	20.5378					22.6608	22.373	29.058					18.3328	17.8838	18.3794					22.558	22.235	27.2294
71.0017	59.7898	61.0399		average			76.4804	116.865	76.8152		average			51.7723	47.1962	36.7507		average			67.7183	91.3999	89.6257		average
51.0055	39.1312	40.5022		minus background			53.8196	94.4919	47.7572		minus background			33.4395	29.3124	18.3713		minus background			45.1603	69.1649	62.3963		minus background
	Area average	43.5463						Area average	65.3563						Area average	27.0411						Area average	58.9072
N3	20 CELLS PER IMAGE						20 CELLS PER IMAGE							20 CELLS PER IMAGE							AS MANY PURKINJE CELLS IN THE IMAGE
G4	AREA OF CIRCLE		174.556					AREA	221.846						AREA	196.81						AREA	198.665
Cortex							Hippocampus							Brainstem							Cerebellum
1	2	3		background			1	2	3		background			1	2	3		background			1	2	3		background
23.155	24.153	18.3	21.242	21.413	16.96		17.374	21.773	21.023	15.365	17.358	14.307		19.284	21.677	20.29	19.459	20.29	19.011		18.659	14.176	20.873	15.167	14.42	15.2
22.59	22.483	19	21.124	21.821	16.522		18.571	20.842	19.372	15.671	20.377	15.814		20.143	21.233	21.984	18.71	21.984	21.991		17.134	14.968	20.274	14.425	14.212	16.141
23.109	22.789	19.005	20.304	21.38	16.761		19.351	21.501	19.937	18.247	18.91	16.771		18.13	22.385	20.203	17.253	20.203	19.41		15.802	15.041	20.6	14.376	15.328	15.662
21.477	23.242	17.89	20.865	20.582	16.429		17.985	22.031	19.902	17.711	17.858	17.021		20.164	19.766	19.607	19.284	19.607	19.233		16.47	14.228	20.475	14.799	15.085	15.646
24.121	23.434	18.7	21.08		17.096		19.171	19.998	20.865	17.918	16.243	17.041		21.292	22.848	19.464	19.204	19.464	20.138		15.675	14.483	20.915	14.165	15.23	16.119
23.594	23.377	19.32					20.254	20.468	18.999	15.741				19.673	21.389	22.951					14.81	16.118	17.491
22.665	24.599	18.432					18.807	21.122	18.581					19.26	20.583	21.641					16.748	13.789	21.681
24.842	23.065	18.853					18.261	23.272	18.532					18.159	20.998	22.823					15.926	15.89	20.478
23.276	22.788	19.544					19.005	20.28	20.036					19.795	19.981	22.391					16.197	14.606	19.893
25.114	23.708	17.008					18.822	20.9	19.791					19.266	20.267	19.806					15.622	17.832	22.693
23.365	26.811	17.843					17.358	21.935	21.819					20.332	21.774	22.686					18.473	13.126	21.593
23.056	22.975	18.533					17.994	21.641						18.757	25.196	22.231					17.805		19.207
21.502	22.947	18.721					17.234	21.302						18.309	20.971	21.443					18.017
23.534	22.305	18.533					18.688	23.316						17.458	24.65	21.649
22.247	24.603	17.38					17.44	22.46						18.519	21.538	22.999
22.693	23.181	18.101					17.77	19.595						18.722	23.124	19.907
23.175	22.842	18.559					18.055	23.498						18.53	20.217	21.962
23.162	24.283	18.466					19.28	20.659						19.19	20.774	23.273
22.376	22.653	18.604					19.745	20.23						19.21	21.261	21.879
23.449	30.356	19.104					22.225	20.571						20.012	22.75	22.591
								20.862							22.914
			20.923	21.299	16.7536					16.9824	18.1492	16.1908					18.782	20.3096	19.9566					14.5864	14.855	15.7536
23.1251	23.8297	18.4948		average			18.6695	21.3455	19.8961		average			19.2102	21.7284	21.589		average			16.7183	14.9325	20.5144		average
2.2021	2.5307	1.7412		minus background			1.6871	3.19632	3.70529		minus background			0.42825	1.41878	1.6324		minus background			2.13191	0.0774545	4.76082		minus background
	Area average	2.158						Area average	2.8629						Area average	1.15981						Area average	2.32339
N3	20 CELLS PER IMAGE						20 CELLS PER IMAGE		AREA 1 and 2	area 3				20 CELLS PER IMAGE							AS MANY PURKINJE CELLS IN THE IMAGE
G5	AREA OF CIRCLE		174.556						221.846	187.074					AREA	196.81						AREA	198.665
Cortex							Hippocampus							Brainstem							Cerebellum
1	2	3		background			1	2	3		background			1	2	3		background			1	2	3		background
96.62	79.242	54.175	18.118	18.806	17.566		62.553	121.157	70.045	18.56	22.651	21.126		76.888	57.369	only 5 z stacks	17.564	21.037			76.196	80.058	94.988	24.802	19.463	21.231
76.073	71.865	59.88	17.908	17.126	16.874		67.438	123.93	70.169	17.783	21.816	21.762		62.283	41.736		17.62	22.24			62.539	66.208	70.639	24.567	19.849	23.555
80.61	74.179	52.968	15.181	18.158	17.008		52.119	126.339	66.753	18.82	23.71	21.192		48.718	43.052	re image?	17.445	22.947			68.334	46.886	64.069	23.785	22.074	21.569
64.827	67.908	64.614	16.887	17.191	17.042		64.066	117.744	66.914	16.195	22.557	21.458		44.483	52.909		17.302	24.543			66.714	44.494	84.789	23.393	20.297	20.924
85.749	88.544	53.993	17.394	18.425	17.345		65.807	120.624	78.755	17.536	20.068	22.549		41.713	51.552		20.265	22.06			80.167	42.931	80.916	24.312	20.58	24.531
62.551	80.402	71.122					63.529	115.917	69.57					57.529	45.112						74.398	42.752	86.81
72.519	89.19	62.766					68.281	100.937	62.964					53.853	51.68						86.174	44.738	84.625
75.927	65.321	70.154					67.712	91.945	59.798					37.962	53.316						79.915	50.139	81.555
94.637	72.147	66.624					58.999	98.954	63.955					46.548	55.541						71.053	80.392	94.267
67.267	64.109	52.616					66.207	102.159	80.675					47.309	51.135							68.353
84.823	64.858	57.537					51.007	87.021	74.399					50.339	54.119
76.112	57.685	53.142					63.568	93.648	65.094					35.499	54.369
60.158	69.028	56.689					70.457	94.666	77.763					48.49	53.928
84.894	68.633	56.527					57.169	96.621	69.083					38.408	44.165
56.41	63.606	66.792					71.281	88.091	66.296					37.49
77.4	83.946	72.029					67.358	120.962	91.483
70.773	70.469	64.691					74.326	119.449	64.602
80.566	72.636	65.548					63.004	119.355	62.102
80.271	79.956	68.946					67.063	98.18	84.18
57.13	88.513	70.519					61.864	89.004	58.172
			17.0976	17.9412	17.167					17.7788	22.1604	21.6174					18.0392	22.5654	#DIV/0!					24.1718	20.4526	22.362
75.2659	73.6118	62.0666		average			64.1904	106.335	70.1386		average			48.5008	50.7131	#DIV/0!		average			73.9433	56.6951	82.5176		average
58.1683	55.6706	44.8996		minus background			46.4116	84.1748	48.5212		minus background			30.4616	28.1477	#DIV/0!		minus background			49.7715	36.2425	60.1556		minus background
	Area average	52.9128						Area average	59.7025						Area average	29.3046						Area average	48.7232
N3	20 CELLS PER IMAGE						20 CELLS PER IMAGE		AREA 1 and 2	area 3				20 CELLS PER IMAGE							AS MANY PURKINJE CELLS IN THE IMAGE
G6	AREA OF CIRCLE		174.556						221.846	187.074					AREA	196.81						AREA	198.665
Cortex							Hippocampus							Brainstem							Cerebellum
1	2	3	background				1	2	3		background			1	2	3	background				1	2	3		background
76.165	74.961	72.013	19.299	17.223	11.68		66.065	77.378	63.493	23.497	22.8	24.393		36.488	51.35	43.061	20.019	18.929	16.333		83.927	83.033	98.923	23.711	28.715	24.765
66.347	65.193	59.45	19.185	17.486	18.709		56.495	83.294	67.203	24.224	23.945	23.331		32.351	45.047	32.032	20.044	21.91	17.197		89.968	82.158	94.334	21.859	28.058	23.047
77.671	80.384	67.167	18.327	17.898	19.287		54.882	77.736	68.16	21.415	26.15	23.061		37.254	46.865	37.02	18.78	21.428	16.896		87.159	102.491	86.796	22.517	31.808	24.247
67.489	60.541	67.15	19.112	19.297	18.987		53.93	85.55	69.27	22.639	22.145	24.487		36.359	37.827	43.26	18.663	20.027	17.966		95.618	95.463	99.088	22.7	31.748	23.694
58.814	63.315	59.258	18.692	19.795	18.793		60.961	86.251	61.636	21.803	23.439	25.253		44.783	38.72	40.131	20.529	20.449	18.34		83.817	91.647	99.604	23.187	31.165	23.529
57.106	64.918	55.835					66.996	78.357	72.45					44.767	38.492	32.378					95.176	94.749	99.508
64.677	82.437	49.79					56.651	77.824	62.919					31.986	34.542	36.782					93.194	99.797	91.894
66.09	58.19	60.547					56.361	81.551	73.591					32.845	45.58	42.806					79.293	99.426	81.706
59.793	51.685	54.409					59.557	79.67	63.693					32.391	46.095	34.638					86.989	82.512	94.937
85.636	76.511	79.908					53.007	69.696	71.903					33.793	37.829	31.64					99.112	95.073
56.641	57.311	60.625					59.702	81.375	56.098					29.418	36.999						81.887	81.936
56.531	50.024	56.333					57.506	83.783	69.62					41.055	36.402							96.676
62.96	49.716	54.57					53.368	78.003	59.607					33.728	39.27
78.248	61.959	63.486					49.932	83.736	57.055					36.999
66.797	59.116	66.643					51.066	85.977	80.145
59.392	57.068	61.825					59.667	82.052	59.31
69.669	70.056	60.035					60.208	77.21	76.297
69.93	82.202	60.171					50.437	76.363	66.6147
50.68	68.218	66.558					50.697	78.972
66.339	76.603	59.548					56.205
			18.923	18.3398	17.4912					22.7156	23.6958	24.105					19.607	20.5486	17.3464					22.7948	30.2988	23.8564
65.8488	65.5204	61.7661		average			56.6846	80.2515	66.6147		average			36.0155	41.1552	37.3748		average			88.74	92.0801	94.0878		average
46.9258	47.1806	44.2749		minus background			33.969	56.5557	42.5097		minus background			16.4085	20.6066	20.0284		minus background			65.9452	61.7813	70.2314		minus background
	Area average	46.1271						Area average	44.3448						Area average	19.0145						Area average	65.986

## Sheet: N4
n4	20 CELLS PER IMAGE						20 CELLS PER IMAGE							20 CELLS PER IMAGE							AS MANY PURKINJE CELLS IN THE IMAGE									FOLD CHANGE FROM WT - G4
G1	AREA OF CIRCLE		174.556					AREA	221.846						AREA	196.81						AREA	198.665
Cortex							Hippocampus							Brainstem							Cerebellum									Cortex	Hippo	Braisntem	Cerebellum
1	2	3		background			1	2	3		background			1	2	3		background			1	2	3		background				GI	6.20632	9.89131	5.46724	14.9933
42.548	38.502	34.74	16.518	14.426	16.976		30.521	44.279	48.603	13.437	16.903	15.66		24.796	26.807	22.92	10.948	13.062	12.984		31.358	93.838	30.746	17.078	18.883	16.548			G2	16.1758	16.2113	12.0014	21.5488
38.671	34.709	27.95	20.842	15.538	13.924		31.842	35.485	44.339	13.408	15.799	16.782		29.196	20.314	23.303	11.173	12.08	13.996		34.725	26.69	37.592	17.27	19.573	17.089			G3	16.7225	21.5756	12.6707	35.7237
36.965	38.687	39.918	20.903	16.462	14.141		27.364	52.214	44.165	13.266	18.332	17.699		24.614	20.558	20.792	12.272	10.576	13.477		23.34	26.336	41.317	17.558	17.756	16.852			G4	1	1	1	1
47.825	28.425	39.307	22.525	18.278	19.177		30.618	45.647	38.224	13.603	17.201	17.566		19.416	19.363	25.303	13.524	11.31	13.313		26.075	29.379	34.534	17.06	18.379	15.452			G5	18.1445	23.2939	15.9525	40.2061
40.436	29.664	36.242	21.483	15.985	16.934		28.17	39.861	41.786	14.05	14.264	16.669		18.048	22.974	29.857	12.686	11.254	14.543		30.382	25.76	36.747	15.368	18.532	17.65			G6	14.3596	18.2216	10.6669	38.1797
34.546	35.008	34.211					35.288	53.134	37.039					24.543	25.713	19.886					29.555	31.802	32.965
47.402	26.101	46.971					32.741	44.505	46.703					22.496	26.804	17.356					30.076	27.355	38.887
46.129	28.275	36.088					27.247	51.329	46.943					21.595	22.408	18.569					37.233	27.203	29.702
36.965	31.466	43.721					39.392	52.932	37.089					21.113	26.11	22.713					31.866		40.998
32.167	30.32	48.591					24.902	48.902	38.329					14.476	29.88	19.676					50.774		47.52
36.1	31.105	37.339					26.618	41.36	43.946					19.591	18.561	20.572							45.783
56.39	40.518	44.732					26.916	39.746	34.422					20.623	22.867	16.1
29.839	32.4	36.125					30.926	53.517	33.586					24.178	20.941	30.197
57.301	28.814	31.017					25.494	53.718	40.521						20.746	22.607
43.331	40.676	36.392					30.262	51.726	46.544						20.298	25.398
45.554	31.946	32.518					26.224	47.444	36.664						20.317	25.077
42.736	37.246	31.699					41.274	39.831	35.845						19.554	24.923
46.57	34.708	33.936					28.167	51.53	38.805							19.681
34.807	36.112	34.66					24.866	54.104	47.239
43.952	31.078	39.255					31.558	57.644	40.511
							25.94	18.667
			20.4542	16.1378	16.2304					13.5528	16.4998	16.8752					12.1206	11.6564	13.6626					16.8668	18.6246	16.7182
42.0117	33.288	37.2706		average			29.8252	46.5512	41.0652		average			21.8988	22.6009	22.4961		average			32.5384	36.0454	37.8901		average
21.5575	17.1502	21.0402		minus background			16.2724	30.0514	24.19		minus background			9.77825	10.9445	8.83351		minus background			15.6716	17.4208	21.1719		minus background
	Area average	19.916						Area average	23.5046						Area average	9.85208						Area average	18.0881
n4	20 CELLS PER IMAGE						20 CELLS PER IMAGE							20 CELLS PER IMAGE							AS MANY PURKINJE CELLS IN THE IMAGE
G2	AREA OF CIRCLE		174.556					AREA	221.846						AREA	196.81						AREA	198.665
Cortex							Hippocampus							Brainstem							Cerebellum
1	2	3		background			1	2	3		background			1	2	3		background			1	2	3		background
	66.74	128.25	19.778	19.06	22.677		71.944	85.235	46.085	17.951	23.28	22.163		42.782	43.309	44.225	17.076	18.133	16.09		41.667	84.225	46.341	14.625	15.951	19.275
119.231	48.467	106.769	18.483	18.421	23.744		70.597	79.88	48.045	19.673	22.983	22.516		44.217	52.541	32.697	17.727	19.27	16.552		46.791	48.485	45.145	15.435	16.557	18.806
86.803	65.505	72.854	17.533	16.77	24.503		59.473	73.922	68.776	16.838	24.764	20.025		26.272	38.404	40.11	19.935	19.206	16.412		58.007	38.601	34.008	14.054	16.636	19.659
92.251	43.279	77.054	15.201	18.505	23.124		59.137	70.572	52.529	18.299	23.047	21.237		39.374	41.008	46.828	17.655	16.896	17.145		41.971	37.706	42.632	15.155	16.058	20.225
53.834	76.628	74.726	18.594	19.547	24.489		55.911	64.887	59.213	18.654	19.7	22.732		34.871	41.884	50.033	18.079	18.486	16.522		44.981	58.165	37.442	14.531	17.32	18.657
73.713	61.458	73.064					55.886	78.299	51.29					32.84	33.782	28.398					36.809	67.1	37.484
68.831	66.264	61.324					54.875	80.908	49.118					31.806	34.721	39.688					43.128	36.764	31.74
82.319	64.874	71.28					57.495	57.238	52.964					40.947	35.655	39.089					39.545	31.858	33.048
78.754	48.815	92.094					61.76	61.886	56.63					43.84	51.203	30.889					42.256	41.048	40.935
62.497	55.88	84.376					56.017	80.154	53.907					29.162	39.145	42.751					36.009	37.351	42.062
93.57	70.282	61.57					47.654	75.41	37.086					30.504	46.183	47.124					46.807	62.823	42.81
71.432	49.717	96.813					61.771	56.146	58.072					28.646	53.278	31.668						34.951	36.45
85.718	50.076	99.865					52.695	63.137	52.706					34.212	40.929	43.51						34.981	37.272
98.734	60.445	88.696					51.247	78.197	46.208					42.365	34.455	46.805						48.785
75.275	67.208	69.871					49.404	73.624	37.796					44.252	36.554	44.751						37.454
65.546	47.766	92.454					55.812	66.671						30.405								37.287
55.708	71.862	49.487					46.166	69.59						34.909
73.356	66.79	62.471					52.646	77.197						32.133
73.653	70.413	50.356					47.214	56.796						37.785
76.357	49.248	44.558					59.509	62.61						30.956
43.386														39.72
103.405
			17.9178	18.4606	23.7074					18.283	22.7548	21.7346					18.0944	18.3982	16.5442					14.76	16.5044	19.3244
77.8273	60.0859	77.8966		average			56.3606	70.6179	51.3617		average			35.8094	41.5367	40.5711		average			43.4519	46.099	39.0284		average
59.9095	41.6253	54.1892		minus background			38.0777	47.8631	29.6271		minus background			17.715	23.1385	24.0269		minus background			28.6919	29.5946	19.704		minus background
	Area average	51.908						Area average	38.5226						Area average	21.6268						Area average	25.9968
n4	20 CELLS PER IMAGE						20 CELLS PER IMAGE							20 CELLS PER IMAGE							AS MANY PURKINJE CELLS IN THE IMAGE
G3	AREA OF CIRCLE		174.556					AREA	221.846						AREA	196.81						AREA	198.665
Cortex							Hippocampus							Brainstem							Cerebellum
1	2	3		background			1	2	3		background			1	2	3		background			1	2	3		background
86.429	67.28	85.293	17.651	18.904	19.898		78.282	91.088	63.932	20.614	23.01	23.551		45.415	60.716	40.485	11.305	17.742	13.184		90.21	35.611	111.437	22.091	18.772	22.576
96.827	73.531	56.811	18.85	18.821	19.438		70.777	83.65	67.361	20.287	24.985	23.698		35.549	36.087	47.126	10.702	18.025	14.806		102.287	33.232	88.308	22.699	17.952	23.463
77.641	65.741	78.716	19.612	14.171	15.307		87.136	79.592	64.7	21.486	28.518	22.56		38.967	43.645	45.409	14.243	15.793	14.724		64.478	40.473	102.63	22.243	16.058	21.707
84.125	47.66	68.71	18.183	19.121	18.733		73.99	91.217	84.501	21.508	24.489	24.123		55.199	36.98	32.776	15.629	14.824	15.263		74.669	32.417	102.292	22.912	18.166	21.289
73.231	61.567	82.756	16.806	18.275	18.517		75.489	80.463	84.634	21.311	27.017	22.662		33.909	32.279	36.557	11.504	18.503	14.442		27.89	35.119	104.956	21.061	17.954	22.467
90.247	62.847	90.158					83.565	98.19	51.095					30.399	40.645	37.208					89.001	36.252	71.88
83.73	59.109	71.902					71.031	93.452	64.356					28.503	31.15	34.66					65.956	39.984	86.537
74.917	51.818	70.3					64.591	95.912	99.204					28.686	51.584	40.367					78.258	34.879	88.476
76.182	60.952	83.753					77.818	80.132	76.67					20.173	44.955	37.139					24.069	34.091	63.615
65.401	58.995	72.268					83.375	84.441	79.485					19.687	40.226	38.721					91.663	41.593	75.512
76.353	61.203	113.602					79.34	104.157	66.399						39.311	30.569					32.953	35.17	53.345
92.756	58.579	85.048					67.856	73.365	60.734						38.71	46.804					67.013		71.741
65.368	47.991	80.27					56.194	81.275	70.896						37.996	38.391					103.754		86.207
72.336	49.983	74.109					64.864	75.355	48.095						37.671	29.854
79.116	55.033	96.81					70.496	71.838	52.85						32.226	44.57
76.053	45.388	53.263					73.772	82.796	53.711
84.357	63.687	71.871					68.46	87.579	45.57
88.297	61.462	86.166					70.54	74.434	63.58
77.251	75.246	72.433					79.767	60.32	63.585
63.394	50.352	72.664					74.939	83.179	62.74
64.721		72.22					80.601
79.303
62.519
92.722
			18.2204	17.8584	18.3786					21.0412	25.6038	23.3188					12.6766	16.9774	14.4838					22.2012	17.7804	22.3004
78.4698	58.9212	78.0535		average			73.9468	83.6218	66.2049		average			33.6487	40.2787	38.7091		average			70.1693	36.2565	85.1489		average
60.2494	41.0628	59.6749		minus background			52.9056	58.018	42.8861		minus background			20.9721	23.3013	24.2253		minus background			47.9681	18.4761	62.8485		minus background
	Area average	53.6624						Area average	51.2699						Area average	22.8329						Area average	43.0976
n4	20 CELLS PER IMAGE						20 CELLS PER IMAGE							20 CELLS PER IMAGE							AS MANY PURKINJE CELLS IN THE IMAGE
G4	AREA OF CIRCLE		174.556					AREA	221.846						AREA	196.81						AREA	198.665
Cortex							Hippocampus							Brainstem							Cerebellum
1	2	3		background			1	2	3		background			1	2	3		background			1	2	3		background
18.906	21.203	20.786	16.096	18.625	19.535		17.01	22.574	21.367	15.808	17.446	16.94		13.921	15.286	21.241	11.066	10.319	14.548		17.133	19.554	23.063	14.286	15.141	16.563
18.627	21.031	20.862	14.681	16.728	15.559		17.036	22.027	23.272	15.108	16.344	15.62		15.577	14.345	16.804	9.912	11.401	14.463		19.858	13.899	20.757	15.111	14.872	16.563
17.371	22.806	19.574	13.077	19.275	16.594		15.831	22.376	23.789	15.752	15.509	24.59		16.222	12.4	15.924	11.855	10.159	12.524		15.068	12.616	15.652	15.06	15.793	16.587
19.647	20.612	23.805	15.919	16.166	15.592		15.35	21.176	23.807	16.036	16.448	23.21		15.503	13.707	14.769	13.646	10.688	14.252		15.469	12.663	14.643	14.373	14.268	16.039
18.76	20.286	20.114	16.329	16.406	16.687		15.607	17.201	23.755	15.927	16.318			12.655	14.571	14.248	13.013	11.389	13.08		21.864	13.953	12.933	13.817	14.008	16.335
18.044	20.203	22.53					16.108	20.376	22.497					12.451	14.147	15.104					18.579	18.059	14.11
18.954	20.292	18.491					14.091	20.014	24.914					12.222	13.077	14.209					16.783	14.144	13.075
18.867	18.641	19.623					15.252	18.502	21.835					11.085	12.171	16.464					13.828	16.802	14.536
17.859	19.918	20.934					14.729	17.497	22.732					14.392	13.701	14.036					16.693	13.26	14.977
21.981	18.899	20.187					16.027	21.519	23.979					10.905	12.197	14.523					16.602		13.904
17.004	20.625	20.321					15.737	18.21	23.675					13.335	13.198	14.467							13.281
18.499	21.185	20.044					18.908	19.441	22.9					11.082	13.29	14.315							16.683
18.19	19.424	20.133					16.548	19.771	23.51					12.51	13.762	13.67
18.327	20.388	20.26					14.443	20.492	24.897					14.102	12.038	13.829
18.195	18.608	20.185					15.257	17.794	22.376					12.575	14.213	13.793
19.453	17.211	19.195					15.429	21.817	24.761
18.146	18.34	19.485					16.016	19.217	21.307
22.603	18.331	21.588					14.878	21.913	24.875
17.611	20.579	20.226					15.925	22.214
17.359	21.752	18.535					15.716	20.19
			15.2204	17.44	16.7934					15.7262	16.413	20.09					11.8984	10.7912	13.7734					14.5294	14.8164	16.4174
18.7201	20.0167	20.3439		average			15.7949	20.2161	23.3471		average			13.2358	13.4735	15.1597		average			17.1877	14.9944	15.6345		average
3.49975	2.5767	3.5505		minus background			0.0687	3.80305	3.25711		minus background			1.3374	2.68233	1.38633		minus background			2.6583	0.178044	0.7829		minus background
	Area average	3.20898						Area average	2.37629						Area average	1.80202						Area average	1.20641
n4	20 CELLS PER IMAGE						20 CELLS PER IMAGE							20 CELLS PER IMAGE							AS MANY PURKINJE CELLS IN THE IMAGE
G5	AREA OF CIRCLE		174.556					AREA	221.846						AREA	196.81						AREA	198.665
Cortex							Hippocampus							Brainstem							Cerebellum
1	2	3		background			1	2	3		background			1	2	3		background			1	2	3		background
81.726	69.997	80.676	20.424	18.163	19.972		76.864	99.654	88.248	21.288	21.605	25.354		50.019	43.107	58.634	16.889	16.366	22.913		70.554	77.068	89.215	20.933	20.181	19.027
76	57.736	95.595	17.554	17.679	19.064		82.328	104.697	63.87	20.263	23.654	25.009		57.724	64.147	55.645	16.173	15.496	17.43		57.641	46.943	77.068	20.581	20.418	21.235
84.045	60.73	68.34	16.562	19.592	18.534		69.81	97.8	74.854	20.234	26.561	24.392		51.031	50.861	41.802	17.654	17.19	18.954		54.572	72.898	63.508	22.077	19.659	20.333
80.498	79.753	87.761	19.632	18.625	20.125		72.758	81.519	71.823	19.747	26.994	21.344		46.084	42.384	50.458	18.975	16.21	20.959		70.799	56.044	76.265	24.688	20.516	20.739
77.304	64.244	77.884	20.556	17.207	19.104		73.934	94.604	67.705	18.206	23.959	27.48		46.647	49.055	41.42	18.777	18.907	20.45		81.159	84.625	78.198	20.159	19.568	21.614
75.293	53.815	75.591					62.341	100.657	65.491					46.824	41.624	49.388					74.378	58.071	80.217
76.92	85.305	79.798					86.746	77.238	73.717					61.961	49.627	47.322					68.153	57.645	78.796
63.979	78.255	93.981					75.926	111.006	92.772					57.491	38.793	40.82					58.994	45.811	70.089
81.474	90.584	74.286					68.367	87.661	82.378					57.065	40.969	36.061					38.012	49.412	96.958
96.952	80.082	77.3					66.009	103.569	60.872					55.945	41.954	51.636							104.898
82.946	87.409	57.445					78.033	82.062	56.869					42.166	46.362	38.587							84.693
86.297	65.604	87.413					70.83	92.248	64.965					48.788	52.055	21.102							97.392
75.252	72.113	70.293					70.806	82.142	67.052					43.762	33.6
84.541	53.89	75.013					63.757	80.483	62.252					47.372	48.443
72.602	60.371	83.151					82.559	89.123	82.911					43.667	45.73
65.692	59.169	92.714					74.148	67.697	72.43					49.331	52.012
83.922	71.353	76.807					69.648	99.004	68.214					57.766	67.14
73.124	79.981	86.207					73.416	79.894	90.602						14.735
75.231	83.254	90.883					72.86	101.241	91.815
65.849	89.916	90.343					73.184	83.383	77.771
							69.661
							20.586
			18.9456	18.2532	19.3598					19.9476	24.5546	24.7158					17.6936	16.8338	20.1412					21.6876	20.0684	20.5896
77.9824	72.1781	81.0741		average			70.6623	90.7841	73.8306		average			50.8025	45.6999	44.4062		average			63.8069	60.9463	83.1081		average
59.0368	53.9249	61.7143		minus background			50.7147	66.2295	49.1148		minus background			33.1089	28.8661	24.265		minus background			42.1193	40.8779	62.5185		minus background
	Area average	58.2253						Area average	55.353						Area average	28.7467						Area average	48.5052
n4	20 CELLS PER IMAGE						20 CELLS PER IMAGE							20 CELLS PER IMAGE							AS MANY PURKINJE CELLS IN THE IMAGE
G6	AREA OF CIRCLE		174.556					AREA	221.846						AREA	196.81						AREA	198.665
Cortex							Hippocampus							Brainstem							Cerebellum
1	2	3		background			1	2	3		background			1	2	3		background			1	2	3		background
72.841	62.288	65.149	15.531	14.956	14.288		75.291	47.074	39.956	13.66	17.59	13.628		35.681	46.933	46.32	13.345	16.072	16.508		68.133	75.058	53.897	18.872	17.432	13.781
52.858	61.615	62.27	14.62	14.806	15.303		83.535	47.947	39.896	13.34	17.238	13.796		33.137	45.245	39.233	12.986	14.14	16.446		57.585	77.509	49.466	18.936	16.314	15.09
69.714	58.798	60.169	12.08	15.074	10.934		95.838	48.223	37.78	14.422	16.707	15.552		25.923	43.42	40.998	14.236	13.3	16.227		75.666	63.088	73.783	19.385	17.492	13.371
67.521	57.389	47.566	14.114	15.219	14.636		68.121	57.786	47.794	13.343	17.596	13.511		31.729	39.257	32.304	13.853	15.219	16.32		65.814	74.033	48.385	19.663	17.536	14.11
74.795	67.851	79.988	12.911	9.967	14.418		94.458	56.509	41.72	15.548	17.972	13.047		30.077	33.461	37	12.199	14.088	15.326		61.242	76.359	56.203	19.498	16.207	13.812
52.394	58.271	47.39					109.936	54.494	41.57					32.011	39.921	33.015					59.996	59.94	37.905
59.485	51.473	62.594					71.291	50.19	43.965					20.984	33.243	31.488					59.467	66.375	54.663
49.505	62.355	44.434					79.441	82.505	42.24					24.389	29.086	28.696					67.197	57.217	44.896
49.879	58.973	37.942					77.081	63.118	54.392					34.689	29.073	32.524					61.813	67.051	53.46
60.344	62.21	47.17					62.271	49.805	39.15					30.329		33.865					59.519	76.026	64.827
69.183	52.021	57.675					73.001	58.486	37.754					21.656		32.622					55.754	94.387	45.434
51.202	52.072	50.074					77.084	56.786								28.061						83.711
66.151	55.608	41.636					59.43	45.072								32.508
53.761	55.707	65.157					83.125	49.47								31.283
64.704	67.02	64.428					85.17	59.118								42.614
68.288	58.198	63.855					53.012	50.854
61.227	79.871	54.603					97.462	49.098
71.83	78.031	62.907					70.726	47.734
57.195	55.915	57.216					56.437	85.068
70.386	79.672	49.386					71.489	54.588
			13.8512	14.0044	13.9158					14.0626	17.4206	13.9068					13.3238	14.5638	16.1654					19.2708	16.9962	14.0328
62.1631	61.7669	56.0804		average			77.21	55.6963	42.3834		average			29.1459	37.7377	34.8354		average			62.926	72.5628	52.9926		average
48.3119	47.7625	42.1646		minus background			63.1474	38.2757	28.4766		minus background			15.8221	23.1739	18.67		minus background			43.6552	55.5666	38.9598		minus background
	Area average	46.0797						Area average	43.2999						Area average	19.222						Area average	46.0606

## Sheet: N5
n5	20 CELLS PER IMAGE						20 CELLS PER IMAGE							20 CELLS PER IMAGE							AS MANY PURKINJE CELLS IN THE IMAGE									FOLD CHANGE FROM WT - G4
G1	AREA OF CIRCLE		174.556					AREA	221.846						AREA	196.81						AREA	198.665
Cortex							Hippocampus							Brainstem							Cerebellum									Cortex	Hippo	Braisntem	Cerebellum
1	2	3		background			1	2	3		background			1	2	3		background			1	2	3		background				GI	4.6154	8.21911	5.92546	3.45937
25.274	31.746	29.924	13.027	14.793	14.227		18.71	45.358	29.541	13.761	13.77	14.552		20.797	16.259	27.364	15.477	12.417	16.23		21.039	26.064	15.93	15.769	13.534	12.896			G2	9.87809	8.56074	15.1076	7.27639
25.461	25.304	33.695	13.56	14.421	13.904		28.838	44.737	32.962	14.452	13.786	14.746		25.065	19.567	26.264	13.943	12.452	16.086		20.093	22.3	17.259	16.314	14.222	14.884			G3	11.7565	17.8975	15.945	9.80826
26.714	25.154	33.248	12.649	12.831	13.648		28.015	54.178	26.095	13.947	14.301	15.096		23.748	17.151	22.592	13.676	12.534	17.211		18.539	21.085	18.735	16.698	13.337	14.343			G4	1	1	1	1
25.741	24.146	25.045	13.208	14.226	13.052		30.078	35.739	29.736	14.042	14.539	15.551		20.717	18.642	20.748	15.934	12.484	16.645		21.572	26.267	34.459	17.42	13.063	15.149			G5	16.5842	17.7882	26.8911	26.5127
24.046	27.017	31.167	12.793	15.627	13.234		29.117	53.311	32.062	12.596	15.678	15.736		28.125	17.307	23.188	14.787	12.744	14.952		18.576	22.243	22.193	16.753	13.835	13.54			G6	17.75	19.354	20.4983	26.8176
20.313	28.214	26.369					24.46	35.299	30.866					19.855	14.423	28.309					16.195	21.513	22.742
22.733	33.054	26.438					26.367	39.103	33.413					23.398	16.736	25.598					17.19	21.964	30.296
22.738	36.956	40.687					20.785	47.248	35.639					21.053	15.009	22.928					19.645	28.375	19.177
22.308	38.667	30.947					23.475	39.277	35.482					17.687	16.668	20.775					25.112	22.343	22.618
26.212	31.173	23.341					24.957	31.546	32.133					23.313	18.392	24.956					18.908	18.453	18.014
26.971	37.175	31.729					20.461	36.03	34.492					19.939	17.943	19.728							16.202
29.895	34.201	27.851					31.931	27.783	33.542					22.211	16.722	24.635							19.273
30.327	27.697	23.43					28.601	30.569	27.491					20.081	17.078	19.695
26.425	32.98	27.822					28.122	35.101	37.811					24.841	13.667	24.069
26.506	29.131	31.525					33.1	38.917	29.721					24.584	12.744	20.406
24.053	32.786	27.976					29.04	33.718	28.517					23.786	16.766	22.42
24.068	29.036	27.632					30.432	36.726	33.288					21.788	16.788	19.804
24.951	30.248	23.866					25.982	27.383	27.085					20.514	13.393	19.598
29.194	33.17	28.232					29.263	39.037	36.004					25.318	15.006	17.542
22.883	33.79	32.186					29.341	42.852	25.71					20.915	18.302	18.968
24.838								43.18								19.836
								37.796
								33.506
			13.0474	14.3796	13.613					13.7596	14.4148	15.1362					14.7634	12.5262	16.2248					16.5908	13.5982	14.1624
25.3167	31.0823	29.1555		average			27.0537	38.6258	31.5795		average			22.3867	16.4281	22.3535		average			19.6869	23.0607	21.4082		average
12.2693	16.7027	15.5425		minus background			13.2941	24.211	16.4433		minus background			7.62335	3.90195	6.12868		minus background			3.0961	9.4625	7.24577		minus background
	Area average	14.8382						Area average	17.9828						Area average	5.88466						Area average	6.60146
n5	20 CELLS PER IMAGE						20 CELLS PER IMAGE							20 CELLS PER IMAGE							AS MANY PURKINJE CELLS IN THE IMAGE
G2	AREA OF CIRCLE		174.556					AREA	221.846						AREA	196.81						AREA	198.665
Cortex							Hippocampus							Brainstem							Cerebellum
1	2	3		background			1	2	3		background			1	2	3		background			1	2	3		background
45.113	34.742	49.117	17.677	15.997	15.22		28.796	45.73	24.206	9.978	14.897	13.064		33.405	50.49	34.055	16.464	13.6	16.191		26.985	41.526	48.593	18.383	16.883	18.484
52.405	44.151	48.142	16.398	14.976	13.807		30.69	41.562	28.928	9.265	13.749	13.653		34.118	43.761	34.829	17.085	12.265	14.231		28.173	41.977	34.195	19.326	17.266	18.285
47.519	51.697	40.345	15.177	15.153	16.375		36.882	56.887	24.993	9.262	13.913	14.245		26.696	37.998	32.545	16.355	12.91	15.426		25.972	27.06	42.916	18.838	17.126	17.742
45.384	43.259	42.154	22.032	14.117	14.938		27.659	42.596	26.85	11.15	14.801	14.104		25.049	24.952	32.767	17.557	12.826	13.066		23.561	26.684	36.053	18.38	16.79	18.503
50.514	52.898	33.77	17.305	15.202	13.829		33.283	31.719	24.615	14.122	14.482	15.347		23.32	27.912	28.243	16.618	13.773	16.617		28.986	36.732	29.742		16.398	18.9
61.456	45.776	46.627					29.12	38.701	27.152					29.808	43.21	21.285					25.656	44.702	23.616
45.611	47.22	56.959					27.59	41.505	21.332					29.286	27.648	24.529					33.869	54.814	20.183
52.927	60.612	66.016					30.1	33.527	29.037					25.676	24.073	32.2					17.854	42.156	24.48
51.317	55.778	44.691					27.823	39.13	32.372					33.651	25.404	30.293					22.04	18.181	32.144
63.58	54.792	55.39					24.486	32.907	39.347					28.88	23.896	26.141					25.168	50.504	31.133
59.571	37.341	58.027					28.743	32.548	27.677					41.808	20.928	26.271						19.012	30.765
51.304	47.074	49.876					25.165	43.397	17.094					32.488		26.835						56.131	37.23
38.61	43.651	48.011					23.66	40.673						24.279		27.949							33.379
47.214	36.819	42.988					30.674	37.688								30.482							24.411
56.572	47.282	42.109					24.921	32.39								27.96							24.366
38.803	32.143	40.657					31.521	37.776								23.608
51.748	39.922	33.782					29.701	39.09								20.734
46.425	50.32	51.821					26.303	36.948								27.965
52.105	43.7	45.803					30.996	40.33								26.854
43.349	44.961	46.301					31.361	39.995								30.111
								36.926
								46.022
			17.7178	15.089	14.8338					10.7554	14.3684	14.0826					16.8158	13.0748	15.1062					18.7318	16.8926	18.3828
50.0764	45.7069	47.1293		average			28.9737	39.4567	26.9669		average			29.8818	31.8429	28.2828		average			25.8264	38.2899	31.5471		average
32.3586	30.6179	32.2955		minus background			18.2183	25.0883	12.8843		minus background			13.066	18.7681	13.1766		minus background			7.09465	21.3973	13.1643		minus background
	Area average	31.7573						Area average	18.7303						Area average	15.0036						Area average	13.8854
n5	20 CELLS PER IMAGE						20 CELLS PER IMAGE							20 CELLS PER IMAGE							AS MANY PURKINJE CELLS IN THE IMAGE
G3	AREA OF CIRCLE		174.556					AREA	221.846						AREA	196.81						AREA	198.665
Cortex							Hippocampus							Brainstem							Cerebellum
1	2	3		background			1	2	3		background			1	2	3		background			1	2	3		background
62.497	36.652	65.284	20.021	17.606	18.55		32.776	84.996	68.099	19.194	21.615	20.704		38.714	37.102	40.137	16.932	16.004	15.105		46.163	35.447	33.604	19.088	16.278	21.809
83.683	35.09	50.517	19.887	15.421	19.887		54.166	94.637	77.221	17.613	21.993	17.88		29.455	33.788	26.466	16.551	16.3	16.294		26.334	28.548	53.287	18.189	17.046	20.637
72.42	45.021	55.035	19.033	15.396	18.308		52.355	77.249	63.133	18.365	21.645	20.838		23.013	32.903	31.525	16.683	15.73	14.335		42.831	30.646	49.412	18.896	16.533	21.678
61.481	38.167	68.661	18.579	17.12	16.22		50.542	59.195	42.371	18.646	21.298	20.669		33.482	37.517	34.439	16.635	16.96	15.49		47.66	28.989	39.242	19.056	17.257	20.643
68.224	42.461	53.602	18.857	15.772	17.116		53.459	82.164	42.302	17.916	21.342	20.206		33.517	34.681	44.796	15.713	17.391	14.399		51.796	35.278	59.137	18.373	17.531	21.153
71.462	36.866	62.406					44.506	66.818	43.603					26.431	30.416	47.47					41.307	33.455	36.637
79.429	38.303	68.769					52.517	74.412	45.077					38.601	33.569	22.395					34.754	32.112	36.902
68.956	46.976	69.222					53.213	58.821	50.818					39.027	39.411	29.781					41.023	28.243	27.583
70.137	29.276	42.742					48.201	54.046	72.936					23.404	40.362	26.134					35.004	25.616	41.082
69.527	42.361	51.293					55.725	76.582	59.435					30.011	39.307	33.642						27.968
84.656	32.882	61.969					53.525	77.199	51.087					25.605	27.747	22.576						27.487
84.594	40.12	42.66					52.759	58.279	50.209					24.285	28.91	26.166
75.91	44.814	61.445					45.987	68.486	67.392					28.691	33.674	24.082
67.363	32.195	51.169					51.587	44.362	56.621					35.816	29.781	25.021
57.19	38.689	52.089					42.296	63.135	63.053					33.057	29.38	39.88
54.927	36.992	55.491					50.329	58.146	62.579					27.563	30.68	41.829
65.752	36.96	57.368					41.376	69.487	64.91					39.787	30.024	39.577
62.999	42.319	56.015					46.815	73.971	55.684					30.893	25.919	26.279
81.135	49.639	62.965					57.417	65.018	67.113					34.041	25.729	30.776
70.086	30.672	61.29					48.685	82.844	67.473					23.604	25.901	33.429
			19.2754	16.263	18.0162					18.3468	21.5786	20.0594					16.5028	16.477	15.1246					18.7204	16.929	21.184
70.6214	38.8227	57.4996		average			49.4118	69.4924	58.5558		average			30.9499	32.3401	32.32		average			40.7636	30.3445	41.8762		average
51.346	22.5597	39.4834		minus background			31.065	47.9138	38.4964		minus background			14.4471	15.8631	17.1954		minus background			22.0432	13.4155	20.6922		minus background
	Area average	37.7964						Area average	39.1584						Area average	15.8352						Area average	18.7169
n5	20 CELLS PER IMAGE						20 CELLS PER IMAGE							20 CELLS PER IMAGE							AS MANY PURKINJE CELLS IN THE IMAGE
G4	AREA OF CIRCLE		174.556					AREA	221.846						AREA	196.81						AREA	198.665
Cortex							Hippocampus							Brainstem							Cerebellum
1	2	3		background			1	2	3		background			1	2	3		background			1	2	3		background
24.081	30.211	28.499	22.616	22.931	22.239		21.318	23.048	25.071	17.01	19.016	31.326		15.485	16.832	17.572	11.934	12.181	15.354		15.886	18.006	19.015	14.963	15.909	14.758
24.7	28.251	28.712	22.68	22.643	23.098		19.349	26.787	28.736	17.832	18.392	25.009		16.375	13.548	14.381	12.192	12.715	13.776		17.734	17.946	17.796	15.119	14.616	15.364
23.409	26.252	27.449	21.643	21.669	22.474		18.685	21.669	26.078	16.841	19.144	23.759		15.065	14.861	14.62	12.638	13.173	13.701		17.603	18.405	16.898	15.121	15.651	14.842
22.272	25.053	26.005	20.829	20.923	20.084		19.89	25.554	24.797	15.59	18.525	25.079		12.327	13.585	14.398	11.071	12.25	14.785		16.261	14.543	15.869	14.204	17.082	15.578
27.487	26.717	25.28	21.134	21.424	23.359		18.008	20.346	27.434	18.812	19.434	25.785		12.525	14.597	16.569	12.362	13.398	13.293		16.565	18.882	15.775	14.609	17.496	15.771
26.315	24.59	26.413					17.796	21.745	27.16					13.183	13.569	14.645					14.918	21.3	16.819
23.186	24.437	24.815					17.39	25.524	25.27					13.822	12.949	14.499					16.345	20.565	15.809
22.525	25.62	24.226					18.211	24.204	25.531					12.208	13.009	15.343					14.389	20.264	16.544
23.825	24.984	25.04					19.504	24.282	26.601					13.53	12.406	13.246					14.765	19.974	16.698
24.847	25.093	23.988					18.213	23.123	26.257					13.098	15.372	13.983					15.116	21.776	16.459
26.757	24.39	24.373					17.224	24.677	28.306					12.614	12.938	13.742					14.859	21.678	17.455
26.295	26.497	21.924					17.643	25.478	26.44					12.085	13.06	13.762						17.492	17.919
24.989	24.778	24.797					18.112	24.004	29.718						12.601	14.581						18.273
26.483	25.622	28.778					16.922	23.503	26.169							13.383
24.385	27.375	24.985					18.371	23.586	27.993
25.147	25.575	23.181					18.132	23.278	27.782
18.938	27.683	23.806					19.755	23.759
21.726	25.983	24.584					17.005	22.651
24.77	24.983	23.563					19.517	21.282
25.341	26.629	24.268					18.106	23.162
	25.556
	25.408
			21.7804	21.918	22.2508					17.217	18.9022	26.1916					12.0394	12.7434	14.1818					14.8032	16.1508	15.2626
24.3739	25.9858	25.2343		average			18.4575	23.5831	26.8339		average			13.5264	13.7944	14.6231		average			15.8583	19.1618	16.9213		average
2.5935	4.06777	2.9835		minus background			1.24055	4.6809	0.642337		minus background			1.48702	1.05098	0.441343		minus background			1.05507	3.01105	1.65873		minus background
	Area average	3.21492						Area average	2.18793						Area average	0.993115						Area average	1.90828
n5	20 CELLS PER IMAGE						20 CELLS PER IMAGE							20 CELLS PER IMAGE							AS MANY PURKINJE CELLS IN THE IMAGE
G5	AREA OF CIRCLE		174.556					AREA	221.846						AREA	196.81						AREA	198.665
Cortex							Hippocampus							Brainstem							Cerebellum
1	2	3		background			1	2	3		background			1	2	3		background			1	2	3		background
75.651	72.738	56.968	24.158	18.327	18.506		47.954	52.697	63.316	17.298	19.538	16.566		72.43	55.392	58.176	16.166	19.167	17.105		64.436	70.392	80.648	17.167	16.212	21.438
80.745	93.9	56.57	18.409	18.396	18.673		52.538	67.72	63.123	16.87	20.559	19.257		57.776	52.694	54.305	16.331	16.2	16.735		61.552	67.694	89.625	17.231	16.119	21.568
77.843	98.645	66.74	20.51	20.742	19.765		47.306	74.219	41.183	16.53	19.861	19.706		49.508	56.993	44.695	16.764	23.617	14.865		65.093	71.993	77.046	17.305	15.623	21.799
89.782	75.785	55.375	21.629	19.323	19.591		54.331	65.089	59.266	16.704	18.642	19.688		43.317	57.475	45.265	18.012	15.119	16.186		76.089	72.475	62.506	17.442	16.135	20.308
100.716	64.301	65.077	19.199	19.595	19.55		53.639	74.557	73.243	17.114	18.925	18.502		36.799	41.727	43.748	19.119	20.901	19.528		70.867	56.727	60.412	18.002	15.202	23.345
71.299	69.181	60.296					51.032	72.008	37.884					44.105	53.839	35.543					71.305	68.839
87.206	76.114	57.648					60.762	66.065	61.553					45.127	47.319	47.662					70.652	62.319
73.23	85.085	51.301					47.369	55.015	72.914					38.034	42.771	36.052					74.512	57.771
92.22	75.795	50.992					50.788	63.236	49.83					60.451	36.306	53.756						51.306
78.267	89.712	49.056					43.333	58.896	59.985					42.316	46.768	41.014						61.768
82.216	69.187	51.267					57.82	52.851	69.025					42.024	41.115	38.046						56.115
101.449	70.964	61.534					48.783	59.347	49.375					37.916	45.482	44.178
93.878	66.372	72.792					44.885	55.83	71.87					34.922	38.733	43.011
76.434	81.068	51.967					52.339	51.801	52.781					38.935	46.059	31.555
88.324	84.396	67.827					50.855	56.158	46.058					37.022	32.631	42.7
73.555	75.351	68.05					51.596	57.661	38.014					55.554	33.317	45.653
78.491	77.798	73.058					51.297	64.42	62.597					71.197	41.304	31.438
80.416	72.215	63.896						62.052	59.221						41.194	38.034
69.865	57.814	61.535						74.212	66.853						32.953	37.286
87.065	80.595	57.028						63.855	56.55						37.806	35.514
	63.805	42.226						59.925	71.187						40.095
		76.542						64.754	62.299						32.899
		55.198
		68.567
			20.781	19.2766	19.217					16.9032	19.505	18.7438					17.2784	19.0008	16.8838					17.4294	15.8582	21.6916
82.9326	76.2296	60.0629		average			50.9781	62.3804	58.5512		average			47.4961	43.4033	42.3815		average			69.3133	63.3999	74.0474		average
62.1516	56.953	40.8459		minus background			34.0749	42.8754	39.8074		minus background			30.2177	24.4025	25.4977		minus background			51.8839	47.5417	52.3558		minus background
	Area average	53.3168						Area average	38.9192						Area average	26.706						Area average	50.5938
n5	20 CELLS PER IMAGE						20 CELLS PER IMAGE							20 CELLS PER IMAGE							AS MANY PURKINJE CELLS IN THE IMAGE
G6	AREA OF CIRCLE		174.556					AREA	221.846						AREA	196.81						AREA	198.665
Cortex							Hippocampus							Brainstem							Cerebellum
1	2	3		background			1	2	3		background			1	2	3		background			1	2	3		background
68.117	87.629	80.788	21.835	23.748	22.082		57.425	79.257	61.901	16.953	22.774	23.259		41.969	38.976	27.185	21.09	18.98	14.988		86.984	73.005	78.048	17.382	16.942	20.611
70.544	93.718	83.784	20.097	22.788	23.924		57.566	68.496	60.107	17.577	23.069	22.663		53.391	57.558	25.517	20.642	16.902	14.874		72.158	60.252	69.005	20.249	20.355	22.959
68.696	79.494	64.989	22.817	23.186	23.637		59.288	71.594	54.038	17.703	24.409	22.617		36.782	46.982	26.084	20.923	14.892	15.419		63.319	75.527	79.543	20.859	19.223	20.41
67.243	83.122	96.92	21.544	21.911	21.109		55.173	73.753	62.204	17.471	21.921	21.363		37.926	45.436	27.578	19.913	17.39	14.707		62.935	75.433	94.926	19.637	19.975	22.359
102.392	70.313	80.394	18.267	23.098	20.131		60.256	88.578	54.587	18.74	24.658	21.703		40.548	43.415	32.607	19.94	17.289	16.612		70.358	73.628	86.079	18.905	18.289	21.455
76.811	66.185	87.952					59.596	69.589	58.477					45.8	43.748	31.587					74.782	62.033	59.394
81.268	76.955	78.219					50.729	79.989	50.617					48.802	45.531	35.79					53.484	60.783	51.859
76.873	91.344	85.623					61.345	74.104	69.499					40.968	44.539	30.286					75.287	79.263	63.559
77.972	84.62	77.317					55.997	71.698	60.281					31.903	46.027	23.694					68.952	60.023	59.672
66.341	77.93	78.412					53.51	68.968	54.864					35.047	45.24	23.643					70.868	75.285	80.445
80.337	69.328	76.231					53.117	67.926	55.393					35.958	42.624	27.065					70.779	71.711	52.975
73.764	76.754	85.065					58.496	68.416	68.4					40.932	38.707	43.178					79.309		82.466
82.211	74.837	78.655					58.228	71.209	71.077					40.559	43.782	25.153					69.153		88.545
68.854	87.348	93.498					53.039	72.005	64.632					41.081	33.362	31.072					74.477
74.62	77.303	94.788					50.688	69.273	50.397					45.331	49.201	30.905
67.08	85.295	71.576					53.29	68.095	60.409					38.452	43.072	43.602
79.802	71.163	91.558					54.909	70.363	60.092					31.052	32.406	29.919
75.45	72.919	73.826					63.71	72.443	69.104					33.735		31.402
88.161	84.481	64.078					57.371	67.403	69.358					32.102		26.631
82.424	75.88	69.11					57.007	65.402	70.43					40.1		43.034
84.788	78.347	78.409						85.019	61.917
95.857	94.416
79.696	67.602
80.402	78.741
76.214	79.629									17.6888	23.3662	22.321					20.5016	17.0906	15.32					19.4064	18.9568	21.5588
	78.736						56.537	72.5514	61.323		average			39.6219	43.5651	30.7966		average			70.9175	69.7221	72.8089		average
	75.437						38.8482	49.1852	39.002		minus background			19.1203	26.4745	15.4766		minus background			51.5111	50.7653	51.2501		minus background
	68.539
								Area average	42.3452						Area average	20.3571						Area average	51.1755
			20.912	22.9462	22.1766
77.8367	78.8595	80.533		average
56.9247	55.9133	58.3564		minus background
	Area average	57.0648

## Sheet: N6
n6	20 CELLS PER IMAGE						20 CELLS PER IMAGE							20 CELLS PER IMAGE							AS MANY PURKINJE CELLS IN THE IMAGE									FOLD CHANGE FROM WT - G4
G1	AREA OF CIRCLE		174.556					AREA	221.846						AREA	196.81						AREA	198.665
Cortex							Hippocampus							Brainstem							Cerebellum									Cortex	Hippo	Braisntem	Cerebellum
1	2	3		background			1	2	3		background			1	2	3		background			1	2	3		background				GI	8.17155	7.46226	2.34731	2.801
43.375	21.667	34.286	12.296	9.619	10.736		26.31	31.972	22.916	12.109	15.023	12.322		15.366	19.216	12.515	10.928	10.171	9.515		23.768	18.733	35.26	11.916	9.247	8.064			G2	12.0806	10.8292	4.8792	4.21455
36.017	27.713	31.039	12.611	10.335	10.882		21.282	32.293	23.379	11.67	14.611	12.748		16.181	13.503	15.963	10.527	9.701	9.007		23.926	16.104	29.196	11.851	9.369	11.526			G3	23.1085	20.4945	6.84745	8.39785
36.084	21.254	20.894	12.639	9.733	11.523		21.721	29.745	19.211	12.09	13.9	13.134		14.784	12.503	21.269	9.742	10.08	10.463		27.232	15.638	17.798	11.245	9.666	11.968			G4	1	1	1	1
23.88	24.977	26.089	12.125	10.08	11.93		21.703	31.033	28.208	11.555	12.825	13.115		16.184	14.322	20.483	10.134	10.22	10.107		24.44	14.042	18	11.681	9.718	11.369			G5	25.4115	34.656	10.4528	18.3189
27.371	24.311	23.007	12.263	10.042	11.608		20.439	31.875	21.109	11.707	13.583	13.187		16.319	17.181	18.654	10.173	10.082	9.627		17.776	11.127	17.37	12.107	10.669	12.442			G6	25.028	21.7073	8.95484	14.5967
29.649	20.434	24.406					19.978	25.023	21.057					14.492	16.151	11.782					17.644	13.532	15.464
37.465	23.258	22.149					26.526	27.962	24.045					13.948	17.843	15.214					26.624	12.849	21.259
24.786	19.05	23.154					22.804	27.955	22.683					14.649	14.516	12.252					20.793	14.721	16.844
34.765	19.919	20.434					19.125	26.489	21.243					14.184	21.234	12.82					19.876	15.517	12.758
28.327	23.721	24.139					23.059	22.852	19.67					14.072	17.502	16.803					19.046	13.926	16.615
32.352	20.815	25.612					21.65	29.219	19.763					10.297	13.676	13.631					16.447	14.26
27.757	19.818	21.769					23.612	28.024	31.252					15.362	17.729	16.62					22.447	17.286
29.41	21.386	17.944					24.631	31.293	25.767					14.53	14.442	16.453					20.915	14.758
24.509	21.655	19.955					21.326	30.703	24.233					14.218	13.257	10.344					14.886	15.936
29.746	22.453	18.197					22.664	26.671	35.371					14.92	17.717	10.405					24.004
22.235	20.641	26.68					22.984	26.545	19.848					16.698							17.181
37.826	20.829	21.181					26.039	30.857	21.502					15.055							16.172
28.934	25.133	36.591					24.37	28.925	22.867					16.702
30.016	27.68	24.189					28.088	32.414	20.888
37.675	20.137	20.894							18.637
			12.3868	9.9618	11.3358					11.8262	13.9884	12.9012					10.3008	10.0508	9.7438					11.76	9.7338	11.0738
31.1089	22.3426	24.1305		average			23.069	29.0447	23.1824		average			14.8867	16.0528	15.0139		average			20.7751	14.8878	20.0564		average
18.7221	12.3808	12.7947		minus background			11.2428	15.0563	10.2812		minus background			4.58592	6.002	5.27007		minus background			9.01512	5.15399	8.9826		minus background
	Area average	14.6325						Area average	12.1935						Area average	5.286						Area average	7.71723
n6	20 CELLS PER IMAGE						20 CELLS PER IMAGE							20 CELLS PER IMAGE							AS MANY PURKINJE CELLS IN THE IMAGE
G2	AREA OF CIRCLE		174.556					AREA	221.846						AREA	196.81						AREA	198.665
Cortex							Hippocampus							Brainstem							Cerebellum
1	2	3		background			1	2	3		background			1	2	3		background			1	2	3		background
36.325	43.542	38.27	12.725	11.794	11.378		33.603	33.996	27.892	15.23	16.847	16.379		15.875	30.564	31.62	13.233	10.847	11.093		20.03	38.35	39.151	13.386	13.474	13.313
53.255	33.598	30.386	13.42	11.858	12.34		40.855	42.287	30.042	13.667	16.191	13.561		24.136	31.13	28.955	13.846	11.094	11.412		16.526	29.898	30.501	13.476	13.308	13.65
35.479	33.291	30.73	12.754	11.871	13.046		35.178	33.376	24.394	15.351	17.553	15.627		19.89	33.588	21.462	13.58	10.697	9.706		16.415	29.712	28.924	13.004	13.623	13.277
39.465	22.969	30.754	13.507	12.121	10.633		30.627	42.589	25.327	15.893	17.785	15.237		24.05	17.525	28.429	13.441	12.862	9.819		16.132	36.956	22.497	13.07	14.426	14.291
35.954	37.802	26.503	12.802	12.732	11.016		37.862	40.426	24.814	15.372	16.732	15.121		18.389	19.459	22.088	14.397	11.163	10.157		15.071	20.964	36.091	13.084	14.82	14.498
40.728	31.984	27.602					36.766	43.745	30.162					19.291	20.317	21.102					17.58	22.048	23.172
32.845	36.777	25.187					36.466	30.823	24.627					16.76	20.473	23.514					16.659	37.848	20.847
33.263	54.558	24.977					38.179	34.626	20.859					14.58	27.38	22.62					15.639	29.221	37.958
39.944	34.296	24.11					33.868	41.431	29.503					16.292	31.012	23.349					17.649	28.606	26.286
36.023	35.027	32.308					29.124	36.94	31.431					15.509	33.144	16.747					13.249		22.197
44.146	35.979	30.742					36.096	35.51	26.053					16.186	21.71	22.042					13.589		36.945
50.352	35.124	21.523					37.3	35.54	32.219					19.82		28.35							25.163
42.186	25.49	20.764					34.266	40.193	27.944					15.126		28.756
25.627	33.821	19.792					34.137	27.707	22.841					14.425		24.037
37.386	43.656	22.744					31.982	42.554	29.486					16.009
45.428	31.506	27.433					37.536	36.317	33.535					20.058
39.07	32.616	20.519					38.007	35.815	24.839
34.696	32.563	31.934					30.119	36.326	30.159
40.758	37.651	26.028					40.41	39.702	31.286
40.216	44.274	27.98					33.938	35.807	28.444
43.42
30.078
48.716
27.177
			13.0416	12.0752	11.6826					15.1026	17.0216	15.185					13.6994	11.3326	10.4374					13.204	13.9302	13.8058
38.8557	35.8262	27.0143		average			35.316	37.2855	27.7928		average			17.8998	26.0275	24.5051		average			16.2308	30.4003	29.1443		average
25.8141	23.751	15.3317		minus background			20.2133	20.2639	12.6078		minus background			4.20035	14.6949	14.0677		minus background			3.02682	16.4701	15.3385		minus background
	Area average	21.6323						Area average	17.695						Area average	10.9876						Area average	11.6118
n6	20 CELLS PER IMAGE						20 CELLS PER IMAGE							20 CELLS PER IMAGE							AS MANY PURKINJE CELLS IN THE IMAGE
G3	AREA OF CIRCLE		174.556					AREA	221.846						AREA	196.81						AREA	198.665
Cortex							Hippocampus							Brainstem							Cerebellum
1	2	3		background			1	2	3		background			1	2	3		background			1	2	3		background
59.348	67.035	48.976	15.456	16.044	14.539		38.152	59.949	45.385	15.396	20.769	19.798		25.905	42.829	26.592	12.736	13.38	10.395		50.271	43.869	48.677	15.287	13.145	15.174
64.535	80.976	51.59	15.307	16.19	13.101		29.847	73.88	58.881	13.862	19.139	18.785		24.279	33.653	22.893	11.459	12.638	10.163		49.506	23.634	47.585	14.819	15.224	15.317
58.657	66.255	44.166	15.089	16.021	13.72		42.762	74.417	37.264	13.325	17.914	18.35		17.886	26.462	22.064	11.477	13.824	10.064		45.695	46.876	43.322	14.028	14.547	14.322
47.944	60.849	47.71	15.819	15.441	14.432		42.947	75.767	54.83	13.923	19.112	16.543		18.022	25.147	24.22	13.212	13.143	11.298		49.581	45.422	35.592	14.537	14.534	15.179
66.833	55.598	45.228	14.817	17.015	14.854		47.025	54.383	36.864	14.176	18.989	17.178		32.875	40.651	36.618	11.91	12.481	14.741		51.03	24.792	34.69	14.341	14.306	15.7
55.205	61.906	56.409					34.113	66.677	40.411					25.595	30.1	23.082					30.139	17.28	36.107
38.728	56.124	62.648					47.913	66.969	41.829					20.185	21.226	22.325					47.967	39.947	33.852
57.368	64.442	49.943					39.488	55.99	47.45					27.153	31.213	29.74					32.154	38.973	35.21
47.665	77.906	39.058					39.978	60.661	35.628						25.385	44.494					38.484	22.482	51.792
74.952	67.669	56.332					40.846	59.441	50.946						37.225	22.648					35.569	25.114	35.079
45.724	55.725	61.259					45.859	75.282	41.475												42.996	33.291	50.184
32.409	44.6	57.352					40.706	63.575	43.334												28.349	44.404	42.086
57.738	57.331	54.422					39.921	69.925	39.074												28.804	31.182	26.49
65.518	70.13	54.807					37.303	58.926	46.952													19.726
72.651	63.943	45.499					37.947	60.718	43.68
51.742	52.809	48.332					39.86	59.336	44.135
48.916	72.003	55.07					46.551	85.057	55.251
57.073	56.942	48.4					42.915	69.009	54.99
64.251	60.377	50.272					46.831	62.002	44.503
49.089	55.153	52.57					36.437	53.664	45.846
								72.186
			15.2976	16.1422	14.1292					14.1364	19.1846	18.1308					12.1588	13.0932	11.3322					14.6024	14.3512	15.1384
55.8173	62.3887	51.5022		average			40.8701	65.6102	45.4364		average			23.9875	31.3891	27.4676		average			40.8112	32.6423	40.0512		average
40.5197	46.2465	37.373		minus background			26.7337	46.4256	27.3056		minus background			11.8287	18.2959	16.1354		minus background			26.2088	18.2911	24.9128		minus background
	Area average	41.3797						Area average	33.4883						Area average	15.42						Area average	23.1376
n6	20 CELLS PER IMAGE						20 CELLS PER IMAGE							20 CELLS PER IMAGE							AS MANY PURKINJE CELLS IN THE IMAGE
G4	AREA OF CIRCLE		174.556					AREA	221.846						AREA	196.81						AREA	198.665
Cortex							Hippocampus							Brainstem							Cerebellum
1	2	3		background			1	2	3		background			1	2	3		background			1	2	3		background
19.892	17.911	18.033	16.991	14.635	16.463		15.985	18.602	25.18	12.943	18.226	22.839		15.431	15.196	15.668	12.845	12.22	11.476		13.361	24.978	18.567	14.854	17.169	14.531
18.475	17.527	19.112	17.005	15.774	16.602		15.443	26.957	25.351	15.459	17.409	23.854		15.3	15.014	13.183	12.909	11.923	10.94		14.174	20.291	15.845	15.683	15.048	14.106
18.556	16.408	20.815	17.274	16.008	16.878		15.916	21.671	26.056	14.352	18.355	20.648		14.395	14.206	14.517	13.06	12.323	11.647		15.176	18.825	15.186	14.537	16.133	14.45
21.826	16.752	20.036	17.527	14.303	17.264		18.868	21.308	23.695	15.321	18.398	22.374		14.907	15.353	13.238	13.359	12.746	10.716		13.685	21.918	15.428	13.707	15.179	14.683
17.096	17.057	19.839	15.831	15.603	16.005		15.764	20.413	22.528	14.153	17.93	25.136		15.748	13.759	17.052	14.269	13.261	11.253		14.455	20.404	15.624	14.104	14.704	14.901
17.032	15.987	17.91					16.962	24.614	20.834					15.457	13.814	15.28					16.148	19.323	15.791
17.151	17.478	14.365					14.819	25.217	23.882					14.218	14.889	15.088					18.565	20.246	16.004
19.623	17.908	19.459					15.886	20.691	23.076					16.165	15.714	16.1					17.902	20.389	16.625
18.529	17.45	19.04					15.129	19.241	22.677					14.906	13.882	12.974					17.826	22.385	16.742
18.554	16.862	18.293					15.101	21.7	22					14.6	12.393	13.205					15.663	21.697	15.159
17.71	16.478	16.794					14.604	22.65	22.408					13.015	14.485	15.473						23.082
16.222	17.239	17.651					16.113	22.066	21.406					13.528	13.669	14.115
15.297	17.813	20.922					15.527	20.694	23.055					15.045	13.956	12.742
16.327	16.681	19.62					15.671	21.706	22.134					16.133	15.657	13.325
19.896	15.624	19.693					15.074	21.313	25.17					15.971	13.618	13.794
18.75	17.104	18.406					14.635	19.708	23.745
18.453	16.452	18.922					14.82	19.238	23.323
19.942	17.15	17.914					15.07	20.426	23.786
19.475	18.418	20.097					15.513	21.371	22.344
18.248	18.776	17.042					15.515	20.517	22.461
			16.9256	15.2646	16.6424					14.4456	18.0636	22.9702					13.2884	12.4946	11.2064					14.577	15.6466	14.5342
18.3527	17.1537	18.6981		average			15.6207	21.5052	23.2556		average			14.9879	14.3737	14.3836		average			15.6955	21.2307	16.0971		average
1.4271	1.88915	2.05575		minus background			1.17515	3.44155	0.28535		minus background			1.69953	1.87907	3.1772		minus background			1.1185	5.58413	1.5629		minus background
	Area average	1.79067						Area average	1.63402						Area average	2.25193						Area average	2.75518
n6	20 CELLS PER IMAGE						20 CELLS PER IMAGE							20 CELLS PER IMAGE							AS MANY PURKINJE CELLS IN THE IMAGE
G5	AREA OF CIRCLE		174.556					AREA	221.846						AREA	196.81						AREA	198.665
Cortex							Hippocampus							Brainstem							Cerebellum
1	2	3		background			1	2	3		background			1	2	3		background			1	2	3		background
66.462	58.972	52.436	13.725	14.567	14.092		110.71	66.616	67.15	11.804	18.129	16.131		41.682	30.172	47.818	14.571	13.701	9.389		60.611	72.174	104.246	14.259	15.188	16.79
71.576	51.15	47.555	13.337	14.24	14.947		106.832	60.595	73.193	12.296	18.492	15.129		29.75	41.668	33.848	14.959	13.937	9.134		54.928	92.37	103.495	15.569	15.501	17.186
61.301	61.942	53.259	14.355	14.272	15.744		101.776	68.142	55.476	12.837	19.043	17.061		41.701	30.068	28.684	15.601	13.957	10.066		51.98	84.744	67.609	16.37	14.998	14.712
54.637	62.733	60.602	12.687	14.778	13.541		81.454	74.261	60.76	13.947	18.315	15.549		40.701	37.258	34.533	14.418	15.371	10.172		55.427	64.037	104.522	17.24	13.959	13.296
70.919	62.367	55.122	13.077	14.688	15.037		78.774	77.299	48.263	14.27	17.308	17.102		42.68	33.791	37.509	14.26	13.757	12.222		57.573	22.408	79.561	17.428	14.021	11.949
62.635	57.906	61.347					86.155	74.451	61.834					36.484	42.527	32.001					69.713	27.68	70.145
52.6	59.999	71.072					77.785	73.053	57.914					36.891	39.53	31.726						40.154	74.718
50.53	73.705	65.9					82.141	80.113	50.658					40.824	34.758	25.098							87.562
63.441	53.345	50.199					102.556	62.28	60.548					40.379	34.033	50.628							80.044
56.898	67.458	51.303					97.711	80.148	50.429					36.945	41.25	39.455							57.635
68.487	60.375	54.926					89.527	60.548	49.672					40.523	30.807								62.389
71.576	56.09	63.295					94.909	66.813	52.146					27.419	34.455
55.894	65.037	47.452					97.772	59.911	33.476					38.266	27.713
61.667	79.938	68.344					89.209	66.7						42.229	41.379
57.344	64.453	49.865					88.298	63.383						29.739	46.268
59.538	45.651	58.021					87.581	78.352						29.173
51.276	63.878	43.712					91.943	75.359
71.514	56.874	44.792					98.456	60.097
54.526	67.79	47.924					106.389	67.054
71.147	70.867	60.94					84.789	67.389
			13.4362	14.509	14.6722					13.0308	18.2574	16.1944					14.7618	14.1446	10.1966					16.1732	14.7334	14.7866
61.6984	62.0265	55.4033		average			92.7383	69.1282	55.5015		average			37.2116	36.3785	36.13		average			58.372	57.6524	81.0842		average
48.2622	47.5175	40.7311		minus background			79.7075	50.8708	39.3071		minus background			22.4498	22.2339	25.9334		minus background			42.1988	42.919	66.2976		minus background
	Area average	45.5036						Area average	56.6285						Area average	23.539						Area average	50.4718
n6	20 CELLS PER IMAGE						20 CELLS PER IMAGE							20 CELLS PER IMAGE							AS MANY PURKINJE CELLS IN THE IMAGE
G6	AREA OF CIRCLE		174.556					AREA	221.846						AREA	196.81						AREA	198.665
Cortex							Hippocampus							Brainstem							Cerebellum
1	2	3		background			1	2	3		background			1	2	3		background			1	2	3		background
56.926	56.131	77.4	13.675	13.394	14.456		40.414	64.764	49.514	14.819	15.933	18.721		34.34	36.9	32.757	12.621	12.152	11.225		55.341	43.956	52.798	16.414	14.571	17.176
58.797	61.238	62.944	15.873	16.449	16.078		41.551	64.6	31.602	14.511	17.418	17.713		24.314	27.921	37.306	12.67	12.059	14.697		62.244	36.918	75.548	14.742	15.224	16.343
55.898	70	63.239	14.275	15.118	15.404		34.212	55.413	38.276	15.166	19.24	16.223		27.934	32.781	33.15	12.749	13.045	11.346		62.722	34.849	55.574	15.566	14.652	17.256
57.902	49.768	70.327	15.178	15.603	15.185		40.678	66.313	58.057	14.617	18.068	17.488		31.092	28.373	45.718	14.307	12.773	10.885		74.159	50.132	57.953	15.971	14.02	16.785
59.602	58.004	62.834	15.23	16.376	15.329		37.349	71.054	42.939	13.075	17.657	17.644		26.882	37.411	33.442	14.783	12.703	12.51		64.87	37.676	65.062		14.207	16.804
55.216	59.53	58.922					42.4	69.976	46.105					28.274	36.064	37.64					63.167	61.415	56.266
54.963	54.586	65.62					38.478	74.76	46.869					26.66		27.842					81.288	48.146	48.615
59.757	55.035	70.632					43.484	64.036	48.767					30.919		31.602					55.701		59.147
61.487	63.586	66.869					47.28	78.414	51.255					30.342		30.337					58.053		69.469
57.105	61.758	72.263					41.541	69.156	59.463					24.635		32.658					47.568		61.593
43.47	55.343	59.05					40.483	61.099	49.568					32.461		45.713					67.252		55.245
50.126	71.709	46.924					38.076	72.515	54.568					36.019							66.529		56.043
65.754	63.766	70.566					39.584	56.878	46.212					30.801							67.384
59.713	51.243	60.612					44.974	65.765	51.808					30.866
53.592	54.301	62.94					38.819	60.894	48.497					35.552
57.042	58.149	65.098					39.975	59.242	60.717
61.081	58.219	67.627					45.203	53.065	54.617
56.926	62.884	50.922					42.728	63.939	61.426
54.359	66.78	52.017					33.875	63.224
51.426	62.194	61.325						68.77
50.316	67.428							70.989
61.317
			14.8462	15.388	15.2904					14.4376	17.6632	17.5578					13.426	12.5464	12.1326					15.6732	14.5348	16.8728
56.4898	60.0787	63.4065		average			40.5844	65.4698	50.0144		average			30.0727	33.2417	35.2877		average			63.5598	44.7274	59.4427		average
41.6436	44.6907	48.1161		minus background			26.1468	47.8066	32.4566		minus background			16.6467	20.6953	23.1551		minus background			47.8866	30.1926	42.5699		minus background
	Area average	44.8168						Area average	35.47						Area average	20.1657						Area average	40.2164

## Sheet: copy of N1
n1	20 CELLS PER IMAGE							20 CELLS PER IMAGE		AREA 1 and 2	area 3				as many neurons in image							AS MANY PURKINJE CELLS IN THE IMAGE
KO UT	AREA OF CIRCLE		174.556							221.846	187.074													198.665
AREA	196.81
Cortex								Hippocampus	1	2	3				Brainstem							Cerebellum
KO UT	1	2	3				KO UT		45.33	39.015	59.636			KO UT	1	2	3					KO UT
1	53.309	48.214	51.576						42.986	50.782	54.193			1	44.469	40.426	42.925						1	2	3
2	50.691	52.062	51.015						41.32	61.692	57.616			2	45.737	40.78	34.282						45.267	48.971	52.817
3	66.113	53.479	32.712						42.367	63.127	58.233			3	42.081	51.249	28.052						59.502	58.89	49.018
4	64.406	48.564	49.744						43.666	51.397	63.875			4	36.826	35.539	28.304						57.839	50.455	46.736
5	55.382	45.327	35.474						53.436	56.522	51.892			5	41.452	30.662	43.326						64.664	38.041	40.671
6	45.685	57.255	37.934						47.164	51.022	44.786			6	40.393	28.198	30.604						54.131	39.338	35.076					cortex	hippo	cere	bs
7	61.999	45.66	52.886						37.082	61.848	61.603			7	30.622	50.087	28.538						58.975	48.371	55.135				WT	1	1	1	1
8	61.915	41.096	35.7						38.402	60.961	71.083			8	31.124	34.078	23.16						58.329	55.537	40.895				KO	30.8457	35.7443	27.7487	31.677
9	61.952	52.247	69.529						42.519	68.054	48.951			9	34.15	29.484	27.556						55.54	48.119	52.411				v5	33.4633	37.8845	28.8137	37.8619
10	67.712	53.631	38.991						40.569	57.449	60.167			10	32.061	40.596	28.147						56.025	46.55	47.012				ld	25.7224	20.1336	12.1311	21.5066
11	56.757	32.202	54.267						34.072	70.002	58.397			11	38.648	33.771	29.053						43.778	46.616	39.818				md	20.6202	14.7599	9.00474	15.1026
12	59.461	48.084	41.348						46.288	61.893	54.27			12	42.114	51.898	21.155						55.383	54.656	51.746				hd	18.1486	10.5655	5.72465	9.09136
13	59.606	53.039	30.453						39.622	56.063	69.636			13	14.431	38.756	27.823						36.4	49.027	42.728
14	58	55.207	33.113						44.729	71.541	77.179			14	11.674	36.382	43.037						40.417	48.718	49.93
15	54.347	40.938	44.483						40.191	56.1	57.406			15	12.068	43.055							57.657		36.849
16	58.12	39.422	55.437						44.529	61.258	68.871			16		28.921							39.545		41.142
17	55.368	50.513	44.801						44.524	73.517	61.156			17		35.546									53.894
18	46.477	47.106	43.713							66.996	67.117			18											41.051
19	46.442	45.153	49.361					average	42.7109	59.9599	60.3193			19											46.811
20	57.659	44.514	48.363						background	background	background			20											51.659
21	58.507	40.385	65.637						12.754	18.364	10.485			21											42.666
22	62.618	52.637	40.857						12.246	16.838	10			22								average	52.2301	48.7145	45.9032
23	46.442	47.614	69.529						11.495	18.925	19.318			23								normalised to background	-0.406867	-3.92246	-6.73375		average	-3.68769
24	64.705	53.798	39.579					average	12.165	18.0423	13.2677			24									background	background mean
25	54.124	47.19	55.635											25									15.274
26	47.495	59.077	40.926					normalised to background	30.5459	41.9176	47.0516			26									14.068	14.3953
27	36.672	50.943	58.534											27									13.844
28	56.449	43.687	51.198					area normalised to WT	1	2	3			28
29	56.61	43.479	48.412						26.6513	14.1754	66.4061			29								WT	1	2	3
30	50.843		46.486											30									23.089	20.448
31	59.039		29.705					average of areas	35.7443					31									19.758	14.329
32	64.656		40.344											32									14.852	12.938
33	69.226		47.91					WT1						33									21.138	12.901
34	47.137		51.228					area	1	2	3			34									12.845	13.154
35	54.375		49.218						13.385	18.535	23.308			35									16.165	12.134
36	59.993		45.337						16.206	21.625	25.067			36									15.125	15.445
37	50.157								14.107	21.979	24.356			37									18.071	14.098
38	43.272								14.618	19.261	22.823			38									13.298	16.194
39	63.507								15.75	21.399	23.867			39									15.061	11.684
40	37.057								15.209	22.551	23.208			40									13.753	12.938
41	53.363								14.532	19.7	22.446			41									14.483	11.488
42	52.533								15.025	20.777	22.741			42									17.671	14.231
									15.316	19.864	24.34												13.673	14.075
average per image	55.4805	48.018	46.7065		average	50.0684			13.892	19.899	24.924			average per image	33.19	38.2016	31.1401		average gray value	34.1773			13.544	15.981
									12.939	19.344	21.184											average	16.1684	14.1359
	background				- background	36.1297			13.977	21.238	23.416				background				average - background	20.2746		normalised to background	-0.8516	-2.88413	0		average	-1.24524
	13.611								14.355	21.178	53.41			32	14.804								backgroud
	14.728	13.9387							14.304	20.177	23.509			33	14.634	13.9027							16.749
	13.477								14.913	21.416	24.303			34	12.27								16.863	17.02
										21.89	20.332												17.67
V5	1	2	3								28.068			V5	1	2	3						16.798
1	36.912	55.404	64.603								24.412			1	39.662	46.377	35.649
2	67.926	58.61	58.146								24.393			2	47.459	49.985	34.636					V5	1	2	3
3	37.669	46.623	49.659					average	14.5685	20.6771	25.2688			3	45.605	51.873	31.975						59.545	35.432	52.002
4	57.738	51.284	62.709						background	background	background			4	34.097	42.398	33.3						60.744	51.145	54.24
5	47.347	62.546	44.651						14.769	16.158	25.537			5	36.796	49.09	27.961						56.049	72.267	62.204
6	56.954	54.879	44.59						15.698	18.745	25.769			6	28.079	40.521	41.75						51.281	62.515	50.292
7	33.02	62.493	45.696						16.677	18.257	26.626			7	32.048	48.998	25.531						66.207	52.53	46.968
8	44.498	51.479	45.734					average	15.7147	17.72	25.9773			8	35.285	38.747	27.379						47.281	34.371	55.3
9	44.505	52.845	45.489											9	26.558	46.694	31.654						53.586	50.405	64.198
10	54.584	46.205	55.94					normalised to background	1.14613	2.95706	0.708544			10	37.121	50.045	34.886						57.193	64.701	62.623
11	57.034	44.692	54.776											11	29.397	48.799	27.998						48.972	61.594	58.057
12	39.793	52.466	45.898						1	2	3			12	34.547	34.217	32.082						55.603	53.95	58.733
13	40.651	62.28	50.117					normalised to WT	1	1	1			13	28.296	33.366	34.502								63.42
14	41.669	61.611	48.788											14			25.663								56.489
15	49.709	54.546	93.773					average of areas	1					15			34.101								56.415
16	42.421	55.498	75.993											16											73.382
17	33.469	43.165	61.361					V52						17											54.244
18	46.252	48.829	49.421					area	1	2	3			18											67.428
19	60.894	57.061	43.147						69.563	73.216	60.301			19											51.851
20	56.452	50.716	61.183						81.964	83.561	56.194			20											72.337
21	45.996	48.39	59.275						76.051	77.185	59.563			21								average	55.6461	53.891	58.8991
22	52.477	48.312	61.316						98.139	100.606	55.544			22								normalised to background	35.3809	33.6257	38.6338		average	35.8801
23	56.175	48.669	64.254						79.957	80.161	46.419			23									backgroud
24	51.874	48.704	47.827						83.381	87.567	52.212			24									20.506
25	54.984	47.531	58.135						61.816	93.671	48.76			25									20.337	20.2653
26	54.983	46.494	49.717						58.751	90.225	49.673			26									20.373
27	47.08	44.604	53.669						56.936	85.808	48.584			27									19.845
28	56.309	62.421	45.53						43.269	88.32	56.748			28									21.629
29	60.167	52.884	60.426						55.145	70.162	58.302			29
30	59.355	45.965								86.087	45.724			30								LD	1	2	3
31	87.597	52.687								72.963	68.318			31									57.429	28.173	30.161
32	72.78	41.983								76.765	50.982			32									52.59	19.82	30.172
33	50.297	59.046								64.766				33									19.211	21.779	33.03
34		50.325								78.337				34									14.401	22.943	27.971
35		48.458								75.361				35									16.841	23.875	29.942
36		51.272												36									14.538	14.214	31.53
37														37									16.702	13.788	28.12
38								average	69.5429	81.4565	54.0946			38									21.2	14.093	32.334
39									background	background	background			39									19.692	14.233	29.431
40									16.158	20.515	19.18			40									24.487	82.869	32.821
41									18.745	20.767	21.818			41									21.394	78.449	27.039
42									18.257	20.737	19.505			42									21.484	20.112	23.879
								average	17.72	20.673	20.1677												22.663	75.672	22.809
average per image	51.5022	51.9716	55.2353		average	52.903								average per image	34.9962	44.7008	31.9378		average	37.2116			20.247	43.884	20.995
								normalised to background	51.8229	60.7835	33.9269													59.835
	background				- background	39.1957									background				- background	24.2332				70.687
	13.896								1	2	3			27	13.898									21.271
	13.697	13.7073						normalised to WT	45.2154	20.5554	47.8826			28	12.965	12.9783						average	24.4914	36.8057	28.5881
	13.529													29	12.072							avergae normalised to background	24.4914	36.8057	28.5881		average	29.9617
								average of areas	37.8845															background
WT														WT										15.39
1	13.506	20.822	20.756					LD2						1	13.297	13.888	14.711							14.512	14.8555
2	15.689	22.467	19.015					area	1	2	3			2	12.49	14.006	15.37							14.952
3	14.717	21.428	21.959						19.18	89.981	12.191			3	14.284	13.43	12.252							14.568
4	14.59	19.898	18.923						21.818	60.883	12.55			4	15.386	13.273	12.35					MD	1	2	3
5	14.357	17.975	16.068						47.986	75.688	11.677			5	14.226	13.424	10.514						25.421	57.429	21.394
6	13.826	17.765	19.34						19.505	55.269	39.592			6	13.837	13.895	10.323						21.54	52.59	21.484
7	14.4	19.124	17.481						38.898	56.38	40.055			7	12.975	12.702	12.078						21.568	19.211	22.663
8	14.429	19.914	19.789						38.871	63.644	47.934			8	16.658	14.157	12.17						18.285	14.401	20.247
9	15.502	20.325	18.696						40.997	60.939	39.064			9	12.51	17.98	9.839						17.088	16.841	28.173
10	15.263	18.572	18.703						40.909	61.024	41.004			10	11.584	15.265	11.38						16.697	14.538	19.82
11	14.931	16.934	19.218						39.296	49.356	38.721			11	11.522	13.544	12.451						66.018	16.702	21.779
12	14.292	18.527	22.126						39.11	44.185	35.055			12	14.059	14.158	11.099						46.975	21.2	22.943
13	13.93	21.207	19.008						36.27	51.648	48.746			13	15.343	13.382	10.378						15.616	19.692	23.875
14	13.733	20.031	20.513						32.81	46.381	50.99			14	13.771	13.376	12.338							24.487
15	13.979	17.406	18.838						38.763	53.014	38.359			15	13.004
16	15.154	19.688	18.033						26.814	73.89	47.019			16	12.979							average	27.6898	25.7091	22.4864
17	13.904	21.883	18.595						32.429		39.568			17	13.905							normalised to background	13.6078	11.6271	8.40444		average	11.2131
18	14.596	20.292	17.143						27.249		37.103			18	14.247								background
19	14.732	19.339	19.514						35.136					19									14.214
20	14.552	19.582	19.108						32.604					20									13.788	14.082
21	13.768	19.548	19.661						38.79					21									14.093
22	14.263	16.643	21.458					average	34.0755	60.163	36.2267			22									14.233
23	13.6	16.652	18.761						background	background	background			23
24		17.839	18.199						11.624	12.191	17.041			24
25		19.425	18.08						11.664	12.55	16.097			25								HD	1	2	3
26		16.405	16.072						11.049	11.677	23.643			26									15.846	15.299	27.851
27		15.511	20.04					average	11.4457	12.1393	18.927			27									16.652	24.7	12.154
28		15.175	18.469											28									12.8		13.595
29		20.13	19.012					normalised to background	22.6299	48.0237	17.2997			29									13.172		14.842
30		18.521	18.175											30									13.291	22.848	14.393
31		18.159	18.984						1	2	3			31									13.018		14.478
32		19.797	18.04					normalised to WT	19.7445	16.2403	24.4159			32									10.196	26.55	13.651
33		20.78	19.42											33									23.096	29.613	13.627
34		17.041	19.807					average of areas	20.1336					34									14.165	29.169	17.483
35														35									12.295	27.312	14.949
36								MD2						36									12.76	20.467	13.354
37								area	1	2	3			37									11.933		13.538
38									26.552	46.713	28.629			38
39									25.037	55.331	34.072			39								average	14.102	24.4948	15.3263
40									30.986	53.968	29.295			40								avergae normalised to background	3.25625	13.649	4.4805		average	7.12858
41									44.376	28.339	28.691			41										background
42									32.519	26.162	27.722			42										11.106
									40.201	27.118	40.813													10.936	10.8458
average per image	14.4223				average	14.4223			20.011	33.907	18.88			average per image	13.6709	14.0343	11.9466		average	13.2173				10.665
									25.252	28.32	44.721													10.676
	background				- background	1.1713			29.129	33.592	26.791				background				- background	-0.640042
	13.713	13.251							35.211	28.08	32.544				14.968
	12.934								22.092	28.303	32.991				12.649	13.8573
	13.106								31.847	29.506	28.731				13.955
		2							40.753	36.726	33.981
LD	1		3						35.374	33.882	31.579			LD	1	2	3
1	48.426								29.175	30.806	26.983			1	37.859
2	55.129									32.613	26.668			2	35.986
3	57.11									33.526				3	23.021
4	49.112													4	37.518
5	37.179													5	35.475
6	62.912							average	31.2343	34.5231	30.8182			6	25.837
7	47.207								background	background	background			7	24.201
8	31.258								16.059	16.499	11.941			8	25.498
9	43.861								16.897	15.473	13.335			9	20.056
10	46.205								15.859	15.607	14.222			10	23.805
11	32.805							average	16.2717	15.8597	13.166			11	23.805
12	42.485													12	26.064
13	33.124							normalised to background	14.9627	18.6634	17.6522			13	25.367
14	31.094													14	24.601
15	43.749								1	2	3			15	23.686
16	44.056							normalised to WT	13.0549	6.31146	24.9133			16	27.108
17	38.1													17	25.315
18	47.052							average of areas	14.7599					18
19	45.215													19
20	40.398							HD2						20
21	50.218							area	1	2	3			21
22	42.096								30.413	22.973	28.005			22
23	32.106								33.922	33.289	21.166			23
24	54.92								30.22	29.139	29.475			24
25	44.571								27.069	33.875	18.457			25
26	39.065								19.706	24.703	26.888			26
27	35.011								24.178	31.239	25.965			27
28	48.39								33.315	32.711	25.446			28
29	43.507								20.65	27.535	28.822			29
30	38.761								33.348	28.385	32.737			30
31	41.934								24.799	15.403	27.917			31
32	41.968								22.442	22.884	26.4			32
33	47.448								25.388	25.346	34.408			33
34	41.027								24.388	21.156	33.082			34
35	53.871								29.046	24.549	29.586			35
36	39.125									19.509	18.25			36
37	34.59									26.389	27.138			37
38	32.441									21.758	21.48			38
39														39
40														40
41								average	27.0631	25.9319	26.7778			41
42									background	background	background			42
									12.067	12.717	15.428
average per image	43.0928				average	43.0928			12.284	12.887	17.551			average per image	27.3648				average	27.3648
									12.156	12.024	17.227
	background				- background	30.1288		average	12.169	12.5427	16.7353				background				- background	13.7652
	13.773	12.964												57	13.392
	12.215							normalised to background	14.8941	13.3893	10.0424			58	14.347	13.5997
	12.904													59	13.06
		2							1	2	3
MD	1		3					normalised to WT	12.9951	4.5279	14.1733			MD	1	2	3
1	42.347													1	20.639
2	40.212							average of areas	10.5655					2	16.288
3	50.479													3	19.447
4	37.437													4	23.897
5	45.108													5	12.158
6	42.742													6	25.761
7	52.684													7
8	32.798													8	25.08
9	41.183													9	20.754
10	42.724													10	24.394
11	28.066													11	25.964
12	41.498													12	10.956
13	48.74													13	14.258
14	41.483													14	15.03
15	49.108													15
16	39.073													16
17	38.442													17
18	32.794													18
19	41.744													19
20	42.726													20
21	30.378													21
22	42.53													22
23	29.817													23
24	33.839													24
25	37.211													25
26	35.274													26
27	35.397													27
28	27.71													28
29	31.899													29
30	37.554													30
31														31
32														32
33														33
34														34
35														35
36														36
37														37
38														38
39														39
40														40
41														41
42														42
average per image	39.0999				average	39.0999								average per image	19.5866				average	19.5866
	background				- background	24.1526									background				- background	9.66628
	15.847	14.9473												15	9.838
	13.19													16	9.489	9.92033
	15.805													17	10.434
		2
HD	1		3											HD	1	2	3
1	62.726													1	15.296
2	38.495													2	21.327
3	38.572													3	17.431
4	43.997													4	13.953
5	54.786													5	19.173
6	42.675													6	11.585
7	55.165													7	16.093
8	49.216													8	13.206
9	42.024													9	17.489
10	38.756													10	12.689
11	42.693													11	15.318
12	35.805													12	16.185
13	59.44													13	20.149
14	49.089													14	19.964
15	34.912													15	16.52
16	27.657													16	18.233
17	31.024													17
18	38.627													18
19	28.988													19
20	32.068													20
21	32.81													21
22	38.489													22
23	33.044													23
24	30.696													24
25	16.424													25
26	15.363													26
27	14.803													27
28	17.493													28
29	14.803													29
30	14.805													30
31	17.208													31
32														32
33														33
34														34
35														35
36														36
37														37
38														38
39														39
40														40
41														41
42														42
average per image	35.2469				average	35.2469								average per image	16.5382				average	16.5382
	background				- background	21.2575									background				- background	5.81885
60	13.62	13.9893												34	11.711
61	14.896													35	10.383	10.7193
62	13.452													36	10.064

## Sheet: copy of N2
n2	20 CELLS PER IMAGE								20 CELLS PER IMAGE		AREA 1 and 2	area 3						20 CELLS PER IMAGE									AS MANY PURKINJE CELLS IN THE IMAGE
	AREA OF CIRCLE		174.556								221.846	187.074							AREA	196.81								AREA	198.665
Cortex									Hippocampus									Brainstem									Cerebellum
KO UT	1	2	3						KO UT									KO UT	1	2	3						KO UT
1	70.12	56.963	53.267						area	1	2	3						1	31.205	35.863	28.004							1	2	3
2	41.182	53.089	54.175							39.015	37.7483	42.723						2	24.306	34.183	34.092							52.817							cortex	hippo	cere	bs
3	52.956	31.509	36.813							50.782	55.5164	37.6515						3	26.942	33.377	41.358							49.018						WT	1	1	1	1
4	41.385	32.655	48.737							61.692	51.7193	35.6021						4	40.784	40.291	34.219							46.736						KO	35.0198	41.701	46.1693	34.2805
5	58.367	29.541	65.07							63.127	54.4	61.4335						5	36.753	27.398	35.766							40.671						v5	30.8727	45.2154	49.9666	28.0957
6	71.114	31.699	48.078							51.397	60.187	28.1135						6	29.88	41.71	34.232							35.076						ld	22.7522	42.5058	12.4887	14.5943
7	48.737	53.583	38.83							56.522	56.5483	49.5196						7	27.754	40.801	51.543							55.135						md	21.8691	21.8474	14.3185	19.5917
8	66.822	53.066	47.672							51.022	60.4912	38.3323						8	32.528	41.589	38.317							40.895						hd	10.8145	12.0082	4.83867	13.6376
9	48.175	44.903	55.124							61.848	58.2165	61.5475						9	29.856	36.603	39.031							52.411
10	59.708	37.413	32.764							60.961	59.8468	46.81						10	35.855	37.034	50.956							47.012
11	38.822	45.788	66.493							68.054	47.4788	41.2336						11	44.155	41.251	34.665							39.818
12	34.147	41.011	49.647							57.449	52.0434	33.1482						12	41.835	45.583	31.113							51.746
13	32.428	27.92	45.453							70.002	55.8677	31.6069						13	31.726	44.688	42.021							42.728
14	38.041	49.36	55.15							61.893	67.0949	40.1947						14	30.694	51.448	28.885							49.93
15	44.243	47.19	45.26							56.063	62.113	38.5121						15			40.409							36.849
16	43.623	35.193	59.911							71.541	65.6537	54.4031						16										41.142
17	37.254	57.981	48.426							56.1	59.5349	26.2677						17										53.894
18	44.875	34.193	54.993							61.258	40.8722	37.8782						18										41.051
19	47.235	32.183	61.264							73.517	59.6003	43.6319						19										46.811
20	52.586	47.218	62.426							66.996	54.5516							20										51.659
21	38.139	51.988	61.952						average	59.9599	55.7623	41.5894						21										42.666
22	39.679	44.511	68.845							background	background	background						22									average	45.4656	#DIV/0!	#DIV/0!
23	42.625	52.052	59.619							12.754	18.364	10.485						23									normalised to background	31.0703				average	31.0703
24	55.95	44.414	59.09							12.246	16.838	10						24										background	background mean
25	44.109	46.74	63.562							11.495	18.925	19.318						25										15.274
26	36.097	44.587	47.335						average	12.165	18.0423	13.2677						26										14.068	14.3953
27	51.744	50.194	52.242															27										13.844
28	31.632	37.551	60.17						normalised to background	47.7949	37.72	28.3217						28
29	50.805	51.161	64.339															29									WT	1	2	3
30	46.708	37.355	36.615						area normalised to WT	1	2	3						30
31	45.337	53.878	50.449							41.701	#DIV/0!	#DIV/0!						31										19.758
32	49.36	48.501	41.744															32										14.852
33	50.659	51.636	60.106						average of areas	41.701								33										21.138
34	69.529	50.235	58.943															34										12.845
35	70.134	55.351	54.039															35										16.165
36	44.676	51.089	47.137						WT1	thick	thin	middle						36										15.125
37			66.529						area	1	2	3						37										18.071
38			60.323							13.385								38										13.298
39			58							16.206				WT				39										15.061
40			55.652							14.107				KO				40										13.753
41			59.49							14.618				v5				41										14.483
42			36.369							15.75				ld				42										17.671
										15.209				md														13.673
average per image	48.3056	44.825	53.6215		average	48.9174				14.532				hd				average per image	33.1624	39.4156	37.6407		average gray value	36.7396				13.544
										15.025																	average	15.6741	#DIV/0!
	background				- background	35.4621				15.316									background				average - background	24.2279			normalised to background	-1.34593		0		average	-0.672964
37	13.191									13.892								44	12.111									backgroud
38	12.429	13.4553								12.939								45	12.469	12.5117								16.749
39	14.746									13.977								46	12.955									16.863	17.02
										14.355																		17.67
V5	1	2	3							14.304								V5	1	2	3							16.798
1	42.042	55.692	54.594							14.913								1	36.724	41.303	53.188
2	40.074	47.463	56.993															2	32.078	36.178	43.118						V5	1	2	3
3	53.631	44.066	64.382															3	32.18	32.463	36.331							35.432
4	55.712	49.214	36.552															4	36.783	39.668	41.35							51.145
5	52.906	51.932	45.444															5	32.503	36.24	40.359							72.267
6	50.914	48.995	50.831						average	14.5685	#DIV/0!	#DIV/0!						6	29.177	41.754	35.797							62.515
7	40.756	44.482	44.377							background	background	background						7	32.505	32.7	36.722							52.53
8	52.097	52.441	54.363							14.769	16.158	25.537						8	28.728	32.405	42.143							34.371
9	48.523	53.489	45.421							15.698	18.745	25.769						9	29.126	44.88	37.914							50.405
10	61.078	38.337	47.807							16.677	18.257	26.626						10	31.598	37.77	36.992							64.701
11	67.935	46.511	51.576						average	15.7147	17.72	25.9773						11	34.42	31.567	29.273							61.594
12	48.611	49.098	43.143															12	26.449	32.947	30.352							53.95
13	41.842	50.348	44.312						normalised to background	1.14613	#DIV/0!	#DIV/0!						13	34.458	34.998	36.518
14	45.064	39.304	42.728															14	27.894	31.596	28.794
15	53.356	58.069	65.507							1	2	3						15	33.319	32.481	29.849
16	61.263	60.527	41.742							1	#DIV/0!	#DIV/0!						16
17	49.058	43.797	48.316															17
18	51.169	49.641	51.918						average of areas	#DIV/0!								18
19	52.033	50.757	45.278															19
20	63.83	46.057	43.619															20
21	47.304	52.89	48.266						V52									21									average	53.891	#DIV/0!	#DIV/0!
22	53.784	58.627	47.896						area	1	2	3						22									normalised to background	33.6257				average	33.6257
23	57.948	46.79	40.821							69.563								23										backgroud
24	43.833	44.023	58.199							81.964								24										20.506
25	47.491	48.012	46.865							76.051								25										20.337	20.2653
26	44.32	39.065	58.044							98.139								26										20.373
27	42.591	44.525	57.862							79.957								27										19.845
28	37.874	32.914	46.109							83.381								28										21.629
29	43.939		47.463							61.816								29
30	44.582		50.701							58.751								30									LD	1	2	3
31	50.178		44.541							56.936								31												21.394
32	55.409		41.027							43.269								32												21.484
33	42.465		47.226							55.145								33												22.663
34	44.32		64.069															34												20.247
35	46.659																	35												28.173
36	54.207																	36												19.82
37	52.436																	37												21.779
38	49.348																	38												22.943
39	43.291																	39												23.875
40																		40
41																		41
42									average	69.5429	#DIV/0!	#DIV/0!						42									average			22.4864
										background	background	background															normalised to background			8.40444		average	8.40444
average per image	49.5865	48.1095	49.3527		average	49.0162				16.158	20.515	19.18						average per image	31.8628	35.93	37.2467		average	35.0132				background
										18.745	20.767	21.818																14.214
	background				- background	31.2626				18.257	20.737	19.505							background				- background	19.8568				13.788	14.082
	18.288								average	17.72	20.673	20.1677						27	18.558									14.093
	16.968	17.7537																28	14.048	15.1563								14.233
	18.005								normalised to background	51.8229	#DIV/0!	#DIV/0!						29	12.863
																											MD	1	2	3
WT										1	2	3						WT										57.429
1										45.2154	#DIV/0!	#DIV/0!						1	13.596	11.979	11.19							52.59
2																		2	14.013	11.298	11.499							19.211
3									average of areas	#DIV/0!								3	15.397	10.565	14.225							14.401
4	15.778																	4	12.592	12.284	14.892							16.841
5	17.361																	5	15.668	11.614	13.946							14.538
6	15.537								LD2									6	13.951	12.514	16.966							16.702
7	16.481								area	1	2	3						7	14.75	13.098	14.282							21.2
8	15.977									89.981								8	15.193	14.027	13.181							19.692
9	15.07									60.883								9	13.836	15.982	12.203							24.487
10	14.955									75.688								10	14.746	14.338	15.32							21.394
11	15.677									55.269								11	12.312	12.824	14.073							21.484
12	16.25									56.38								12	13.594	15.138	12.988							22.663
13	16.206									63.644								13	12.976	11.019	12.04							20.247
14	15.736									60.939								14	13.198	11.723	11.832
15	15.628									61.024								15	14.098	12.963	13.051
16	17.649									49.356								16
17	16.81									44.185								17									average	24.4914	#DIV/0!	#DIV/0!
18	16.159									51.648								18									avergae normalised to background	24.4914				average	24.4914
19	14.692									46.381								19											background
20	14.283									53.014								20											15.39
21	15.599									73.89								21											14.512	14.8555
22	14.83																	22											14.952
23	15.781																	23											14.568
24	15.927																	24
25	16.313																	25									HD	1	2	3
26	15.655																	26										15.846
27	15.404								average	60.163	#DIV/0!	#DIV/0!						27										16.652
28	16.452									background	background	background						28										12.8
29	16.089									11.624	12.191	17.041						29										13.172
30	15.11									11.664	12.55	16.097						30										13.291
31	16.215									11.049	11.677	23.643						31										13.018
32	15.991								average	11.4457	12.1393	18.927						32										10.196
33	15.673																	33										23.096
34	14.75								normalised to background	48.7173	#DIV/0!	#DIV/0!						34										14.165
35	15.291																	35										12.295
36	16.005									1	2	3						36										12.76
37	16.248									42.5058	#DIV/0!	#DIV/0!						37										11.933
38	16.28																	38
39									average of areas	#DIV/0!								39									average	14.102	#DIV/0!	#DIV/0!
40																		40									avergae normalised to background	3.25625				average	3.25625
41									MD2									41											background
42									area	1	2	3						42											11.106
										19.999																			10.936	10.8458
average per image	15.8246				average	15.8246				28.55								average per image	13.9947	12.7577	13.4459		average	13.3994					10.665
										19.902																			10.676
	background				- background	1.01263				46.361									background				- background	0.706756
	15.019									48.463									14.747
	14.795	14.812								79.915									11.985	12.6927
	14.622									60.673									11.346
										59.54
LD	1	2	3							39.03								LD	1	2	3
1	44.918	40.07	26.827							26.661								1	25.287	19.184	20.985
2	33.935	43.519	29.004							32.041								2	27.2	18.193	17.422
3	35.591	40.729	28.649							45.58								3	21.117	19.522	20.125
4	35.126	39.131	28.312							32.943								4	16.62	15.409	17.055
5	36.837	28.082	34.841							36.017								5	17.316	15.168	17.048
6	28.167	25.899	26.892							31.319								6	21.37	22.223	15.832
7	26.748	41.494	24.792							32.423								7	19.31	23.223	17.161
8	35.092	28.76	37.869							27.323								8	16.135	22.448	20.059
9	34.758	27.525	34.668							19.397								9	15.7	23.397	18.42
10	31.385	38.206	21.06							24.8								10	21.253	20.245	16.64
11	35.623	27.912	33.776						average	37.4177	37.4177							11	9.498	21.216	18.342
12	39.612	29.813	35.547							background	background	background						12	8.784	23.544	15.855
13	27.527	35.073	29.623							12.33	13.245							13	8.45	24.463	15.178
14	22.623	23.696	32.117							12.32	13.042							14	10.311	17.086
15	35.874	23.742	34.53							12.483	10.912							15
16	30.351	24.218	36.26						average	12.3777	12.3997							16
17	31.869	32.572	27.238															17
18	35.964	31.652	35.744						normalised to background	25.0401	25.0181	0						18
19	34.06	35.64	32.87															19
20	33.126	30.975	31.507							1	2	3						20
21	35.537	29.518	33.807							21.8474	#DIV/0!	#DIV/0!						21
22	34.623	29.825	25.732															22
23	45.713	41.418	37.894						average of areas	#DIV/0!								23
24	35.485	36.297	30.003															24
25	26.256	28.223	29.559						HD2									25
26	40.843	33.789	34.264						area	1	2	3						26
27	38.879	42.497	33.457							22.973								27
28	32.021	34.401	31.162							33.289								28
29	33.351		32.732							29.139								29
30	31.505		27.89							33.875								30
31	24.697		31.752							24.703								31
32			35.598							31.239								32
33			31.088							32.711								33
34										27.535								34
35										28.385								35
36										15.403								36
37										22.884								37
38										25.346								38
39										21.156								39
40										24.549								40
41										19.509								41
42										26.389								42
										21.758
average per image	33.8095				average	33.8095												average per image	17.0251	20.3801	17.7017		average	18.3689
	background				- background	23.0395			average	25.9319	#DIV/0!	#DIV/0!							background				- background	10.3146
32	10.648									background	background	background							8.678
33	10.912	10.77								12.067	12.717	15.428							7.735	8.05433
34	10.75									12.284	12.887	17.551							7.75
										12.156	12.024	17.227
MD	1	2	3						average	12.169	12.5427	16.7353						MD	1	2	3
1	40.069	29.683																1	21.253	39.256	24.954
2	39.911	32.064							normalised to background	13.7629	#DIV/0!	#DIV/0!						2	27.025	25.61	34.347
3	55.487	19.541																3	24.479	39.59	26.842
4	31.596	21.475								1	2	3						4	14.299	42.724	22.231
5	40.32	32.886								12.0082	#DIV/0!	#DIV/0!						5	12.84	34.616	22.214
6	37.519	24.235																6	14.782	26.289	22.883
7	38.147	30.29							average of areas	#DIV/0!								7	20.602	27.398	28.486
8	39.506	20.793																8	11.657	26.65	20.867
9	26.726	24.284																9	14.979	21.053	22.285
10	35.465	28.335																10	15.905	20.779	23.475
11	35.478	33.244																11	14.874	24.633	28.286
12	26.566	44.527																12	14.549	25.614	26.947
13	31.427	25.894																13	15.332	27.605	24.743
14	42.156	44.271																14		26.192	28.293
15	35.701	54.357																15			24.941
16	31.357	42.959																16
17	36.113	63.445																17
18	35.677	41.643																18
19	37.412	36.838																19
20	25.005	103.22																20
21	35.584	28.875																21
22	35.659	15.344																22
23	18.441	37.746																23
24	27.163	42.997																24
25	26.125	39.548																25
26	37.514	30.325																26
27	30.979	30.218																27
28	29.764	24.635																28
29	28.661	48.027																29
30	15.219	48.405																30
31	21.368	16.548																31
32	25.895	43.594																32
33	24.088	24.704																33
34	31.427	38.704																34
35	32.478	14.88																35
36	32.992	14.161																36
37	39.772	36.744																37
38	26.212	15.418																38
39	29.701	16.352																39
40		20.831																40
41		16.165																41
42																		42
average per image	32.5815	33.127			average	32.8542												average per image	17.1212	29.1435	25.4529		average	23.9059
	background				- background	22.1452													backgroud				- background	13.8466
40	11.226																		9.948
41	10.353	10.709																	10.683	10.0593
42	10.548																		9.547
HD	1	2	3															HD	1	2	3
1	27.194																	1	21.824	28.19	31.622
2	27.815																	2	17.266	16.676	17.786
3	27.206																	3	25.299	11.068	23.302
4	23.297																	4	19.741	13.584	20.776
5	30.424																	5	12.384	19.121	16.735
6	26.823																	6	10.564	11.37	19.776
7	26.543																	7	10.319	16.655	21.522
8	33.461																	8	28.331	13.531	30.439
9	26.989																	9	26.365	8.895	25.069
10	27.458																	10	35.461	11.625	23.313
11	27.145																	11	21.86	17.848	15.823
12	25.385																	12	26.277	16.291	15.982
13	26.262																	13	14.658	10.018	16.869
14	32.345																	14	16.25	18.298	20.925
15	27.721																	15	10.967	16.653	13.742
16	28.487																	16
17	33.588																	17
18	29.502																	18
19	22.145																	19
20	25.24																	20
21	30.325																	21
22	31.586																	22
23	18.618																	23
24	21.021																	24
25	30.085																	25
26	22.64																	26
27	29.829																	27
28	21.503																	28
29	26.818																	29
30	19.305																	30
31	23.183																	31
32	26.396																	32
33	26.639																	33
34	22.323																	34
35	24																	35
36	24.753																	36
37	27.546																	37
38																		38
39																		39
40																		40
41																		41
42																		42
average per image	26.5297				average	26.5297												average per image	19.8377	15.3215	20.9121		average	18.6904
	background				- background	10.9511													background				- background	9.63844
	16.938																	16	9.58
	14.466	15.5787																17	8.656	9.052
	15.332																	18	8.92

## Sheet: fold change n3-4
		Cortex	Hippo	Braisntem	Cerebellum			Cortex	Hippo	Braisntem	Cerebellum			Cortex	Hippo	Braisntem	Cerebellum			Cortex	Hippo	Braisntem	Cerebellum
	GI	12.6068	9.97526	7.97657	7.09185		GI	6.20632	9.89131	5.46724	14.9933		GI	4.6154	8.21911	5.92546	3.45937		GI	8.17155	7.46226	2.34731	2.801
	G2	11.8422	17.8786	16.2933			G2	16.1758	16.2113	12.0014	21.5488		G2	9.87809	8.56074	15.1076	7.27639		G2	12.0806	10.8292	4.8792	4.21455
	G3	20.179	22.8286	23.3151	25.3539		G3	16.7225	21.5756	12.6707	35.7237		G3	11.7565	17.8975	15.945	9.80826		G3	23.1085	20.4945	6.84745	8.39785
	G4	1	1	1	1		G4	1	1	1	1		G4	1	1	1	1		G4	1	1	1	1
	G5	24.5194	20.8538	25.2667	20.9707		G5	18.1445	23.2939	15.9525	40.2061		G5	16.5842	17.7882	26.8911	26.5127		G5	25.4115	34.656	10.4528	18.3189
	G6	21.3749	15.4894	16.3945	28.4007		G6	14.3596	18.2216	10.6669	38.1797		G6	17.75	19.354	20.4983	26.8176		G6	25.028	21.7073	8.95484	14.5967
	High					Mid					low
	g1	12.6068	6.20632	4.6154	8.17155	g2	11.8422	16.1758	9.87809	12.0806	g3	20.179	16.7225	11.7565	23.1085
		9.97526	9.89131	8.21911	7.46226		17.8786	16.2113	8.56074	10.8292		22.8286	21.5756	17.8975	20.4945
		7.97657	5.46724	5.92546	2.34731		16.2933	12.0014	15.1076	4.8792		23.3151	12.6707	15.945	6.84745
		7.09185	14.9933	3.45937	2.801			21.5488	7.27639	4.21455		25.3539	35.7237	9.80826	8.39785
	WT					V5					UT
	g4	1	1	1	1	g5	24.5194	18.1445	16.5842	25.4115	g6	21.3749	14.3596	17.75	25.028
		1	1	1	1		20.8538	23.2939	17.7882	34.656		15.4894	18.2216	19.354	21.7073
		1	1	1	1		25.2667	15.9525	26.8911	10.4528		16.3945	10.6669	20.4983	8.95484
		1	1	1	1		20.9707	40.2061	26.5127	18.3189		28.4007	38.1797	26.8176	14.5967

## Sheet: Summary data 
		Fold change
		n number	1	2	3	4	5	6	1	2	3	4	5	6	1	2	3	4	5	6	1	2	3	4	5	6	1	2	3	4	5	6	1	2	3	4	5	6
			Wildype						KO Untreated						KO V5-empty						KO Low-dose						KO Mid-dose						KO High-dose
		CORTEX	1	1	1	1	1	1	30.8457	35.0198	21.3749	14.3596	17.75	25.028	33.4633	30.8727	24.5194	18.1445	16.5842	25.4115	25.7224	22.7522	20.179	16.7225	11.7565	23.1085	20.6202	21.8691	11.8422	16.1758	9.87809	12.0806	18.1486	10.8145	12.6068	6.20632	4.6154	8.17155
		HIPPOCAMPUS	1	1	1	1	1	1	35.7443	41.701	15.4894	18.2216	19.354	21.7073	37.8845	45.2154	20.8538	23.2939	17.7882	34.656	20.1336	42.5058	22.8286	21.5756	17.8975	20.4945	14.7599	21.8474	17.8786	16.2113	8.56074	10.8292	10.5655	12.0082	9.97526	9.89131	8.21911	7.46226
		BRAINSTEM	1	1	1	1	1	1	34.2805	31.677	16.3945	10.6669	20.4983	8.95484	28.0957	37.8619	25.2667	15.9525	26.8911	10.4528	14.3185	12.1311	23.3151	12.6707	15.945	6.84745	12.4887	9.00474	16.2933	12.0014	15.1076	4.8792	4.83867	5.72465	7.97658	5.46724	5.92546	2.34732
		CEREBELLUM	1	1	1	1	1	1	46.1693	27.7487	28.4007	38.1797	26.8176	14.5967	49.9666	28.8137	20.9707	40.2061	26.5127	18.3189	19.5917	21.5066	25.3539	35.7237	9.80826	8.39785	14.5943	15.1026		21.5488	7.27639	4.21455	13.6376	9.09136	7.09185	14.9933	3.45937	2.80099
			MOUSE ID			males			females
					N number	1	2	3	4	5	6
				Wildtype		332356	335329	338111	338185	338186	338188
				KO Uninjected		332353	332355	338867	335334	335350	338113
				KO CBh V5emp		335338	335343	336264	338874	338880	346402
				KO CBh low dose		336273	338872	338878	338881	340451	343251
				KO CBh mid dose		335339	336265	338865	338875	338870	343254
				KO CBh high dose		338109	338110	338866	338876	338882	347098
