# Supplementary material for: Pre-clinical development of AP4B1 gene replacement therapy for hereditary spastic paraplegia type 47
Source: EMBO Mol Med. 2024 Oct 2;16(11):2882–917. doi: 10.1038/s44321-024-00148-5 (PMC11554807; doi:10.1038/s44321-024-00148-5)
Supplement: Supplementary file 8 — Source data Fig. 6 [file 44321_2024_148_MOESM8_ESM.zip › Figure 6/C/Transgene data/brainstem cerebell n2/20231009_091636_CT011212_ONE_STEP_AZZ - Quantification Plate View Results.xlsx]

## Sheet: SYBR
		1	2	3	4	5	6	7	8	9	10	11	12
A	Content	Unkn	Unkn	Unkn	Unkn	Unkn	Unkn	Unkn	Unkn	Unkn	Unkn	Unkn	Unkn
A	Sample
A	Cq	9.58457	13.0585	9.27938	36.4524		34.7595	9.36805	9.62327	9.41417	29.9427	29.8495	29.3669
A
B	Content	Unkn	Unkn	Unkn	Unkn	Unkn	Unkn	Unkn	Unkn	Unkn	Unkn	Unkn	Unkn
B	Sample
B	Cq	10.146	9.72334	10.6263	36.766	36.4937	36.5457	9.56249	9.77269	9.20348	22.3853	22.2735	22.3368
B
C	Content	Unkn	Unkn	Unkn	Unkn	Unkn	Unkn	Unkn	Unkn	Unkn	Unkn	Unkn	Unkn
C	Sample
C	Cq	10.9901	11.0902	11.4481	31.448	31.82	30.3167	9.27468	9.16199	8.98447	27.5554	27.664	27.8688
C
D	Content	Unkn	Unkn	Unkn	Unkn	Unkn	Unkn	Unkn	Unkn	Unkn	Unkn	Unkn	Unkn
D	Sample
D	Cq	9.86915	10.1537	9.7705	27.7619	29.2889	28.2079	9.54467	9.24078	9.25427	28.2392	28.0205	27.7102
D
E	Content	Unkn	Unkn	Unkn	Unkn	Unkn	Unkn	Unkn	Unkn	Unkn	Unkn	Unkn	Unkn
E	Sample
E	Cq	9.2025	9.11561	9.15497	25.012	25.0345	25.0952	9.02701	8.78896	9.29181	28.8041	28.5513	28.61
E
F	Content	Unkn	Unkn	Unkn	Unkn	Unkn	Unkn	Unkn	Unkn	Unkn	Unkn	Unkn	Unkn
F	Sample
F	Cq	31.1571	31.1324	30.724			35.8017	30.325	30.3707	30.3797			35.6265
F
G	Content	Unkn	Unkn	Unkn	Unkn	Unkn	Unkn	Unkn	Unkn	Unkn	Unkn	Unkn	Unkn
G	Sample
G	Cq	36.3463		36.7594			35.0678	36.4026			34.9809
G
H	Content	Unkn	Unkn	Unkn	Unkn	Unkn	Unkn	Unkn	Unkn	Unkn	Unkn	Unkn	Unkn
H	Sample
H	Cq
H
																brainstem		crebellum			Delta CT hAP4B1			Delta Delta CT hAP4B1			fold change
																m18s	hAP4B1	m18s	hAP4B1		bs	cerebell		bs	cerebell		bs	cerebell
															WT	10.6408	35.6059	9.46849	29.7197		24.9651	20.2512		0	0	WT	1	1
															V5	10.1652	36.6018	9.51289	28.6551		26.4366	19.1422		1.47148	-1.10898	V5	0.360613	2.15693
															LD	11.1761	31.1949	9.14038	27.6961		20.0188	18.5557		-4.94633	-1.6955	LD	30.8315	3.2389
															MD	9.93113	28.4196	9.34657	27.99		18.4884	18.6434		-6.47669	-1.60782	MD	89.059	3.04792
															HD	9.1577	25.0472	9.03593	22.3319		15.8895	13.296		-9.0756	-6.95524	HD	539.546	124.09
														n2
																											Relative expression per ng RNA
																											0.05	0.05
																											0.0180307	0.107846
																											1.54157	0.161945
																											4.45295	0.152396
																											26.9773	6.20449

## Sheet: Run Information
File Name	20231009_091636_CT011212_ONE_STEP_AZZ.pcrd
Created By User
Notes
ID
Run Started	10/09/2023 17:17:07 UTC
Run Ended	10/09/2023 18:37:57 UTC
Sample Vol	10
Lid Temp	105
Protocol File Name	Unknown.prcl
Plate Setup File Name	DefaultPlate.pltd
Base Serial Number	CT011212
Optical Head Serial Number	785BR19964
CFX Maestro Version	5.3.022.1030.
