# Supplementary material for: Pre-clinical development of AP4B1 gene replacement therapy for hereditary spastic paraplegia type 47
Source: EMBO Mol Med. 2024 Oct 2;16(11):2882–917. doi: 10.1038/s44321-024-00148-5 (PMC11554807; doi:10.1038/s44321-024-00148-5)
Supplement: Supplementary file 8 — Source data Fig. 6 [file 44321_2024_148_MOESM8_ESM.zip › Figure 6/C/Transgene data/brainstem cerebelllum n3/20231009_121425_CT011212_ONE_STEP_AZZ - Quantification Plate View Results.xlsx]

## Sheet: SYBR
		1	2	3	4	5	6	7	8	9	10	11	12
A	Content	Unkn	Unkn	Unkn	Unkn	Unkn	Unkn	Unkn	Unkn	Unkn	Unkn	Unkn	Unkn
A	Sample
A	Cq	8.91175	9.09266	8.19547	34.4854	35.2718	33.5281	8.73574	9.08489	10.5747	35.0197	34.8906
A
B	Content	Unkn	Unkn	Unkn	Unkn	Unkn	Unkn	Unkn	Unkn	Unkn	Unkn	Unkn	Unkn
B	Sample
B	Cq	10.3116	10.8761	10.06		35.2527	34.1542	9.09933	29.8227	30.0705
B
C	Content	Unkn	Unkn	Unkn	Unkn	Unkn	Unkn	Unkn	Unkn	Unkn	Unkn	Unkn	Unkn
C	Sample
C	Cq	9.55506	10.8769	9.39148	28.1397	29.2212	29.0441	8.19706	8.03797	8.08759	24.476	24.4973	24.604
C
D	Content	Unkn	Unkn	Unkn	Unkn	Unkn	Unkn	Unkn	Unkn	Unkn	Unkn	Unkn	Unkn
D	Sample
D	Cq	9.91288	11.0719	10.1863	27.4402	27.5427	28.0224	10.6564	11.4912	10.3406	29.562	29.7119	29.0715
D
E	Content	Unkn	Unkn	Unkn	Unkn	Unkn	Unkn	Unkn	Unkn	Unkn	Unkn	Unkn	Unkn
E	Sample
E	Cq	9.14557	9.00307	10.4109	25.2312	25.0956		9.09465	8.85541	9.11776	27.1009	26.6818	26.951
E
F	Content	Unkn	Unkn	Unkn	Unkn	Unkn	Unkn	Unkn	Unkn	Unkn	Unkn	Unkn	Unkn
F	Sample
F	Cq	30.1978	29.9255	31.5723			25.5061	29.9608	29.9299	29.6003
F
G	Content	Unkn	Unkn	Unkn	Unkn	Unkn	Unkn	Unkn	Unkn	Unkn	Unkn	Unkn	Unkn
G	Sample
G	Cq		35.2484					36.1657	36.0237	36.1142			33.0985
G
H	Content	Unkn	Unkn	Unkn	Unkn	Unkn	Unkn	Unkn	Unkn	Unkn	Unkn	Unkn	Unkn
H	Sample
H	Cq
H
																Bs		cerebellum			Delta CT hAP4B1			Delta Delta CT hAP4B1			fold change
																m18s	hAP4B1	m18s	hAP4B1		bs	cerebellum		bs	cerebellum		bs	cerebellum
															WT	8.73329	34.4284	9.09933	37		25.6951	27.9007		0	0	WT	1	1
															V5	10.4159	34.7034	9.4651	34.9552		24.2875	25.4901		-1.40759	-2.41061	V5	2.65294	5.317
															LD	9.94115	28.8017	10.8294	29.4485		18.8605	18.6191		-6.83462	-9.28158	LD	114.137	622.35
															MD	10.3904	27.6684	9.02261	26.9112		17.2781	17.8886		-8.41707	-10.0121	MD	341.814	1032.59
															HD	9.51986	25.1634	8.10754	24.5258		15.6436	16.4182		-10.0516	-11.4824	HD	1061.27	2861.24
														n3
																											Relative expression per ng RNA
																											0.05	0.05
																											0.132647	0.26585
																											5.70683	31.1175
																											17.0907	51.6297
																											53.0634	143.062

## Sheet: Run Information
File Name	20231009_121425_CT011212_ONE_STEP_AZZ.pcrd
Created By User
Notes
ID
Run Started	10/09/2023 20:14:44 UTC
Run Ended	10/09/2023 21:34:04 UTC
Sample Vol	10
Lid Temp	105
Protocol File Name	Unknown.prcl
Plate Setup File Name	DefaultPlate.pltd
Base Serial Number	CT011212
Optical Head Serial Number	785BR19964
CFX Maestro Version	5.3.022.1030.
