# Supplementary material for: Pre-clinical development of AP4B1 gene replacement therapy for hereditary spastic paraplegia type 47
Source: EMBO Mol Med. 2024 Oct 2;16(11):2882–917. doi: 10.1038/s44321-024-00148-5 (PMC11554807; doi:10.1038/s44321-024-00148-5)
Supplement: Supplementary file 8 — Source data Fig. 6 [file 44321_2024_148_MOESM8_ESM.zip › Figure 6/C/Transgene data/brainstem cerebellum n1/20231006_095134_CT037944_ONE_STEP_AZZ - Quantification Plate View Results.xlsx]

## Sheet: SYBR
		1	2	3	4	5	6	7	8	9	10	11	12
A	Content	Unkn	Unkn	Unkn	Unkn	Unkn	Unkn	Unkn	Unkn	Unkn	Unkn	Unkn	Unkn
A	Sample
A	Cq	8.84238	8.67665	8.73858	35.2693	34.1617	34.444	9.10316	9.13727	9.01505	35.6765	34.3849	36.7878
A
B	Content	Unkn	Unkn	Unkn	Unkn	Unkn	Unkn	Unkn	Unkn	Unkn	Unkn	Unkn	Unkn
B	Sample
B	Cq	9.20353	8.73021	8.56457		36.4346		9.42391	9.79052	9.61802	37.429		35.0524
B
C	Content	Unkn	Unkn	Unkn	Unkn	Unkn	Unkn	Unkn	Unkn	Unkn	Unkn	Unkn	Unkn
C	Sample
C	Cq	9.70059	9.61088	9.43171	27.9904	27.7902	27.7764	8.95178	8.8343	8.92828	27.7556	27.8717	27.5395
C
D	Content	Unkn	Unkn	Unkn	Unkn	Unkn	Unkn	Unkn	Unkn	Unkn	Unkn	Unkn	Unkn
D	Sample
D	Cq	8.44668	8.22882	7.83846	25.1319	25.2197	25.0468	9.31295	9.10277	9.28569	29.28	29.6526	29.1179
D
E	Content	Unkn	Unkn	Unkn	Unkn	Unkn	Unkn	Unkn	Unkn	Unkn	Unkn	Unkn	Unkn
E	Sample
E	Cq	10.8511	10.3311	10.1805	30.0964	30.2464	29.5875	8.53234	8.51453	9.0316	24.7361	24.76	24.973
E
F	Content	Unkn	Unkn	Unkn	Unkn	Unkn	Unkn	Unkn	Unkn	Unkn	Unkn	Unkn	Unkn
F	Sample
F	Cq	28.7195	28.3378	28.3687	36.4927	34.4465	36.1325	28.1304	28.2547	31.0466	36.3529	35.4543
F
G	Content	Unkn	Unkn	Unkn	Unkn	Unkn	Unkn	Unkn	Unkn	Unkn	Unkn	Unkn	Unkn
G	Sample
G	Cq	34.4774	33.7544	33.672	36.4446	34.6225		32.9218	33.1837	33.6504		35.6288
G
H	Content	Unkn	Unkn	Unkn	Unkn	Unkn	Unkn	Unkn	Unkn	Unkn	Unkn	Unkn	Unkn
H	Sample
H	Cq
H
																brainstem		cerebellum			Delta CT hAP4B1			Delta Delta CT hAP4B1			fold change
																m18s	hAP4B1	m18s	hAP4B1		brainstem	cerebellum		brainstem	cerebellum		brainstem	cerebellum
															WT	8.75254	34.625	9.08516	35.6164		25.8724	26.5312		0	0	WT	1	1
															V5	8.83277	36.4346	9.61082	36.2407		27.6018	26.6298		1.72941	0.0986304	V5	0.301576	0.933919
															LD	10.4542	29.9767	9.2338	29.3502		19.5225	20.1164		-6.34992	-6.41484	LD	81.5674	85.3215
															MD	9.58106	27.8523	8.90479	27.7223		18.2713	18.8175		-7.60114	-7.71372	MD	194.166	209.924
															HD	8.17132	25.1328	8.69282	24.823		16.9615	16.1302		-8.91095	-10.401	HD	481.351	1352.11
														n1
																											Relative expression per ng RNA
																											0.05	0.05
																											0.0150788	0.046696
																											4.07837	4.26608
																											9.70828	10.4962
																											24.0676	67.6053

## Sheet: Run Information
File Name	20231006_095134_CT037944_ONE_STEP_AZZ.pcrd
Created By User
Notes
ID
Run Started	10/06/2023 17:51:43 UTC
Run Ended	10/06/2023 18:57:07 UTC
Sample Vol	10
Lid Temp	105
Protocol File Name	Unknown.prcl
Plate Setup File Name	DefaultPlate.pltd
Base Serial Number	CT037944
Optical Head Serial Number	785BR9763
CFX Maestro Version	5.3.022.1030.
