# Supplementary material for: Pre-clinical development of AP4B1 gene replacement therapy for hereditary spastic paraplegia type 47
Source: EMBO Mol Med. 2024 Oct 2;16(11):2882–917. doi: 10.1038/s44321-024-00148-5 (PMC11554807; doi:10.1038/s44321-024-00148-5)
Supplement: Supplementary file 8 — Source data Fig. 6 [file 44321_2024_148_MOESM8_ESM.zip › Figure 6/C/Transgene data/liver cortex n1/20231006_113709_CT037944_ONE_STEP_AZZ - Quantification Plate View Results.xlsx]

## Sheet: SYBR
		1	2	3	4	5	6	7	8	9	10	11	12
A	Content	Unkn	Unkn	Unkn	Unkn	Unkn	Unkn	Unkn	Unkn	Unkn	Unkn	Unkn	Unkn
A	Sample
A	Cq	6.60059	6.68593	7.13892	34.4808	34.1563	33.1084	7.42009	7.7917	7.15558	36.526	34.466	35.5294
A
B	Content	Unkn	Unkn	Unkn	Unkn	Unkn	Unkn	Unkn	Unkn	Unkn	Unkn	Unkn	Unkn
B	Sample
B	Cq	5.76063	6.43777	6.03228	35.5916		36.1461	7.40453	7.17795	7.36579	29.0477	29.3322	29.3749
B
C	Content	Unkn	Unkn	Unkn	Unkn	Unkn	Unkn	Unkn	Unkn	Unkn	Unkn	Unkn	Unkn
C	Sample
C	Cq	6.63404	6.63599	6.55169	22.589	23.02	22.9729	7.32928	7.18833	7.10569	28.3264	28.4755	28.4933
C
D	Content	Unkn	Unkn	Unkn	Unkn	Unkn	Unkn	Unkn	Unkn	Unkn	Unkn	Unkn	Unkn
D	Sample
D	Cq	6.96462	6.36181	6.41768	29.5874	29.7405	29.9423	7.50867	7.31092	7.44643	25.5745	25.162	25.8896
D
E	Content	Unkn	Unkn	Unkn	Unkn	Unkn	Unkn	Unkn	Unkn	Unkn	Unkn	Unkn	Unkn
E	Sample
E	Cq	7.1673	6.96568	6.39299	22.6049	22.5537	22.7867	7.44656	7.94001	7.23639	27.9302	28.0005	27.9939
E
F	Content	Unkn	Unkn	Unkn	Unkn	Unkn	Unkn	Unkn	Unkn	Unkn	Unkn	Unkn	Unkn
F	Sample
F	Cq	32.0071	32.0962	32.0463			36.8521	32.2028	31.4173	32.3315
F
G	Content	Unkn	Unkn	Unkn	Unkn	Unkn	Unkn	Unkn	Unkn	Unkn	Unkn	Unkn	Unkn
G	Sample
G	Cq			35.9243	32.541		36.4168	37.297	35.7009	37.2017	35.1287
G
H	Content	Unkn	Unkn	Unkn	Unkn	Unkn	Unkn	Unkn	Unkn	Unkn	Unkn	Unkn	Unkn
H	Sample
H	Cq
H
																liver		cortex			Delta CT hAP4B1			Delta Delta CT hAP4B1			fold change
																m18s	hAP4B1	m18s	hAP4B1		Liver	cortex		liver	cortex		liver	cortex
															WT	6.80848	33.9152	7.45579	35.5071		27.1067	28.0513		0	0	WT	1	1
															V5	6.07689	35.8688	7.31609	29.2516		29.7919	21.9355		2.68524	-6.11584	V5	0.155476	69.3507
															LD	6.60724	22.8606	7.20777	28.4317		16.2534	21.2239		-10.8533	-6.82741	LD	1849.99	113.568
															MD	6.58137	29.7567	7.42201	25.542		23.1754	18.12		-3.93131	-9.93133	MD	15.2561	976.402
															HD	6.84199	22.6484	7.54099	27.9749		15.8065	20.4339		-11.3002	-7.61748	HD	2521.78	196.376
														n1	used 100 um of smaples neeed to run again												Relative expression per ng RNA
																											0.05	0.05
																											0.0077738	3.46754
																											92.4995	5.67839
																											0.762805	48.8201
																											126.089	9.81882

## Sheet: Run Information
File Name	20231006_113709_CT037944_ONE_STEP_AZZ.pcrd
Created By User
Notes
ID
Run Started	10/06/2023 19:37:18 UTC
Run Ended	10/06/2023 20:42:20 UTC
Sample Vol	10
Lid Temp	105
Protocol File Name	Unknown.prcl
Plate Setup File Name	DefaultPlate.pltd
Base Serial Number	CT037944
Optical Head Serial Number	785BR9763
CFX Maestro Version	5.3.022.1030.
