# Supplementary material for: Pre-clinical development of AP4B1 gene replacement therapy for hereditary spastic paraplegia type 47
Source: EMBO Mol Med. 2024 Oct 2;16(11):2882–917. doi: 10.1038/s44321-024-00148-5 (PMC11554807; doi:10.1038/s44321-024-00148-5)
Supplement: Supplementary file 8 — Source data Fig. 6 [file 44321_2024_148_MOESM8_ESM.zip › Figure 6/C/Transgene data/liver cortex n2/20231009_104833_CT011212_ONE_STEP_AZZ - Quantification Plate View Results.xlsx]

## Sheet: SYBR
		1	2	3	4	5	6	7	8	9	10	11	12
A	Content	Unkn	Unkn	Unkn	Unkn	Unkn	Unkn	Unkn	Unkn	Unkn	Unkn	Unkn	Unkn
A	Sample
A	Cq	9.69608	9.46152	9.8185	33.6979	33.5239	34.1414	9.14624	9.3549	9.26219	32.7277	32.3577	32.5226
A
B	Content	Unkn	Unkn	Unkn	Unkn	Unkn	Unkn	Unkn	Unkn	Unkn	Unkn	Unkn	Unkn
B	Sample
B	Cq	10.9244	11.2026	11.1121		35.5096	36.4906	9.10571	9.16585	9.16683	32.3644	31.8902	31.6174
B
C	Content	Unkn	Unkn	Unkn	Unkn	Unkn	Unkn	Unkn	Unkn	Unkn	Unkn	Unkn	Unkn
C	Sample
C	Cq	9.25922	9.26922	9.17395	28.7504	28.6641	28.6944	8.51189	8.63443	8.47746	23.4391	23.4635	23.3419
C
D	Content	Unkn	Unkn	Unkn	Unkn	Unkn	Unkn	Unkn	Unkn	Unkn	Unkn	Unkn	Unkn
D	Sample
D	Cq	10.0421	10.0885	9.24533	29.7111	29.7305	30.0032	9.09832	8.86139	8.83768	23.6518	23.4566	23.5525
D
E	Content	Unkn	Unkn	Unkn	Unkn	Unkn	Unkn	Unkn	Unkn	Unkn	Unkn	Unkn	Unkn
E	Sample
E	Cq	9.38602	9.25322	9.00171	28.7056	29.1243	28.1579	8.65953	8.57866	8.71903	23.0341	23.1545	22.8993
E
F	Content	Unkn	Unkn	Unkn	Unkn	Unkn	Unkn	Unkn	Unkn	Unkn	Unkn	Unkn	Unkn
F	Sample
F	Cq	30.9201	31.2531	30.7017				30.775	30.4901	30.0716	36.5215
F
G	Content	Unkn	Unkn	Unkn	Unkn	Unkn	Unkn	Unkn	Unkn	Unkn	Unkn	Unkn	Unkn
G	Sample
G	Cq	36.0439	36.4622	36.915			34.9682		35.8457	34.7565
G
H	Content	Unkn	Unkn	Unkn	Unkn	Unkn	Unkn	Unkn	Unkn	Unkn	Unkn	Unkn	Unkn
H	Sample
H	Cq
H
																Liver		Cerebrum			Delta CT hAP4B1			Delta Delta CT hAP4B1			fold change
																m18s	hAP4B1	m18s	hAP4B1		liver	cortex		liver	cortex		liver	cortex
															WT	9.6587	33.7877	9.25444	32.536		24.129	23.2816		0	0	WT	1	1
															V5	11.0797	36.0001	9.14613	31.9573		24.9204	22.8112		0.791413	-0.470359	V5	0.577778	1.38545
															LD	9.23413	28.703	8.54126	23.4149		19.4689	14.8736		-4.66017	-8.40797	LD	25.2843	339.666
															MD	9.79196	29.8149	8.93246	23.5536		20.023	14.6212		-4.10604	-8.66041	MD	17.2203	404.617
															HD	9.21365	28.6626	8.65241	23.0293		19.449	14.3769		-4.68007	-8.90467	HD	25.6355	479.263
														n2
																											Relative expression per ng RNA
																											0.05	0.05
																											0.0288889	0.0692727
																											1.26422	16.9833
																											0.861016	20.2308
																											1.28178	23.9632

## Sheet: Run Information
File Name	20231009_104833_CT011212_ONE_STEP_AZZ.pcrd
Created By User
Notes
ID
Run Started	10/09/2023 18:48:53 UTC
Run Ended	10/09/2023 20:08:27 UTC
Sample Vol	10
Lid Temp	105
Protocol File Name	Unknown.prcl
Plate Setup File Name	DefaultPlate.pltd
Base Serial Number	CT011212
Optical Head Serial Number	785BR19964
CFX Maestro Version	5.3.022.1030.
