# Supplementary material for: Pre-clinical development of AP4B1 gene replacement therapy for hereditary spastic paraplegia type 47
Source: EMBO Mol Med. 2024 Oct 2;16(11):2882–917. doi: 10.1038/s44321-024-00148-5 (PMC11554807; doi:10.1038/s44321-024-00148-5)
Supplement: Supplementary file 8 — Source data Fig. 6 [file 44321_2024_148_MOESM8_ESM.zip › Figure 6/C/Transgene data/liver cortex n3/20240223_130417_CT011212_ONE_STEP_AZZ - Quantification Plate View Results.xlsx]

## Sheet: SYBR
		1	2	3	4	5	6	7	8	9	10	11	12
A	Content	Unkn	Unkn	Unkn	Unkn	Unkn	Unkn	Unkn	Unkn	Unkn	Unkn	Unkn	Unkn
A	Sample
A	Cq	8.18327	8.82397	9.89755	34.3032	33.2317	33.2022	11.3315	10.0226	9.53292	32.8953	31.9216	33.6592
A
B	Content	Unkn	Unkn	Unkn	Unkn	Unkn	Unkn	Unkn	Unkn	Unkn	Unkn	Unkn	Unkn
B	Sample
B	Cq	8.70536	8.30836	8.59594	28.5688	30.5229	28.6534	10.8566	10.5989	11.2718	31.4716	31.51	31.573
B
C	Content	Unkn	Unkn	Unkn	Unkn	Unkn	Unkn	Unkn	Unkn	Unkn	Unkn	Unkn	Unkn
C	Sample
C	Cq	9.30219	8.97642	9.27367	25.7873	25.7565	25.9553	9.40997	9.86906	10.7998	30.7915	30.6749	30.5144
C
D	Content	Unkn	Unkn	Unkn	Unkn	Unkn	Unkn	Unkn	Unkn	Unkn	Unkn	Unkn	Unkn
D	Sample
D	Cq	8.14624	8.66686	8.52998	25.8869	26.082	26.8138	10.8451	10.5401	11.4128	32.3946	33.0201	34.3103
D
E	Content	Unkn	Unkn	Unkn	Unkn	Unkn	Unkn	Unkn	Unkn	Unkn	Unkn	Unkn	Unkn
E	Sample
E	Cq	9.80766	9.89277	9.88112	26.5877	26.3175	27.2043	10.8947	10.943	10.6977	30.1579	29.9168	29.6476
E
F	Content	Unkn	Unkn	Unkn	Unkn	Unkn	Unkn	Unkn	Unkn	Unkn	Unkn	Unkn	Unkn
F	Sample
F	Cq	28.2014	27.4415	28.2423	33.4656	32.8236	34.0709	29.2852	29.8261	33.4079		32.7325	31.4219
F
G	Content	Unkn	Unkn	Unkn	Unkn	Unkn	Unkn	Unkn	Unkn	Unkn	Unkn	Unkn	Unkn
G	Sample
G	Cq	27.604	30.3145	30.5668	30.7045	29.8898	30.8814	28.4565	31.7514	29.4063	30.3067	31.1231	30.6491
G
H	Content	Unkn	Unkn	Unkn	Unkn	Unkn	Unkn	Unkn	Unkn	Unkn	Unkn	Unkn	Unkn
H	Sample
H	Cq
H
																cortex	liver	cortex n2			Delta CT hAP4B1			Delta Delta CT hAP4B1			Relative expression per total RNA
																m18s	hAP4B1	m18s	hAP4B1		cortex	liver		cortex	liver		cortex	liver
															WT	8.96826	33.579	10.2957	32.8254		24.6107	22.5297		0	0		1	1
															v5	8.53655	29.2484	10.9091	31.5182		20.7118	20.6091		-3.89894	-1.92059		14.9176	3.78578
															ld	9.18409	25.833	10.0263	30.6603		16.6489	20.634		-7.9618	-1.89571		249.311	3.72105
															MD	8.44769	26.2609	10.9327	33.2417		17.8132	22.309		-6.79753	-0.220725		111.24	1.16532
															HD	9.86052	26.7032	10.8451	29.9074		16.8427	19.0623		-7.76808	-3.46739		217.984	11.0608
																											Relative expression per ng RNA
																											cortex	liver
																										WT	0.05	0.05
																										v5	0.745879	0.189289
																										ld	12.4655	0.186052
																										MD	5.56201	0.0582659
																										HD	10.8992	0.553041

## Sheet: Run Information
File Name	20240223_113659_CT011212_ONE_STEP_AZZ.pcrd
Created By User
Notes
ID
Run Started	02/23/2024 19:37:21 UTC
Run Ended	02/23/2024 20:57:24 UTC
Sample Vol	10
Lid Temp	105
Protocol File Name	Unknown.prcl
Plate Setup File Name	DefaultPlate.pltd
Base Serial Number	CT011212
Optical Head Serial Number	785BR19964
CFX Maestro Version	5.3.022.1030.
