# Supplementary material for: Pre-clinical development of AP4B1 gene replacement therapy for hereditary spastic paraplegia type 47
Source: EMBO Mol Med. 2024 Oct 2;16(11):2882–917. doi: 10.1038/s44321-024-00148-5 (PMC11554807; doi:10.1038/s44321-024-00148-5)
Supplement: Supplementary file 8 — Source data Fig. 6 [file 44321_2024_148_MOESM8_ESM.zip › Figure 6/C/Transgene data/mrna distribution per ug RNA.xlsx]

## Sheet: Sheet1
	mRNA	dose response		2 month
	heart					sc				BS				Cerebel				crtex				liver
		n1	n2	n3		n1	n2	n3		n1	n2	n3		n1	n2	n3		n1	n2	n3		n1	n2	n3
	wt	0.05	0.05	0.05		0.05	0.05	0.05		0.05	0.05	0.05		0.05	0.05	0.05		0.05	0.05	0.05		0.05	0.05	0.05
	v5	0.0522461	0.0687546	0.0892121		0.11707	2.28147	0.387336		0.0150788	0.0180307	0.132647		0.046696	0.107846	0.26585		3.46754	0.0692727	0.745879		0.0077738	0.0288889	0.189289
	low	2.27022	1.07567	1.60014		7.85301	4.90545	47.7285		4.07837	1.54157	5.70683		4.26608	0.161945	31.1175		5.67839	16.9833	12.4655		92.4995	1.26422	0.186052
	mid	0.0858051	0.0743872	5.03907		0.0975114	0.0423249	11.4796		9.70828	4.45295	17.0907		10.4962	0.152396	51.6297		48.8201	20.2308	5.56201		0.762805	0.861016	0.0582659
	high	0.087868	0.372816	53.7562		4.70846	4.35065	90.4531		24.0676	26.9773	53.0634		67.6053	6.20449	143.062		9.81882	23.9632	10.8992		126.089	1.28178	0.553041
		WT			KO V5-control			KO low-dose			KO mid-dose			KO high-dose
	Brainstem	0.05	0.05	0.05	0.0150788	0.0180307	0.132647	4.07837	1.54157	5.70683	9.70828	4.45295	17.0907	24.0676	26.9773	53.0634
	Cerebellum	0.05	0.05	0.05	0.046696	0.107846	0.26585	4.26608	0.161945	31.1175	10.4962	0.152396	51.6297	67.6053	6.20449	143.062
	Cortex	0.05	0.05	0.05	3.46754	0.0692727	0.745879	5.67839	16.9833	12.4655	48.8201	20.2308	5.56201	9.81882	23.9632	10.8992
	Spinal cord	0.05	0.05	0.05	0.11707	2.28147	0.387336	7.85301	4.90545	47.7285	0.097511	0.042325	11.4796	4.70846	4.35065	90.4531
	Heart	0.05	0.05	0.05	0.052246	0.068755	0.089212	2.27022	1.07567	1.60014	0.085805	0.074387	5.03907	0.087868	0.372816	53.7562
	Liver	0.05	0.05	0.05	0.0077738	0.0288889	0.189289	92.4995	1.26422	0.186052	0.762805	0.861016	0.0582659	126.089	1.28178	0.553041
			MOUSE IDs
				N number	1	2	3
			Wildtype		338182	338184	338643
			KO CBh V5emp		343249	346400	353560
			KO CBh low dose		354714	354719	339650
			KO CBh mid dose		338871	343250	354722
			KO CBh high dose		346401	349518	359661
