# Supplementary material for: Pre-clinical development of AP4B1 gene replacement therapy for hereditary spastic paraplegia type 47
Source: EMBO Mol Med. 2024 Oct 2;16(11):2882–917. doi: 10.1038/s44321-024-00148-5 (PMC11554807; doi:10.1038/s44321-024-00148-5)
Supplement: Supplementary file 8 — Source data Fig. 6 [file 44321_2024_148_MOESM8_ESM.zip › Figure 6/D-E/Clasping and rotarod data.xlsx]

## Sheet: Clasp and rotarod 3 4 MPT
3 months clasping
n number					3M clasping							3M clasping
1	332356	WT	Male	33.8	0		1	336273	low dose CBh (221102-AAV9AP4B1-DP2/BGTCF)	Male	31	0
2	335329	WT	Male	33.5	0		2	338872	low dose CBh (221102-AAV9AP4B1-DP2/BGTCF)	Male	33.8	0
3	338111	WT	Male	32.1	0		3	338878	low dose CBh (221102-AAV9AP4B1-DP2/BGTCF)	Male	33.2	0
4	338182	WT	Male	29.1	0		4	338881	low dose CBh (221102-AAV9AP4B1-DP2/BGTCF)	Female	23.9	1
5	338184	WT	Male	28.7	0		5	340451	Low dose CBh (221102-AAV9AP4B1-DP2/BGTCF)	female	24.2	2
6	338185	WT	Female	20.7	0		6	343251	Low dose CBh (221102-AAV9AP4B1-DP2/BGTCF)	Female	23.2	2
7	338186	WT	Female	22.7	0		7	354714	low dose	Male	34.1	2
8	338188	WT	Female	22.8	0		8	354719	low dose	Male	32.9	1
9	338643	WT	Male	30.1	0		9	339650	low dose CBh (221102-AAV9AP4B1-DP2/BGTCF)	Male	32.9	0
	338647	WT	Female	23.8	0
	338648	WT	Female	23.1	0
	338650	WT	Female	23	0
	338651	WT	Female	22.9	0
1	332353	Untreated	Male	36.2	3		1	335339	CBh mid dose (pPAKMA9)	Male	36.6	1
2	332355	Untreated	Male	35.2	3		2	336265	mid dose CBh (221102-AAV9AP4B1-DP2/BGTCF)	Male	34	0
3	335334	Untreated	Female	24.4	1		3	338865	mid dose CBh (221102-AAV9AP4B1-DP2/BGTCF)	Male	33.7	0
4	335350	untreated	Female	22.8	3		4	338870	mid dose CBh (221102-AAV9AP4B1-DP2/BGTCF)	Female	25	1
5	338113	untreated	Female	22.8	0		5	338871	mid dose CBh (221102-AAV9AP4B1-DP2/BGTCF)	Male	32.5	0
6	338867	untreated	Male	33.5	2		6	338875	mid dose CBh (221102-AAV9AP4B1-DP2/BGTCF)	Female	26.9	1
7	338869	untreated	Female	24.3	3		7	343250	mid dose CBh (221102-AAV9AP4B1-DP2/BGTCF)	Male	29.3	2
	338639	Untreated	Male	31.1	1		8	343254	mid dose CBh (221102-AAV9AP4B1-DP2/BGTCF)	Female	20.8	1
	340452	UT	Female	24.1	2			347095	mid dose CBh (221102-AAV9AP4B1-DP2/BGTCF)	Female	24	0	extra
8	358486	Untreated	Male	27.1	2		9	354722	mid dose CBh (221102-AAV9AP4B1-DP2/BGTCF)	Male	33.8	0
9	357889	Untreated	Male	29.8	1
							1	338109	high dose CBh (221102-AAV9AP4B1-DP2/BGTCF)	Male	30.9	2
1	335338	V5-only	Male	37.5	3		2	338110	high dose CBh (221102-AAV9AP4B1-DP2/BGTCF)	Male	29.9	1
2	335343	V5-only	Male	32.9	1		3	338866	high dose CBh (l221102-AAV9AP4B1-DP2/BGTCF)	Male	35.6	0
3	336264	V5-only	Male	41.4	0		4	338876	high dose CBh (l221102-AAV9AP4B1-DP2/BGTCF)	Female	26.5	0
4	338874	V5-only	Female	24.4	1		5	338882	high dose CBh (l221102-AAV9AP4B1-DP2/BGTCF)	Female	25	0
5	338880	V5-only	Female	26.4	2		6	346401	high-dose	Male	34.9	1
6	343249	V5-only	Male	31	1		7	347098	high dose	Female	21.4	1
7	346400	v5 only	Male	28.5	3			347099	high dose	Female	23.3	1	extra
8	346402	v5-only	Female	24.6	2		8	349518	high dose	Male	47.3	0
9	353560	V5 only	Male	26.4	2		9	359661	High dose	male	29.2	1
	3 MPT
		WT	UT	V5	LD	MD	HD
	1	0	3	3	0	1	2
	2	0	3	1	0	0	1
	3	0	1	0	0	0	0
	4	0	3	1	1	1	0
	5	0	0	2	2	0	0
	6	0	2	1	2	1	1
	7	0	3	3	2	2	1
	8	0	1	2	1	1	0
	9	0	2	2	0	0	1
4 months clasping and rotarod
n number				clasp		rotarod
1	332356	WT	Male	0		300
2	335329	WT	Male	0		450
3	338111	WT	Male	0		465
4	338182	WT	Male	0		310		1	336273	Male	low dose CBh (221102-AAV9AP4B1-DP2/BGTCF)	0		310
5	338184	WT	Male	0		358		2	338872	Male	low dose CBh (221102-AAV9AP4B1-DP2/BGTCF)	0		225
6	338185	WT	Female	0		500		3	338878	Male	low dose CBh (221102-AAV9AP4B1-DP2/BGTCF)	2		206
7	338186	WT	Female	0		288		4	338881	Female	low dose CBh (221102-AAV9AP4B1-DP2/BGTCF)	0		371
8	338188	WT	Female	0		333		5	339650	Male	low dose CBh (221102-AAV9AP4B1-DP2/BGTCF)	1		239
9	338643	WT	Male	0		202		6	340451	Female	Low dose CBh (221102-AAV9AP4B1-DP2/BGTCF)	0		271
	338647	WT	Female	0		319		7	343251	Female	Low dose CBh (221102-AAV9AP4B1-DP2/BGTCF)	1		241
	338648	WT	Female	0		251		8	354714	Male	low dose	2		265
	338650	WT	Female	0		327		9	354719	Male	low dose	1		355
	338651	WT	Female	0		355
								1	335339	Male	CBh mid dose (pPAKMA9)	0		350
1	332353	Male	Untreated	3		200		2	336265	Male	mid dose CBh (221102-AAV9AP4B1-DP2/BGTCF)	0		302
2	332355	Male	Untreated	2		210		3	338865	Male	mid dose CBh (221102-AAV9AP4B1-DP2/BGTCF)	1		344
3	335334	Female	Untreated	2		300		4	338870	Female	mid dose CBh (221102-AAV9AP4B1-DP2/BGTCF)	2		205
4	335350	Female	untreated	2		293		5	338871	Male	mid dose CBh (221102-AAV9AP4B1-DP2/BGTCF)	0		355
5	338113	Female	untreated	1		300		6	338875	Female	mid dose CBh (221102-AAV9AP4B1-DP2/BGTCF)	1		380
6	338867	Male	untreated	1		223		7	343250	Male	mid dose CBh (221102-AAV9AP4B1-DP2/BGTCF)	1		302
7	338869	Female	untreated	3		312		8	343254	Female	mid dose CBh (221102-AAV9AP4B1-DP2/BGTCF)	1		300
8	338639	Male	Untreated	2		170			347095	Female	mid dose CBh (221102-AAV9AP4B1-DP2/BGTCF)	0	extra	308
	338908	Female	Untreated	2		211		9	354722	Male	mid dose CBh (221102-AAV9AP4B1-DP2/BGTCF)	1		380
	339652	Female	untreated	3	extra
9	358486	Male	Untreated	2		201
9	357889	Male	Untreated	2		260
								1	338109	Male	high dose CBh (221102-AAV9AP4B1-DP2/BGTCF)	1		363
1	335338	Male	V5-only	3		305		2	338110	Male	high dose CBh (221102-AAV9AP4B1-DP2/BGTCF)	1		341
2	335343	Male	V5-only	3		288		3	338866	Male	high dose CBh (l221102-AAV9AP4B1-DP2/BGTCF)	1		365
3	336264	Male	V5-only	1		259		4	338876	Female	high dose CBh (l221102-AAV9AP4B1-DP2/BGTCF)	0		383
4	338874	Female	V5-only	2		334		5	338882	Female	high dose CBh (l221102-AAV9AP4B1-DP2/BGTCF)	0		311
5	338880	Female	V5-only	2		239		6	346401	Male	high-dose	1		224
6	343249	Male	V5-only	3		216		7	347098	Female	high dose	0		361
7	346400	Male	v5 only	3		113			347099	Female	high dose	0	extra	291
8	346402	Female	v5-only	1		206		8	349518	Male	high dose	0		324
9	353560	Male	V5 only	2		194		9	359661	male	High dose	1		298
	4 MPT
clasping		WT	UT	V5	LD	MD	HD
	1	0	3	3	0	0	1
	2	0	2	3	0	0	1
	3	0	2	1	2	1	1
	4	0	2	2	0	2	0
	5	0	1	2	1	0	0
	6	0	1	3	0	1	1
	7	0	3	3	1	1	0
	8	0	2	1	2	1	0
	9	0		2	1	1	1
rotarod	4 MPT
		WT	UT	V5	LD	MD	HD
	1	300	200	305	310	350	363
	2	450	210	288	225	302	341
	3	465	300	259	206	344	365
	4	310	293	334	371	205	383
	5	358	300	239	239	355	311
	6	500	223	216	271	380	224
	7	288	312	113	241	302	361
	8	333	170	206	265	300	324
	9	202	211	194	355	380	298
