# Supplementary material for: Pre-clinical development of AP4B1 gene replacement therapy for hereditary spastic paraplegia type 47
Source: EMBO Mol Med. 2024 Oct 2;16(11):2882–917. doi: 10.1038/s44321-024-00148-5 (PMC11554807; doi:10.1038/s44321-024-00148-5)
Supplement: Supplementary file 8 — Source data Fig. 6 [file 44321_2024_148_MOESM8_ESM.zip › Figure 6/F-G/CC LV JPW_01 4 months analysis.xlsx]

## Sheet: workings
		section number												section number												section number												section number											section number
	WT 1	1	2	3	4	5	6	7	8	Average			V5 1	1	2	3	4	5	6	7	8	Average			UT1	1	2	3	4	5	6	7	8	Average			LD1	1	2	3	4	5	6	7	8	Average		MD1	1
	CC width	397.462	389.81	573.358	539.203	526.802	506.416	495.939	446.939				CC width	249.587	350.876	376.4	342.367	341.933	309.083	302.065	285.631				CC width	338.136	444.684	469.727	458.183	431.525	408.797	415.233	369.652				CC width	317.075	419.537	467.867	387.807	405.399	408.486	373.587	357.582			CC width	260.159
	LV size 1	136903	?	234946	297641	299802	229634	304261	282987				LV size 1	271209	458786	470994	458025	241455	262691	280150	621800(?)				LV size 1	267982	301968		343770	349651	386936	451391					LV size 1	274874	347148	351476	535021	501409	541969	559037	565333			LV size 1	214634
	LV size 2	139175	?	255102	355330	270330	350997	306785	199924				LV size 2	362359	265164	219338	249253	536631	408271	536544	427001(?)				LV size 2	244631	313850	347755	380619	368678	374692	423511	526117				LV size 2	475984	546739	511220	355260		331882	413713	656189			LV size 2	406695
	Lv average	138039	#DIV/0!	245024	326486	285066	290316	305523	241456	#DIV/0!	#DIV/0!	#DIV/0!	#DIV/0!	316784	361975	345166	353639	389043	335481	408347	#DIV/0!	#DIV/0!	#DIV/0!	#DIV/0!	#DIV/0!	256306	307909	347755	362194	359164	380814	437451	526117	#DIV/0!	#DIV/0!	#DIV/0!	#DIV/0!	375429	446944	431348	445140	501409	436926	486375	610761	#DIV/0!	#DIV/0!	#DIV/0!	310664
	Slice width 1	8018.46		8287.48	8281.19	8269.38	8445.08	?		8260.32			Slice width 1		7741.24		7965.17		7842.79			7849.73			Slice width 1				7863.91	7919.82	8037.63		7941.98	7940.83			Slice width 1	7721.89	7814.39	7853.37	7921.12	8000.09	8107.63	8051.17	8208.15	7959.73		Slice width 1	6851.35
	Slice width 2												Slice width 2												Slice width 2												Slice width 2											Slice width 2
	wonk status												wonk status												wonk status												wonk status											wonk status
	Normalised LV	16.7111	#DIV/0!	29.6628	39.5246	34.5103	35.1458	36.9868	29.2308				Normalised LV	40.356	46.113	43.9717	45.0511	49.5613	42.7379	52.0205	#DIV/0!				Normalised LV	32.277	38.7754	43.7933	45.6116	45.2301	47.9564	55.0888	66.2546				Normalised LV	47.1661	56.1506	54.1913	55.9241	62.9932	54.892	61.1045	76.7314			Normalised LV	42.1098
	Normalised	0.048117	0.0471907	0.0694111	0.0652763	0.063775	0.0613071	0.0600387	0.0541067				Normalised	0.0317956	0.0446991	0.0479507	0.0436151	0.0435598	0.039375	0.0384809	0.0363874				Normalised	0.0425819	0.0559997	0.0591534	0.0576996	0.0543425	0.0514804	0.0522909	0.0465508				Normalised	0.0398349	0.0527075	0.0587793	0.0487212	0.0509313	0.0513191	0.0469347	0.0449239			Normalised	0.0352639
		section number												section number												section number																							section number
		1	2	3	4	5	6	7	8					1	2	3	4	5	6	7	8					1	2	3	4	5	6	7	8					section number											1
	WT 2												V5 2												UT2												LD2	1	2	3	4	5	6	7	8			MD2
	CC width	404.753	492.397	529.878	506.463	450.141	457.995	410.886	398.707				CC width	396.027	373.836	353.409	380.011	358.376	348.106	347.515	326.898				CC width	296.553	444.848	465.291	454.05	460.175	398.729	391.073	307.511				CC width	427.804	472.371	471.389	452.575	392.396	346.075	344.214	342.927			CC width	323.173
	LV size 1	279681	339745	432904	454968	512886	503226	577407	608205				LV size 1	130319	173169	213342	206517	168440	144888	250071	233255				LV size 1	221735	391231	320051	326953	313118		423044	320997				LV size 1	230088	308562	329721	247778	275016	306014	357058	450853			LV size 1	226968
	LV size 2	291051	382268	310349	364057	464344	489341	573238	552459				LV size 2	189558	273960	123276	155209	185353	232067	142204	157074				LV size 2	240514	308365	379271	391297	376230		384781	199708				LV size 2	186941	225954	330524	348707	293022	392987	450504				LV size 2	164174
	LV average	285366	361006	371626	409512	488615	496284	575322	580332					159938	223564	168309	180863	176896	188478	196138	195164					231124	349798	349661	359125	344674	#DIV/0!	403912	260352					208514	267258	330122	298242	284019	349500	403781	450853				195571
	Slice width 1	?	?	7677.67	7703.43	7783.83	7700.49	7944.9	8024.1	7805.74			Slice width 1			7747.28	7650.02	7920.98	7829.37			7786.91			Slice width 1			8093.06	7963.04	8055.48		8178.58	8080.5	8074.13			Slice width 1	7557.15	7619.22	7756.9	7782.72	7811.09	7857.69	8000.37	7997.67	7797.85		Slice width 1
	Slice width 2												Slice width 2												Slice width 2												Slice width 2											Slice width 2
	wonk status												wonk status												wonk status												wonk status											wonk status
	Normalised LV	36.5585	46.2489	47.6094	52.463	62.5969	63.5793	73.7051	74.3469				Normalised LV	20.5394	28.7103	21.6143	23.2265	22.7172	24.2044	25.1881	25.0631				Normalised LV	28.6253	43.3233	43.3063	44.4785	42.6887	#DIV/0!	50.0255	32.2453				Normalised LV	26.74	34.2733	42.3351	38.2468	36.4227	44.8201	51.7811	57.8176			Normalised LV	25.3332
	Normalised	0.0518533	0.0630814	0.0678832	0.0648834	0.057668	0.0586742	0.052639	0.0510787				Normalised	0.050858	0.0480082	0.045385	0.0488012	0.0460229	0.044704	0.0446281	0.0419804				Normalised	0.0367288	0.0550955	0.0576274	0.0562352	0.0569937	0.0493835	0.0484353	0.038086				Normalised	0.0548618	0.0605771	0.0604511	0.0580384	0.050321	0.0443808	0.0441422	0.0439771			Normalised	0.041862
		section number												section number												section number																							section number
		1	2	3	4	5	6	7	8					1	2	3	4	5	6	7	8					1	2	3	4	5	6	7	8					section number											1
	WT 3												V5 3												UT3												LD3	1	2	3	4	5	6	7	8			MD3
	CC width	341.719	394.305	390.394	359.794	350.529	347.053	341.719	320.688				CC width	353.627	357.246	408.056	460.381	410.526	387.537	358.083	363.948				CC width	327.137	396.07	413.945	393.998	333.406		364.352	305.659				CC width	387.614	501.439	552.353	452.495	447.416	440.269	373.872	380.078			CC width	302.173
	LV size 1	303118	305481	318562	327557	357256	276820	300687	296741				LV size 1	203399	230201	185567	272268	310524	344244		370412				LV size 1	205330	285229	186648		448177							LV size 1	171469	325751	258867	269385	535470	525416	551038	541188			LV size 1	72679
	LV size 2	173062	195885	247340	236300	230334	407478	419340	413289				LV size 2	203399	230201	254874	233396	527596	277776		316399				LV size 2	365613	285229	351952		298264							LV size 2	261180	234535	411194	335773	358046	295706	232392	304502			LV size 2	21824
	LV average	238090	250683	282951	281928	293795	342149	360014	355015				Average lv	203399	230201	220220	252832	419060	311010	#DIV/0!	343406				LV average	285472	285229	269300	#DIV/0!	373220	#DIV/0!	#DIV/0!	#DIV/0!				LV average	216324	280143	335030	302579	446758	410561	391715	422845				47251.5
	Slice width 1	7204.54		7603.5	7730.37		7778.66			7579.27			Slice width 1			7577.31	7692.98	7746.68	7859.68	7881.42	7809.51	7761.26			Slice width 1	7742.09	8063.24	7964.3	8001.49	8028.24	8186.33	8095.06	8232.09	8039.1			Slice width 1	7846.94	7769.49	7824.41	7958.09	7979.11	8122.36	8045.31	8300.96	7980.83		Slice width 1
	Slice width 2												Slice width 2												Slice width 2												Slice width 2											Slice width 2
	wonk status												wonk status												wonk status												wonk status											wonk status
	Normalised LV	31.4133	33.0748	37.3322	37.1973	38.763	45.1427	47.4998	46.8403				Normalised LV	26.2069	29.6602	28.3743	32.5761	53.9938	40.0721	#DIV/0!	44.2461				Normalised LV	35.5104	35.4802	33.4988	#DIV/0!	46.4256	#DIV/0!	#DIV/0!	#DIV/0!				Normalised LV	27.1055	35.102	41.9794	37.9132	55.9789	51.4434	49.082	52.9826			Normalised LV	6.05679
	Normalised CC	0.045086	0.0520242	0.0515081	0.0474708	0.0462484	0.0457898	0.045086	0.0423112				Normalised	0.0455631	0.0460294	0.052576	0.0593178	0.0528942	0.0499322	0.0461372	0.0468929				Normalised	0.0406932	0.0492679	0.0514914	0.0490102	0.041473	0	0.0453225	0.0380215				Normalised	0.0485681	0.0628304	0.0692099	0.0566977	0.0560613	0.0551658	0.0468462	0.0476238			Normalised	0.0387331
		section number												section number
		1	2	3	4	5	6	7	8					1	2	3	4	5	6	7	8					section number												section number											section number
	WT 4												V5 4													1	2	3	4	5	6	7	8				LD4	1	2	3	4	5	6	7	8				1
	CC width	487.474	507.313	597.887	608.493	573.136	498.412	473.34	446.144				CC width	422.629	408.851	413.804	369.495	322	302.423	295.524	289.151				UT 4												CC width	387.572	457.106	469.646	423.977	405.372	366.331	349.314	328.803			MD4
	LV size 1	54261	162105	205903	250542	250267	343668	248450	270382				LV size 1	252388	158853	334829	161264	492989	212860	250137	441219				CC width	381.488	429.931	384.542	363.131	365.66	341.341	315.209	292.699				LV size 1	261343	177847	204548	307409	273290	234707	251690	240643			CC width	424.839
	LV size 2	169116	75376	102595	161213	219011	127656	243305	209104				LV size 2	188123		310311	356406	183187	409506	415180	252595				LV size 1	469177	192606	306977	683395	712710	297380	288179	478463				LV size 2	274694	280949	318740	235669	216393	229898	257853	179604			LV size 1	347970
	LV average	111688	118740	154249	205878	234639	235662	245878	239743					220256	158853	322570	258835	338088	311183	332658	346907																	268018	229398	261644	271539	244842	232302	254772	210124			LV size 2	204550
	Slice width 1	7484.97	7570.77	7593.74	7666.69	7697.22	7653.04	7820.05	7899.14	7673.2			Slice width 1	7580.8	7673.86	7822.03	7894.05	7920.36	8092.99	8131.26	8190.09	7913.18			LV size 2	217309	500987	726525	307426	253103	700133	728928					Slice width 1	7867.51	7848.27	8036.78	8091.24	8191.02	8098.21	8278.73	8127.61	8067.42
																										343243	346796	516751	495410	482906	498756	508554	478463															Slice width 1	7644.07
	Slice width 2												Slice width 2												Slice width 1	7456.66	7518.46	7713.62	7691.44	7670.54	7721.44	7805.54	7805.8	7672.94			Slice width 2
	Normalised LV	14.5557	15.4747	20.1023	26.8307	30.579	30.7123	32.0437	31.2442				Normalised LV	27.834	20.0745	40.7636	32.7094	42.7247	39.3246	42.0385	43.8391				Slice width 2												Normalised lV	33.2223	28.4351	32.4322	33.6587	30.3494	28.7951	31.5803	26.0459			Normalised	0.0538528
	Normalised	0.0635294	0.0661149	0.0779188	0.079301	0.0746932	0.0649549	0.0616874	0.0581431				Normalised	0.0534082	0.0516671	0.052293	0.0466936	0.0406916	0.0382176	0.0373458	0.0365404				Normalised LV	44.7342	45.1974	67.3472	64.566	62.9363	65.002	66.2789	62.3572				Normalised	0.0480416	0.0566607	0.0582151	0.0525542	0.050248	0.0454087	0.0432993	0.0407569
		section number												section number											Normalised	0.0497186	0.0560321	0.0501167	0.0473262	0.0476558	0.0444864	0.0410806	0.0381469					section number
		1	2	3	4	5	6	7	8					1	2	3	4	5	6	7	8					section number											LD6	1	2	3	4	5	6	7	8				section number
	WT 5												V5 5													1	2	3	4	5	6	7	8				CC width	402.827	465.119	434.356	444.809	444.247	377.828	395.084	361.125				1
	CC width	547.94	659.021	669.075	628.525	613.913	542.102	469.914	444.189				CC width	446.951	492.212	449.024		430.461	364.566	313.683	297.452				UT 5												LV size 1	98123	94263	94932		170526	91896	105070	145800			MD5
	LV size 1	189414	113064	277913	175520	134184	188382	215504	100331				LV size 1	446817	188350	551239	614198	561969	369859	218509	718997				CC width	454.7	483.474	449.091	447.126	373.29	344.469		330.017				LV size 2	108215	80293	121491	133192	142010	166429					CC width	370.906
	LV size 2	49638	176735	168943	302141		187188	89719	209570				LV size 2	243056		183521		184492	300827	696996	169783				LV size 1	473267	517494	585896	490620	663485	617529		728525				Slice width 1											LV size 1	185117
	LV average	119526	144900	223428	238830	134184	187785	152612	154950					344936	188350	367380	614198	373230	335343	457752	444390				LV size 2	411658	484260	496588	538443	565768	653779		644151															LV size 2	327362
	Slice width 1	7484.92	7598.86	7843.15	7933.21	7865.28	7924.07	7964.45	8012.52	7828.31			Slice width 1	8287.76	8246.68	8279.63	8368.79	8348.36	8513.69	8518.35	8640.74	8400.5				442462	500877	541242	514532	614626	635654	#DIV/0!	686338				Slice width 2	8042.25	8016.28	8131.27	8223.01	8206.96	8264.76	8301.9	8426.89	8201.66			256240
	Slice width 2												Slice width 2												Slice width 1	7451.3	7638.73	7616.32	7688.97	7835.76	7805.31	8010.31	7957.22	7750.49			wonk status											Slice width 1	7493.93
	wonk status												wonk status												Slice width 2												Normalised	0.0491153	0.0567103	0.0529595	0.054234	0.0541655	0.0460672	0.0481712	0.0440307			Slice width 2
	Normalised LV	15.2684	18.5097	28.541	30.5086	17.1409	23.9879	19.4948	19.7936				Normalised LV	41.0614	22.4213	43.7331	73.1145	44.4296	39.9194	54.4911	52.9004
	Normalised	0.0699947	0.0841843	0.0854687	0.0802887	0.0784222	0.0692489	0.0600275	0.0567414				Normalised	0.0532053	0.0585932	0.0534521	0	0.0512423	0.0433981	0.037341	0.0354088				wonk status																							wonk status
																									Normalised LV	57.0883	64.6252	69.8333	66.387	79.3016	82.0147	#DIV/0!	88.5542															Normalised LV	32.7077
		section number												section number											Normalised	0.0586673	0.0623798	0.0579436	0.05769	0.0481634	0.0444448	0	0.0425802															Normalised	0.0473442
		1	2	3	4	5	6	7	8					1	2	3	4	5	6	7	8					section number												section number											section number
	WT 6												V5 6													1	2	3	4	5	6	7	8				LD5	1	2	3	4	5	6	7	8				1
	CC width	491.137	586.111	605.259	601.419	427.4	477.634	499.244	463.357				CC width	368.636	400.98	394.392	371.954	313.659	377.894	321.428	338.724				UT 6												CC width	411.301	445.242	394.476	378.052	366.081		337.199	339.954			MD6
	LV size 1	125487	141455						330087				LV size 1	137111	135633	153477	128196	139657	188095		145744				CC width	347.113	396.75	480.445	452.013	409.084	362.35	356.366	345.077				LV size 1	556423	236572	517654	201412	243945		409895	732332			CC width	417.853
	LV size 2	98906	161755						322708				LV size 2	156833	140194	130634	150205	150358	194972		185214				LV size 1		193819	186098	268429	264315	255718	343196	252418				LV size 2	129512	485834	207621	578413	646460		688084	267775			LV size 1	225663
	LV average	112196	151605	#DIV/0!	#DIV/0!	#DIV/0!	#DIV/0!	#DIV/0!	326398																LV size 2		223416	369470	314949		276733	220503	325874					342968	361203	362638	389912	445202	#DIV/0!	548990	500054			LV size 2	25939
	Slice width 1	7823.8	7953.68	8042.4	8018.6	8149.57	8191.26	8115.43	8198.23	8061.62			Slice width 1	7864.35	8019.46	8067.4	8088.25	8139.43	8336.46	8382.11	8360.21	8157.21				#DIV/0!	208618	277784	291689	264315	266226	281850	289146				Slice width 1	7823.52	7913.32	7942.61	7977.21	8010.98		8204.81	8217.8	8012.89
	Slice width 2												Slice width 2												Slice width 1	7654.57	7711.29	7825.94	7891.62	8018.82	8020.99	8162.52	8134.77	7927.56			Slice width 2											Slice width 1	7525.91
	Normalised LV	13.9174	18.8058	#DIV/0!	#DIV/0!	#DIV/0!	#DIV/0!	#DIV/0!	40.4878				wonk status												Slice width 2												Normalised LV	42.802	45.0777	45.2567	48.6606	55.5608	#DIV/0!	68.5133	62.4061			Slice width 2
	Normalised	0.0609229	0.0727039	0.0750791	0.0746027	0.0530166	0.0592479	0.0619285	0.0574769				Normalised	0.0451914	0.0491565	0.0483489	0.0455982	0.0384518	0.0463264	0.0394042	0.0415245				Normalised LV	#DIV/0!	26.3155	35.0403	36.7943	33.3413	33.5823	35.5531	36.4735				Normalised	0.0513299	0.0555657	0.0492302	0.0471805	0.0456865	0	0.0420821	0.0424259			wonk status
																									Normalised	0.0437856	0.0500469	0.0606044	0.0570179	0.0516027	0.0457076	0.0449528	0.0435288															Normalised	0.05364
CC
WT	Normalised									Average		V5	Normalised											UT	Normalised											LD	Normalised										MD	Normalised
	1	0.048117	0.0471907	0.0694111	0.0652763	0.063775	0.0613071	0.0600387	0.0541067	0.0586528			1	0.0317956	0.0446991	0.0479507	0.0436151	0.0435598	0.039375	0.0384809	0.0363874				1	0.0425819	0.0559997	0.0591534	0.0576996	0.0543425	0.0514804	0.0522909	0.0465508				1	0.0398349	0.0527075	0.0587793	0.0487212	0.0509313	0.0513191	0.0469347	0.0449239			1	0.0352639
	2	0.0518533	0.0630814	0.0678832	0.0648834	0.057668	0.0586742	0.052639	0.0510787	0.0584701			2	0.050858	0.0480082	0.045385	0.0488012	0.0460229	0.044704	0.0446281	0.0419804				2	0.0367288	0.0550955	0.0576274	0.0562352	0.0569937	0.0493835	0.0484353	0.038086				2	0.0548618	0.0605771	0.0604511	0.0580384	0.050321	0.0443808	0.0441422	0.0439771			2	0.041862
	3	0.045086	0.0520242	0.0515081	0.0474708	0.0462484	0.0457898	0.045086	0.0423112	0.0469406			3	0.0455631	0.0460294	0.052576	0.0593178	0.0528942	0.0499322	0.0461372	0.0468929				3	0.0406932	0.0492679	0.0514914	0.0490102	0.041473	0	0.0453225	0.0380215				3	0.0485681	0.0628304	0.0692099	0.0566977	0.0560613	0.0551658	0.0468462	0.0476238			3	0.0387331
	4	0.0635294	0.0661149	0.0779188	0.079301	0.0746932	0.0649549	0.0616874	0.0581431	0.0682928			4	0.0534082	0.0516671	0.052293	0.0466936	0.0406916	0.0382176	0.0373458	0.0365404				4	0.0497186	0.0560321	0.0501167	0.0473262	0.0476558	0.0444864	0.0410806	0.0381469				4	0.0480416	0.0566607	0.0582151	0.0525542	0.050248	0.0454087	0.0432993	0.0407569			4	0.0538528
	5	0.0699947	0.0841843	0.0854687	0.0802887	0.0784222	0.0692489	0.0600275	0.0567414	0.0730471			5	0.0532053	0.0585932	0.0534521		0.0512423	0.0433981	0.037341	0.0354088				5	0.0586673	0.0623798	0.0579436	0.05769	0.0481634	0.0444448	0	0.0425802				5	0.0491153	0.0567103	0.0529595	0.054234	0.0541655	0.0460672	0.0481712	0.0440307			5	0.0473442
	6	0.0609229	0.0727039	0.0750791	0.0746027	0.0530166	0.0592479	0.0619285	0.0574769	0.0643723			6	0.0451914	0.0491565	0.0483489	0.0455982	0.0384518	0.0463264	0.0394042	0.0415245				6	0.0437856	0.0500469	0.0606044	0.0570179	0.0516027	0.0457076	0.0449528	0.0435288				6	0.0513299	0.0555657	0.0492302	0.0471805	0.0456865	0	0.0420821	0.0424259			6	0.05364
	Average	0.0565839	0.0642166	0.0712115	0.0686372	0.0623039	0.0598705	0.0569012	0.0533097
	Not normalised												Not normalised												Not normalised												Not normalised											Not normalised
	1	397.462	389.81	573.358	539.203	526.802	506.416	495.939	446.939	484.491			1	249.587	350.876	376.4	342.367	341.933	309.083	302.065	285.631				1	338.136	444.684	469.727	458.183	431.525	408.797	415.233	369.652				1	317.075	419.537	467.867	387.807	405.399	408.486	373.587	357.582			1	260.159
	2	404.753	492.397	529.878	506.463	450.141	457.995	410.886	398.707	456.402			2	396.027	373.836	353.409	380.011	358.376	348.106	347.515	326.898				2	296.553	444.848	465.291	454.05	460.175	398.729	391.073	307.511				2	427.804	472.371	471.389	452.575	392.396	346.075	344.214	342.927			2	323.173
	3	341.719	394.305	390.394	359.794	350.529	347.053	341.719	320.688	355.775			3	353.627	357.246	408.056	460.381	410.526	387.537	358.083	363.948				3	327.137	396.07	413.945	393.998	333.406		364.352	305.659				3	387.614	501.439	552.353	452.495	447.416	440.269	373.872	380.078			3	302.173
	4	487.474	507.313	597.887	608.493	573.136	498.412	473.34	446.144	524.025			4	422.629	408.851	413.804	369.495	322	302.423	295.524	289.151				4	381.488	429.931	384.542	363.131	365.66	341.341	315.209	292.699				4	387.572	457.106	469.646	423.977	405.372	366.331	349.314	328.803			4	424.839
	5	547.94	659.021	669.075	628.525	613.913	542.102	469.914	444.189	571.835			5	446.951	492.212	449.024		430.461	364.566	313.683	297.452				5	454.7	483.474	449.091	447.126	373.29	344.469		330.017				5	402.827	465.119	434.356	444.809	444.247	377.828	395.084	361.125			5	370.906
	6	491.137	586.111	605.259	601.419	427.4	477.634	499.244	463.357	518.945			6	368.636	400.98	394.392	371.954	313.659	377.894	321.428	338.724				6	347.113	396.75	480.445	452.013	409.084	362.35	356.366	345.077				6	411.301	445.242	394.476	378.052	366.081		337.199	339.954			6	417.853
	Average	445.081	504.826	560.975	540.649	490.32	471.602	448.507	420.004
													Fold change(n)									Average			Fold change (n)									Average				0.800276	0.844628	0.896569	0.800623	#DIV/0!	0.677479						0.78886
													1	0.56192	0.696068	0.673356	0.635444	0.699151	0.657669	0.676276	0.682566	0.660306			1	0.752545	0.872044	0.830671	0.840646	0.872217	0.859862	0.918976	0.873214	0.852522	0.852522		Fold change (n)									Average		Fold change (n)
	Fold	1	1	1	1	1	1	1	1				2	0.898807	0.747599	0.637327	0.711003	0.738683	0.746678	0.784308	0.787482	0.756486			2	0.649103	0.857963	0.809243	0.81931	0.91477	0.82484	0.851218	0.714428	0.805109	0.805109		1	0.703998	0.820777	0.825418	0.709836	0.817465	0.857169	0.824845	0.842697	0.800276		1	0.623214
	fold	1	1	1	1	1	1	1	1				3	0.805231	0.716783	0.738307	0.864222	0.848971	0.834004	0.81083	0.879632	0.812248			3	0.719166	0.767215	0.723078	0.714047	0.665657	0	0.796512	0.71322	0.637362	0.637362		2	0.969566	0.943325	0.848896	0.845583	0.807671	0.741281	0.775769	0.824937	0.844628		2	0.739823
									1				4	0.943877	0.804576	0.734334	0.680296	0.653115	0.638339	0.656327	0.685437	0.724538			4	0.878672	0.87255	0.703772	0.689513	0.764893	0.743044	0.721964	0.715572	0.761247	0.761247		3	0.858338	0.978414	0.971893	0.82605	0.899804	0.921419	0.823291	0.893343	0.896569		3	0.684526
													5	0.760133	0.69601	0.6254	0	0.653416	0.626698	0.622065	0.624039	0.57597			5	1.03682	0.971398	0.813683	0.840507	0.77304	0.74235	0	0.798732	0.747066	0.747066		4	0.849034	0.882338	0.817496	0.765682	0.806499	0.758449	0.760957	0.764531	0.800623		4	0.951735
													6	0.798663	0.76548	0.678948	0.664337	0.617165	0.773777	0.692502	0.77893	0.721225			6	0.773817	0.779346	0.851047	0.830714	0.828242	0.763442	0.790015	0.816526	0.804144	0.804144		5	0.868008	0.883111	0.743693	0.790155	0.869375	0.769449	0.846576	0.825942	0.824539		5	0.836709
																										0.852522	0.805109	0.637362	0.761247	0.747066	0.804144						6	0.907147	0.865286	0.691323	0.687389	0.733285	0	0.739564	0.795838	0.677479		6	0.947973
													Fold change (nn)									Average			Fold change (nn)									Average			Fold change (nn)									Average		Fold change (nn)
													1	0.560768	0.695043	0.670974	0.633251	0.697367	0.65539	0.67349	0.680067	0.658294			1	0.759718	0.880866	0.83734	0.847468	0.880088	0.866826	0.925812	0.880115	0.859779	0.859779		1	0.712399	0.831052	0.834024	0.717298	0.826805	0.866167	0.832957	0.851378	0.80901		1	0.584521
													2	0.889787	0.740524	0.62999	0.702879	0.730902	0.738135	0.774826	0.778321	0.748171			2	0.66629	0.88119	0.829432	0.839823	0.938519	0.845478	0.871944	0.732162	0.825605	0.825605		2	0.961183	0.93571	0.840303	0.837095	0.800285	0.733829	0.767466	0.816485	0.836544		2	0.7261
													3	0.794523	0.707661	0.727405	0.851533	0.837261	0.821746	0.798389	0.866535	0.800632			3	0.735006	0.784567	0.737903	0.728749	0.679976	0	0.812366	0.727753	0.65079	0.65079		3	0.870885	0.99329	0.98463	0.836947	0.912498	0.933561	0.833592	0.904939	0.908793		3	0.678917
													4	0.949556	0.809885	0.737651	0.683428	0.656714	0.641267	0.658906	0.688448	0.728232			4	0.857121	0.851642	0.685488	0.671657	0.745758	0.72379	0.702796	0.696896	0.741893	0.741893		4	0.87079	0.905472	0.837196	0.784199	0.82675	0.77678	0.778837	0.782857	0.82036		4	0.938825
													5	1.0042	0.975013	0.800435	0	0.877918	0.773037	0.699394	0.708212	0.729776			5	1.02161	0.957704	0.800554	0.827016	0.761319	0.730423	0	0.785747	0.735547	0.735547		5	0.905065	0.921345	0.774287	0.822731	0.906035	0.801159	0.880887	0.859813	0.858915		5	0.833345
													6	0.828245	0.794293	0.703047	0.687976	0.639702	0.801299	0.716662	0.806478	0.747213			6	0.779888	0.785914	0.856446	0.836056	0.83432	0.768339	0.794561	0.821604	0.809641	0.809641		6	0.924104	0.881971	0.703197	0.699255	0.746616	0	0.751826	0.809407	0.689547		6	0.938825
																										0.859779	0.825605	0.65079	0.741893	0.735547	0.809641
LV
WT	Normalised											V5	Normalised											UT	Normalised											LD	Normalised										MD	Normalised
	1	16.7111	#DIV/0!	29.6628	39.5246	34.5103	35.1458	36.9868	29.2308				1	40.356	46.113	43.9717	45.0511	49.5613	42.7379	52.0205	#DIV/0!				1	32.277	38.7754	43.7933	45.6116	45.2301	47.9564	55.0888	66.2546				1	47.1661	56.1506	54.1913	55.9241	62.9932	54.892	61.1045	76.7314			1	42.1098
	2	36.5585	46.2489	47.6094	52.463	62.5969	63.5793	73.7051	74.3469				2	20.5394	28.7103	21.6143	23.2265	22.7172	24.2044	25.1881	25.0631				Normalised LV	28.6253	43.3233	43.3063	44.4785	42.6887	#DIV/0!	50.0255	32.2453				Normalised LV	26.74	34.2733	42.3351	38.2468	36.4227	44.8201	51.7811	57.8176			Normalised LV	25.3332
	3	31.4133	33.0748	37.3322	37.1973	38.763	45.1427	47.4998	46.8403				3	26.2069	29.6602	28.3743	32.5761	53.9938	40.0721	#DIV/0!	44.2461				Normalised LV	35.5104	35.4802	33.4988	#DIV/0!	46.4256	#DIV/0!	#DIV/0!	#DIV/0!				Normalised LV	27.1055	35.102	41.9794	37.9132	55.9789	51.4434	49.082	52.9826			Normalised LV	6.05679
	4	14.5557	15.4747	20.1023	26.8307	30.579	30.7123	32.0437	31.2442				4	27.834	20.0745	40.7636	32.7094	42.7247	39.3246	42.0385	43.8391				4	44.7342	45.1974	67.3472	64.566	62.9363	65.002	66.2789	62.3572				4	33.2223	28.4351	32.4322	33.6587	30.3494	28.7951	31.5803	26.0459			4
	5	15.2684	18.5097	28.541	30.5086	17.1409	23.9879	19.4948	19.7936				5	41.0614	22.4213	43.7331	73.1145	44.4296	39.9194	54.4911	52.9004				5	57.0883	64.6252	69.8333	66.387	79.3016	82.0147	#DIV/0!	88.5542				5											5	32.7077
	6	13.9174	18.8058	#DIV/0!	#DIV/0!	#DIV/0!	#DIV/0!	#DIV/0!	40.4878				6												6	#DIV/0!	26.3155	35.0403	36.7943	33.3413	33.5823	35.5531	36.4735				6	42.802	45.0777	45.2567	48.6606	55.5608	#DIV/0!	68.5133	62.4061			6
	Not normalised												Not normalised												Not normalised												Not normalised											Not normalised
	1	138039	#DIV/0!	245024	326486	285066	290316	305523	241456				1	316784	361975	345166	353639	389043	335481	408347	#DIV/0!				2	256306	307909	347755	362194	359164	380814	437451	526117				2	375429	446944	431348	445140	501409	436926	486375	610761			2	310664
	2	285366	361006	371626	409512	488615	496284	575322	580332				2	159938	223564	168309	180863	176896	188478	196138	195164					231124	349798	349661	359125	344674	#DIV/0!	403912	260352					208514	267258	330122	298242	284019	349500	403781	450853				195571
	3	238090	250683	282951	281928	293795	342149	360014	355015				3	203399	230201	220220	252832	419060	311010	#DIV/0!	343406				LV average	285472	285229	269300	#DIV/0!	373220	#DIV/0!	#DIV/0!	#DIV/0!				LV average	216324	280143	335030	302579	446758	410561	391715	422845				47251.5
	4	111688	118740	154249	205878	234639	235662	245878	239743				4	220256	158853	322570	258835	338088	311183	332658	346907				4	343243	346796	516751	495410	482906	498756	508554	478463				4	212420	273700	332576	300411	365388	380031	397748	436849			4
	5	119526	144900	223428	238830	134184	187785	152612	154950				5	344936	188350	367380	614198	373230	335343	457752	444390				5	442462	500877	541242	514532	614626	635654	#DIV/0!	686338				5											5	256240
	6	112196	151605	#DIV/0!	#DIV/0!	#DIV/0!	#DIV/0!	#DIV/0!	326398				6												6	#DIV/0!	208618	277784	291689	264315	266226	281850	289146				6	342968	361203	362638	389912	445202	#DIV/0!	548990	500054			6
	Fold
																																																	310664
																																																	329082
																																																	399782
																																																	399122
																																																	413211
																																																	405380
																																																	398268
																																																	381698
[truncated: 46 more columns]

## Sheet: summary data 
	Corpus callsom		fold change thickness from the WT average							Lateral ventricles			fold change area from the WT average
	Wildype	KO Untreated	KO V5-empty	KO Low-dose	KO Mid-dose	KO High-dose					Wildype	KO Untreated	KO V5-empty	KO Low-dose	KO Mid-dose	KO High-dose
n1	1.00034	0.859779	0.658294	0.80901	0.739114	0.960906				n1	0.946627	1.00326	1.43789		1.36603	0.836191
n2	0.94009	0.825605	0.748171	0.836544	0.665078	0.817742				n2	1.46394	0.883274	0.784672	0.901575	0.792337	0.930919
n3		0.74376	0.800632	0.908793	0.647328	0.833762				n3	1.14462	1.23253	1.03724	1.1529	0.443808	0.869899
n4	1.07935	0.741893	0.728232	0.82036	0.783332	0.760764				n4	0.680899	1.56627	1.28899	1.2464	0.846495	0.928183
n5	1.17483	0.840625	0.83403	0.858915	0.721246	0.8802				n5	0.658744	1.86196	1.28155	0.56929	1.24916	1.34843
n6	1.06958	0.809641	0.747213	0.788054	0.726722	0.767679				n6	1.15024	1.72099	1.00384	1.05072	1.27617	1.05234
