# Supplementary material for: Pre-clinical development of AP4B1 gene replacement therapy for hereditary spastic paraplegia type 47
Source: EMBO Mol Med. 2024 Oct 2;16(11):2882–917. doi: 10.1038/s44321-024-00148-5 (PMC11554807; doi:10.1038/s44321-024-00148-5)
Supplement: Supplementary file 9 — Source data Fig. 7 [file 44321_2024_148_MOESM9_ESM.zip]

Archive with 24 entries (22 files):
- Figure 7/A-B and D/
- Figure 7/A-B and D/AAV9_MOI_ATG9A_total.xlsx
- Figure 7/A-B and D/ATG9A translocation.png
- Figure 7/C/
- Figure 7/C/16E7 ATG9A fire.png
- Figure 7/C/16E7 ATG9A.png
- Figure 7/C/16E7 merge.png
- Figure 7/C/16E7 TGN.png
- Figure 7/C/1E4 ATG9A fire.png
- Figure 7/C/1E4 ATG9A.png
- Figure 7/C/1E4 merge.png
- Figure 7/C/1E4 TGN.png
- Figure 7/C/2E6 ATG9A green.png
- Figure 7/C/2E6 ATG9A.png
- Figure 7/C/2E6 merge.png
- Figure 7/C/2E6 TGN.png
- Figure 7/C/KO ATG9A fire.png
- Figure 7/C/Ko ATG9A.png
- Figure 7/C/KO merge.png
- Figure 7/C/KO TGN.png
- Figure 7/C/WT ATG9A fire.png
- Figure 7/C/WT ATG9A.png
- Figure 7/C/WT merge(RGB).png
- Figure 7/C/WT TGN.png
