# Supplementary material for: Pre-clinical development of AP4B1 gene replacement therapy for hereditary spastic paraplegia type 47
Source: EMBO Mol Med. 2024 Oct 2;16(11):2882–917. doi: 10.1038/s44321-024-00148-5 (PMC11554807; doi:10.1038/s44321-024-00148-5)
Supplement: Supplementary file 9 — Source data Fig. 7 [file 44321_2024_148_MOESM9_ESM.zip › Figure 7/A-B and D/AAV9_MOI_ATG9A_total.xlsx]

## Sheet: Sheet1
Well Name	cell_count	atg_ins_tgn	atg_out_tgn	atg_ratio	tgn_elongation	tgn_compactness	tgn_intensity	tgn_area	tgn_degree_elongation	tgn_shape_roughness	tgn_elliptical_fct	tgn_shape_fct	number	letter	id	cell_type	label	concentration	MOI	z_atg_ratio	z_atg_ins	z_atg_out	z_cc	atg_transloc	z_elongation	z_compactness	z_tgn_intensity	z_tgn_area	z_tgn_degree_elongation	z_tgn_shape_roughness	z_tgn_elliptical_fct	z_tgn_shape_fct	data_frame
A02	3668	1546.57	1235.98	1.2518	1.05329	1.24158	2698.75	3.69043	1.64746	0.812842	1.64746	0.812842	2	A	AAV9R3	AP4B1-WT	AP4B1-WT	control	0	-32.6656	-18.2446	-3.95081	-1.25893	1.01088	-1.19787	-1.62604	-2.49812	-1.14798	-1.96918	1.76185	-1.96918	1.76185	AP4B1-KO
A03	4225	2717.79	1392.15	1.9699	1.0729	1.37735	2804.21	5.39291	1.78231	0.748264	1.78231	0.748264	3	A	AAV9R3	AP4B1-KO	AP4B1-KO	control	0	-1.67993	-0.409236	0.376988	0.365448	0.0519879	0.686412	1.32433	1.14758	1.51174	1.35685	-1.29583	1.35685	-1.29583	AP4B1-KO
A04	4104	2786.99	1415.4	1.98817	1.06751	1.31491	2771.72	4.66618	1.73911	0.77624	1.73911	0.77624	4	A	AAV9R3	AP4B1-KO	AP4B1-KO	control	0	-0.891627	0.6446	1.0213	0.0125765	0.0275927	0.168015	-0.032641	0.024218	0.376402	0.291308	0.0287878	0.291308	0.0287878	AP4B1-KO
A05	4298	2796.66	1441.56	1.9544	1.05644	1.35428	2858.94	5.2685	1.7642	0.756191	1.7642	0.756191	5	A	AAV9R3	AP4B1-KO	AP4B1-KO + AAV9	1E3	1000	-2.34891	0.791736	1.74625	0.578337	0.0726904	-0.895239	0.823043	3.03917	1.31737	0.910077	-0.920494	0.910077	-0.920494	AP4B1-KO
A06	3687	2707.59	1417.03	1.92914	1.06191	1.40058	2886.19	6.20592	1.81687	0.734174	1.81687	0.734174	6	A	AAV9R3	AP4B1-KO	AP4B1-KO + AAV9	1E4	10000	-3.43875	-0.564638	1.06633	-1.20352	0.106417	-0.369566	1.82901	3.98115	2.78186	2.20918	-1.96292	2.20918	-1.96292	AP4B1-KO
A07	3886	2695.54	1377.04	1.97241	1.06895	1.37987	2809.53	5.73185	1.78514	0.745789	1.78514	0.745789	7	A	AAV9R3	AP4B1-KO	AP4B1-KO + AAV9	1E5	100000	-1.57177	-0.748152	-0.0418827	-0.623175	0.0486407	0.307112	1.37902	1.3315	2.04124	1.42678	-1.413	1.42678	-1.413	AP4B1-KO
A08	3003	2349.36	1312.25	1.79245	1.05504	1.28714	2719.95	4.56182	1.6908	0.789847	1.6908	0.789847	8	A	AAV9R3	AP4B1-KO	AP4B1-KO + AAV9	1E6	1000000	-9.33665	-6.01969	-1.83723	-3.19826	0.288936	-1.03023	-0.63593	-1.76514	0.21336	-0.900053	0.673064	-0.900053	0.673064	AP4B1-KO
B02	3753	1535.77	1228.62	1.25084	1.04739	1.23872	2717.3	3.64661	1.60622	0.81705	1.60622	0.81705	2	B	AAV9R3	AP4B1-WT	AP4B1-WT	control	0	-32.7067	-18.4091	-4.15498	-1.01104	1.01216	-1.76514	-1.68825	-1.85685	-1.21643	-2.98635	1.9611	-2.98635	1.9611	AP4B1-KO
B03	3983	2694.43	1365.69	1.98833	1.04124	1.33048	2761.27	4.56312	1.72638	0.771802	1.72638	0.771802	3	B	AAV9R3	AP4B1-KO	AP4B1-KO	control	0	-0.884535	-0.764991	-0.356436	-0.340295	0.0273732	-2.35617	0.305873	-0.336845	0.215384	-0.0226526	-0.181325	-0.0226526	-0.181325	AP4B1-KO
B04	3935	2810.9	1390.95	2.03836	1.05985	1.25633	2703.78	3.81162	1.65764	0.808448	1.65764	0.808448	4	B	AAV9R3	AP4B1-KO	AP4B1-KO	control	0	1.27389	1.00865	0.343586	-0.480277	-0.0394224	-0.567594	-1.30559	-2.32428	-0.958644	-1.71812	1.55382	-1.71812	1.55382	AP4B1-KO
B05	4446	2912.73	1464.93	2.00601	1.06099	1.26447	2795.36	3.94966	1.70356	0.795083	1.70356	0.795083	5	B	AAV9R3	AP4B1-KO	AP4B1-KO + AAV9	1E3	1000	-0.122013	2.55932	2.3939	1.00995	0.00377588	-0.457669	-1.12867	0.841419	-0.742991	-0.585416	0.92101	-0.585416	0.92101	AP4B1-KO
B06	3641	2705.26	1360.02	2.00414	1.07694	1.36756	2815.52	5.01612	1.76504	0.75259	1.76504	0.75259	6	B	AAV9R3	AP4B1-KO	AP4B1-KO + AAV9	1E4	10000	-0.202588	-0.600076	-0.513576	-1.33767	0.00626939	1.07417	1.11155	1.5385	0.923086	0.930821	-1.09099	0.930821	-1.09099	AP4B1-KO
B07	4114	2670.76	1371.32	1.96659	1.06544	1.40044	2872.02	5.75473	1.81283	0.733707	1.81283	0.733707	7	B	AAV9R3	AP4B1-KO	AP4B1-KO + AAV9	1E5	100000	-1.82293	-1.12549	-0.200438	0.0417394	0.0564133	-0.0306138	1.82596	3.49161	2.07699	2.10961	-1.98505	2.10961	-1.98505	AP4B1-KO
B08	3801	2399.62	1336.11	1.7998	1.0618	1.29328	2792.77	4.70771	1.68927	0.79147	1.68927	0.79147	8	B	AAV9R3	AP4B1-KO	AP4B1-KO + AAV9	1E6	1000000	-9.01951	-5.2543	-1.17616	-0.87106	0.279122	-0.380191	-0.502489	0.752095	0.441277	-0.937915	0.749915	-0.937915	0.749915	AP4B1-KO
C02	4141	1573.8	1266.03	1.24442	1.04549	1.19528	2724.57	3.23599	1.60866	0.83323	1.60866	0.83323	2	C	AAV9R3	AP4B1-WT	AP4B1-WT	control	0	-32.984	-17.8299	-3.11804	0.120479	1.02074	-1.94753	-2.63217	-1.60543	-1.85794	-2.92601	2.72721	-2.92601	2.72721	AP4B1-KO
C03	4219	2736.1	1387.8	1.98881	1.06681	1.31588	2796.56	4.36712	1.72779	0.774255	1.72779	0.774255	3	C	AAV9R3	AP4B1-KO	AP4B1-KO	control	0	-0.863824	-0.130391	0.256295	0.34795	0.0267323	0.10093	-0.0114143	0.883101	-0.0908061	0.0121299	-0.0651891	0.0121299	-0.0651891	AP4B1-KO
C04	4749	2832.29	1441.7	1.98059	1.06397	1.26433	2769.3	3.77856	1.68098	0.797951	1.68098	0.797951	4	C	AAV9R3	AP4B1-KO	AP4B1-KO	control	0	-1.21861	1.33431	1.75009	1.89359	0.0377117	-0.171652	-1.13161	-0.0593947	-1.0103	-1.14238	1.05677	-1.14238	1.05677	AP4B1-KO
C05	4644	2878.49	1467.09	1.98115	1.05609	1.26069	2787.81	3.79207	1.68294	0.798984	1.68294	0.798984	5	C	AAV9R3	AP4B1-KO	AP4B1-KO + AAV9	1E3	1000	-1.19444	2.03796	2.45369	1.58737	0.0369638	-0.928636	-1.21072	0.580639	-0.989195	-1.09392	1.10569	-1.09392	1.10569	AP4B1-KO
C06	3545	2666.71	1346.26	1.99851	1.07029	1.33727	2775.57	4.78536	1.73276	0.764736	1.73276	0.764736	6	C	AAV9R3	AP4B1-KO	AP4B1-KO + AAV9	1E4	10000	-0.445538	-1.18709	-0.894777	-1.61763	0.0137878	0.435853	0.453344	0.157283	0.562587	0.134858	-0.515888	0.134858	-0.515888	AP4B1-KO
C07	4123	2699.8	1385.99	1.96358	1.05843	1.36978	2857.33	5.40255	1.78532	0.74525	1.78532	0.74525	7	C	AAV9R3	AP4B1-KO	AP4B1-KO + AAV9	1E5	100000	-1.95276	-0.683266	0.206187	0.0679861	0.0604309	-0.704038	1.15975	2.9835	1.5268	1.43112	-1.43849	1.43112	-1.43849	AP4B1-KO
C08	4518	2457.43	1376.93	1.7893	1.078	1.31415	2808.55	4.28898	1.72384	0.776108	1.72384	0.776108	8	C	AAV9R3	AP4B1-KO	AP4B1-KO + AAV9	1E6	1000000	-9.47284	-4.37406	-0.0449387	1.21992	0.293151	1.17586	-0.0491545	1.29741	-0.212889	-0.0853071	0.0225536	-0.0853071	0.0225536	AP4B1-KO
C09	4261	2268.64	1312.41	1.72838	1.06426	1.35047	2790.94	5.08801	1.75611	0.756289	1.75611	0.756289	9	C	AAV9R3	AP4B1-KO	AP4B1-KO + AAV9	2E6	2000000	-12.1015	-7.2489	-1.83283	0.470434	0.374498	-0.143836	0.740186	0.688826	1.0354	0.710649	-0.915823	0.710649	-0.915823	AP4B1-KO
C10	3111	1935.94	1210.29	1.59505	1.04616	1.38704	2739.95	5.83725	1.74216	0.743392	1.74216	0.743392	10	C	AAV9R3	AP4B1-KO	AP4B1-KO + AAV9	4E6	4000000	-17.8543	-12.3153	-4.66287	-2.8833	0.552526	-1.88294	1.53488	-1.07399	2.2059	0.366705	-1.5265	0.366705	-1.5265	AP4B1-KO
C11	1473	1703.57	1111.43	1.5321	1.06815	1.3844	2626.17	6.31424	1.68781	0.749484	1.68781	0.749484	11	C	AAV9R3	AP4B1-KO	AP4B1-KO + AAV9	8E6	8000000	-20.5706	-15.8538	-7.4026	-7.66019	0.636586	0.229981	1.47744	-5.00684	2.95108	-0.973827	-1.23806	-0.973827	-1.23806	AP4B1-KO
D02	3864	1545.56	1227.97	1.26036	1.04894	1.25049	2721.44	3.67264	1.65614	0.807671	1.65614	0.807671	2	D	AAV9R3	AP4B1-WT	AP4B1-WT	control	0	-32.296	-18.26	-4.17284	-0.687334	0.999447	-1.61639	-1.43248	-1.7138	-1.17578	-1.75513	1.51702	-1.75513	1.51702	AP4B1-KO
D03	4357	2748.26	1368.57	2.02504	1.05562	1.30526	2758.54	4.11044	1.72103	0.779374	1.72103	0.779374	3	D	AAV9R3	AP4B1-KO	AP4B1-KO	control	0	0.699364	0.0547915	-0.276648	0.750399	-0.0216428	-0.97372	-0.242336	-0.431314	-0.491809	-0.154472	0.177179	-0.154472	0.177179	AP4B1-KO
D04	4432	2853.55	1436.43	2.00346	1.07219	1.26035	2750.25	3.67665	1.68314	0.802426	1.68314	0.802426	4	D	AAV9R3	AP4B1-KO	AP4B1-KO	control	0	-0.232081	1.65807	1.60401	0.969121	0.00718208	0.618331	-1.21807	-0.717682	-1.1695	-1.08914	1.26865	-1.08914	1.26865	AP4B1-KO
D05	4458	2894	1444.44	2.02283	1.06276	1.24359	2739.29	3.50962	1.67211	0.807532	1.67211	0.807532	5	D	AAV9R3	AP4B1-KO	AP4B1-KO + AAV9	1E3	1000	0.604093	2.27408	1.82599	1.04494	-0.0186945	-0.287972	-1.58226	-1.09659	-1.43046	-1.36118	1.51042	-1.36118	1.51042	AP4B1-KO
D06	3819	2740.11	1370.78	2.01362	1.07217	1.33086	2770.51	4.32399	1.74615	0.766411	1.74615	0.766411	6	D	AAV9R3	AP4B1-KO	AP4B1-KO + AAV9	1E4	10000	0.206706	-0.06931	-0.215357	-0.818567	-0.00639682	0.616475	0.314026	-0.0175947	-0.15819	0.464966	-0.436578	0.464966	-0.436578	AP4B1-KO
D07	3992	2736.97	1405.49	1.9647	1.06908	1.37016	2867.66	5.42274	1.75842	0.748851	1.75842	0.748851	7	D	AAV9R3	AP4B1-KO	AP4B1-KO + AAV9	1E5	100000	-1.90449	-0.117219	0.746621	-0.314048	0.0589372	0.31884	1.16805	3.34068	1.55833	0.767664	-1.26803	0.767664	-1.26803	AP4B1-KO
D08	3822	2443.63	1336.94	1.83109	1.04818	1.28363	2749.29	4.11665	1.69558	0.791295	1.69558	0.791295	8	D	AAV9R3	AP4B1-KO	AP4B1-KO + AAV9	1E6	1000000	-7.66948	-4.58418	-1.15311	-0.809818	0.237343	-1.68906	-0.712176	-0.751123	-0.482118	-0.782165	0.74162	-0.782165	0.74162	AP4B1-KO
D09	4110	2260.16	1298.1	1.7444	1.07493	1.32964	2767.16	4.79067	1.73824	0.766428	1.73824	0.766428	9	D	AAV9R3	AP4B1-KO	AP4B1-KO + AAV9	2E6	2000000	-11.41	-7.37809	-2.22939	0.0300743	0.3531	0.881681	0.287426	-0.133331	0.570887	0.269843	-0.435771	0.269843	-0.435771	AP4B1-KO
D10	3040	1945.03	1219.76	1.59209	1.06184	1.38742	2743.01	5.84749	1.73494	0.743899	1.73494	0.743899	10	D	AAV9R3	AP4B1-KO	AP4B1-KO + AAV9	4E6	4000000	-17.9821	-12.1769	-4.40054	-3.09036	0.556483	-0.376578	1.54303	-0.967942	2.22191	0.18856	-1.5025	0.18856	-1.5025	AP4B1-KO
D11	1335	1737.18	1142.84	1.51984	1.05849	1.41532	2683.51	6.88194	1.692	0.73902	1.692	0.73902	11	D	AAV9R3	AP4B1-KO	AP4B1-KO + AAV9	8E6	8000000	-21.0997	-15.342	-6.53206	-8.06264	0.652959	-0.698473	2.14927	-3.02488	3.83798	-0.870484	-1.73348	-0.870484	-1.73348	AP4B1-KO
E02	3847	1556.13	1226.93	1.26923	1.05289	1.24837	2701.03	3.62109	1.64984	0.80893	1.64984	0.80893	2	E	AAV9R3	AP4B1-WT	AP4B1-WT	control	0	-31.9133	-18.0991	-4.20172	-0.736911	0.987602	-1.23664	-1.4785	-2.41916	-1.2563	-1.91034	1.57663	-1.91034	1.57663	AP4B1-KO
E03	3973	2679.65	1330.81	2.03008	1.05494	1.33247	2781.08	4.46569	1.73683	0.768847	1.73683	0.768847	3	E	AAV9R3	AP4B1-KO	AP4B1-KO	control	0	0.916765	-0.99007	-1.32286	-0.369458	-0.0283706	-1.03944	0.348913	0.347785	0.0631847	0.235059	-0.321237	0.235059	-0.321237	AP4B1-KO
E04	4315	2717.82	1362.25	2.01137	1.0633	1.28197	2762.88	3.98392	1.71315	0.788831	1.71315	0.788831	4	E	AAV9R3	AP4B1-KO	AP4B1-KO	control	0	0.109574	-0.408835	-0.451747	0.627914	-0.00339093	-0.236195	-0.748306	-0.281313	-0.68947	-0.348936	0.624977	-0.348936	0.624977	AP4B1-KO
E05	4244	2847.72	1401	2.05049	1.06434	1.28026	2759.31	3.88829	1.69356	0.793042	1.69356	0.793042	5	E	AAV9R3	AP4B1-KO	AP4B1-KO + AAV9	1E3	1000	1.79749	1.56937	0.622151	0.420858	-0.055626	-0.13588	-0.785497	-0.404575	-0.838876	-0.832189	0.824351	-0.832189	0.824351	AP4B1-KO
E06	3680	2731.73	1372.69	2.00646	1.06991	1.35876	2815.11	4.7785	1.7618	0.758535	1.7618	0.758535	6	E	AAV9R3	AP4B1-KO	AP4B1-KO + AAV9	1E4	10000	-0.102382	-0.197012	-0.162392	-1.22393	0.00316836	0.398631	0.920285	1.5243	0.551865	0.851034	-0.809474	0.851034	-0.809474	AP4B1-KO
E07	3625	2672.83	1369.69	1.96754	1.08245	1.41674	2894.29	5.77668	1.81359	0.728906	1.81359	0.728906	7	E	AAV9R3	AP4B1-KO	AP4B1-KO + AAV9	1E5	100000	-1.78199	-1.09393	-0.24549	-1.38433	0.0551462	1.6041	2.1801	4.26137	2.11129	2.12844	-2.21239	2.12844	-2.21239	AP4B1-KO
E08	3489	2413.59	1330.64	1.81612	1.03769	1.3034	2767.77	4.56138	1.69855	0.783048	1.69855	0.783048	8	E	AAV9R3	AP4B1-KO	AP4B1-KO + AAV9	1E6	1000000	-8.31535	-5.0416	-1.32781	-1.78094	0.25733	-2.69717	-0.282761	-0.112073	0.212672	-0.709023	0.351152	-0.709023	0.351152	AP4B1-KO
E09	3772	2233.35	1286.27	1.73711	1.06328	1.38693	2801.1	5.17405	1.78794	0.743439	1.78794	0.743439	9	E	AAV9R3	AP4B1-KO	AP4B1-KO + AAV9	2E6	2000000	-11.7247	-7.78636	-2.55729	-0.955633	0.362838	-0.23824	1.53235	1.04012	1.16982	1.49565	-1.52428	1.49565	-1.52428	AP4B1-KO
E10	3270	1962.98	1238.38	1.58203	1.0755	1.40101	2790.29	6.10371	1.74433	0.73659	1.74433	0.73659	10	E	AAV9R3	AP4B1-KO	AP4B1-KO + AAV9	4E6	4000000	-18.4162	-11.9036	-3.88434	-2.41961	0.569917	0.93612	1.83843	0.666181	2.62218	0.420155	-1.84854	0.420155	-1.84854	AP4B1-KO
E11	1557	1720.87	1118	1.53734	1.04787	1.45119	2680.71	7.47252	1.73215	0.721656	1.73215	0.721656	11	E	AAV9R3	AP4B1-KO	AP4B1-KO + AAV9	8E6	8000000	-20.3446	-15.5904	-7.22038	-7.41522	0.629594	-1.71844	2.92877	-3.12145	4.76063	0.119761	-2.55563	0.119761	-2.55563	AP4B1-KO
F02	3697	1564.84	1246.53	1.25674	1.05997	1.23262	2698.97	3.46314	1.61286	0.820593	1.61286	0.820593	2	F	AAV9R3	AP4B1-WT	AP4B1-WT	control	0	-32.4523	-17.9665	-3.65842	-1.17435	1.00428	-0.556539	-1.82074	-2.49036	-1.50306	-2.82256	2.12883	-2.82256	2.12883	AP4B1-KO
F03	3768	2727.66	1352	2.03422	1.06544	1.32815	2761.92	4.47831	1.71215	0.773019	1.71215	0.773019	3	F	AAV9R3	AP4B1-KO	AP4B1-KO	control	0	1.09552	-0.258895	-0.735877	-0.967298	-0.0339025	-0.0305453	0.255056	-0.314552	0.0828997	-0.373565	-0.123706	-0.373565	-0.123706	AP4B1-KO
F04	4432	2848.15	1420.02	2.0251	1.064	1.25354	2742.05	3.54234	1.68279	0.801599	1.68279	0.801599	4	F	AAV9R3	AP4B1-KO	AP4B1-KO	control	0	0.701822	1.57584	1.14925	0.969121	-0.0217189	-0.168647	-1.36605	-1.00109	-1.37932	-1.09773	1.22954	-1.09773	1.22954	AP4B1-KO
F05	4574	2808.07	1387.24	2.04313	1.05674	1.30189	2780.82	4.17808	1.70983	0.779198	1.70983	0.779198	5	F	AAV9R3	AP4B1-KO	AP4B1-KO + AAV9	1E3	1000	1.47989	0.965585	0.240849	1.38323	-0.0457973	-0.866778	-0.315425	0.338796	-0.386134	-0.430742	0.168875	-0.430742	0.168875	AP4B1-KO
F06	3668	2674.7	1317.75	2.04703	1.06195	1.37973	2794.88	4.85772	1.76852	0.748878	1.76852	0.748878	6	F	AAV9R3	AP4B1-KO	AP4B1-KO + AAV9	1E4	10000	1.64801	-1.06549	-1.68485	-1.25893	-0.051	-0.365661	1.37595	0.82479	0.675634	1.01677	-1.26672	1.01677	-1.26672	AP4B1-KO
F07	4130	2773.7	1411.55	1.98291	1.06801	1.37497	2902.47	5.63428	1.78075	0.745423	1.78075	0.745423	7	F	AAV9R3	AP4B1-KO	AP4B1-KO + AAV9	1E5	100000	-1.11856	0.442104	0.9144	0.0884001	0.0346155	0.21687	1.27255	4.54404	1.88881	1.31828	-1.43032	1.31828	-1.43032	AP4B1-KO
F08	4091	2426.81	1345.83	1.80708	1.05183	1.2961	2781.19	4.35575	1.69867	0.783694	1.69867	0.783694	8	F	AAV9R3	AP4B1-KO	AP4B1-KO + AAV9	1E6	1000000	-8.70555	-4.84026	-0.906597	-0.0253353	0.269406	-1.33833	-0.441354	0.351764	-0.108582	-0.706125	0.381756	-0.706125	0.381756	AP4B1-KO
F09	4104	2287.81	1310.16	1.74611	1.07372	1.36011	2804.05	5.3082	1.74232	0.753972	1.74232	0.753972	9	F	AAV9R3	AP4B1-KO	AP4B1-KO + AAV9	2E6	2000000	-11.3365	-6.95704	-1.89526	0.0125765	0.350826	0.765485	0.949644	1.14183	1.3794	0.370467	-1.02555	0.370467	-1.02555	AP4B1-KO
F10	3170	1970.8	1223.42	1.60802	1.06562	1.40032	2754.96	5.78957	1.74685	0.74262	1.74685	0.74262	10	F	AAV9R3	AP4B1-KO	AP4B1-KO + AAV9	4E6	4000000	-17.295	-11.7844	-4.29908	-2.71124	0.53522	-0.0129084	1.82342	-0.554826	2.13142	0.482269	-1.56304	0.482269	-1.56304	AP4B1-KO
F11	1177	1718.14	1121.13	1.53152	1.02666	1.52512	2712.64	8.3647	1.76374	0.6981	1.76374	0.6981	11	F	AAV9R3	AP4B1-KO	AP4B1-KO + AAV9	8E6	8000000	-20.5956	-15.632	-7.13374	-8.52341	0.637362	-3.75704	4.53532	-2.01786	6.15443	0.898789	-3.671	0.898789	-3.671	AP4B1-KO
G02	3814	1535.01	1210.71	1.26895	1.07345	1.23389	2694.86	3.69952	1.62468	0.813288	1.62468	0.813288	2	G	AAV9R3	AP4B1-WT	AP4B1-WT	control	0	-31.9254	-18.4207	-4.6513	-0.833148	0.987978	0.73942	-1.7932	-2.63243	-1.13378	-2.53086	1.78296	-2.53086	1.78296	AP4B1-KO
G03	3617	2687.86	1325.98	2.04294	1.07501	1.37103	2770.91	4.76231	1.77975	0.753258	1.77975	0.753258	3	G	AAV9R3	AP4B1-KO	AP4B1-KO	control	0	1.47172	-0.86499	-1.45693	-1.40766	-0.0455446	0.889237	1.18698	-0.00376626	0.526573	1.2938	-1.05933	1.2938	-1.05933	AP4B1-KO
G04	4186	2750.23	1368.04	2.02745	1.06606	1.30329	2765.5	4.20663	1.72197	0.779681	1.72197	0.779681	4	G	AAV9R3	AP4B1-KO	AP4B1-KO	control	0	0.803171	0.0847708	-0.291288	0.251713	-0.0248553	0.0294153	-0.285039	-0.190589	-0.341538	-0.131468	0.191732	-0.131468	0.191732	AP4B1-KO
G05	4168	2794.87	1382.96	2.03994	1.06223	1.29196	2791.18	4.65196	1.70278	0.785273	1.70278	0.785273	5	G	AAV9R3	AP4B1-KO	AP4B1-KO + AAV9	1E3	1000	1.34229	0.76456	0.122309	0.199219	-0.0415392	-0.338487	-0.531351	0.69704	0.354179	-0.604788	0.456518	-0.604788	0.456518	AP4B1-KO
G06	3728	2662.67	1321.79	2.02952	1.07581	1.37333	2790.63	5.03453	1.74523	0.74904	1.74523	0.74904	6	G	AAV9R3	AP4B1-KO	AP4B1-KO + AAV9	1E4	10000	0.892668	-1.2487	-1.57302	-1.08395	-0.0276249	0.965867	1.2369	0.67786	0.951856	0.442411	-1.25905	0.442411	-1.25905	AP4B1-KO
G07	4043	2723.06	1365.09	2.01437	1.06546	1.40571	2895.23	6.04604	1.80322	0.730257	1.80322	0.730257	7	G	AAV9R3	AP4B1-KO	AP4B1-KO + AAV9	1E5	100000	0.238923	-0.329038	-0.372935	-0.165317	-0.00739383	-0.0282008	1.94056	4.29364	2.53209	1.8727	-2.14843	1.8727	-2.14843	AP4B1-KO
G08	3814	2397.13	1297.13	1.85066	1.05394	1.30175	2750.67	4.42683	1.6971	0.783792	1.6971	0.783792	8	G	AAV9R3	AP4B1-KO	AP4B1-KO + AAV9	1E6	1000000	-6.82522	-5.29234	-2.2563	-0.833148	0.211216	-1.1356	-0.318471	-0.7031	0.00247558	-0.74486	0.386379	-0.74486	0.386379	AP4B1-KO
G11	1582	1632.77	1087.69	1.4978	1.06039	1.4259	2648.35	6.20067	1.74429	0.736619	1.74429	0.736619	11	G	AAV9R3	AP4B1-KO	AP4B1-KO + AAV9	16E6	16000000	-22.0506	-16.932	-8.0603	-7.34231	0.682389	-0.516037	2.37915	-4.24027	2.77366	0.419024	-1.84718	0.419024	-1.84718	AP4B1-KO
H02	3791	1518.45	1190.62	1.27724	1.07433	1.29798	2713.66	4.52405	1.70667	0.783277	1.70667	0.783277	2	H	AAV9R3	AP4B1-WT	AP4B1-WT	control	0	-31.5677	-18.6728	-5.20783	-0.900223	0.976908	0.823611	-0.400483	-1.98244	0.154359	-0.50865	0.362007	-0.50865	0.362007	AP4B1-KO
H03	3361	2625.44	1331.97	1.99334	1.08754	1.40012	2822.08	5.83706	1.77244	0.736845	1.77244	0.736845	3	H	AAV9R3	AP4B1-KO	AP4B1-KO	control	0	-0.668331	-1.81551	-1.29085	-2.15423	0.0206825	2.09299	1.81909	1.76501	2.20562	1.11338	-1.83649	1.11338	-1.83649	AP4B1-KO
H04	3939	2697.51	1367.04	1.99417	1.07573	1.36707	2814.21	5.16111	1.7993	0.749266	1.7993	0.749266	4	H	AAV9R3	AP4B1-KO	AP4B1-KO	control	0	-0.632887	-0.718117	-0.318879	-0.468612	0.0195856	0.95863	1.10081	1.49312	1.1496	1.77594	-1.24835	1.77594	-1.24835	AP4B1-KO
H05	3975	2743.12	1382.21	2.00241	1.0604	1.32605	2761.93	4.72227	1.74541	0.770059	1.74541	0.770059	5	H	AAV9R3	AP4B1-KO	AP4B1-KO + AAV9	1E3	1000	-0.27737	-0.0235329	0.101408	-0.363625	0.00858362	-0.514918	0.209554	-0.31395	0.464029	0.446857	-0.263851	0.446857	-0.263851	AP4B1-KO
H06	3461	2705.57	1372.07	1.99725	1.07907	1.37342	2827.88	5.2123	1.79261	0.747994	1.79261	0.747994	6	H	AAV9R3	AP4B1-KO	AP4B1-KO + AAV9	1E4	10000	-0.499986	-0.595268	-0.17951	-1.8626	0.0154728	1.27957	1.23879	1.96552	1.22958	1.61086	-1.30857	1.61086	-1.30857	AP4B1-KO
H07	3299	2619.61	1318.14	2.00831	1.09007	1.4522	2945.92	6.87994	1.82977	0.713595	1.82977	0.713595	7	H	AAV9R3	AP4B1-KO	AP4B1-KO + AAV9	1E5	100000	-0.0225915	-1.9043	-1.67414	-2.33504	0.000699127	2.33571	2.95077	6.04608	3.83485	2.52734	-2.93731	2.52734	-2.93731	AP4B1-KO
H08	3421	2321.19	1276.33	1.82369	1.06434	1.33575	2763.96	5.31671	1.72856	0.762374	1.72856	0.762374	8	H	AAV9R3	AP4B1-KO	AP4B1-KO + AAV9	1E6	1000000	-7.98876	-6.44864	-2.83281	-1.97925	0.247224	-0.135856	0.420392	-0.243832	1.39268	0.0311699	-0.627699	0.0311699	-0.627699	AP4B1-KO
A02	2691	1422.3	1097.58	1.29787	1.04703	1.28934	2642.62	4.62707	1.68514	0.79166	1.68514	0.79166	2	A	AAV9R4	AP4B1-WT	AP4B1-WT	control	0	-23.3236	-18.7825	-3.45804	-1.23145	0.997403	-1.47289	-0.651389	-1.21172	0.240145	-0.833305	0.662683	-0.833305	0.662683	AP4B1-KO
A03	3218	2575.63	1283.33	2.02827	1.06928	1.34379	2727.89	5.38893	1.75471	0.762858	1.75471	0.762858	3	A	AAV9R4	AP4B1-KO	AP4B1-KO	control	0	-2.77897	-0.186325	1.40605	-0.355788	0.118839	1.63635	0.754445	0.306723	1.72607	0.880703	-0.829275	0.880703	-0.829275	AP4B1-KO
A04	2006	2513.58	1195.43	2.1261	1.05743	1.24309	2584.06	3.88582	1.64163	0.816282	1.64163	0.816282	4	A	AAV9R4	AP4B1-KO	AP4B1-KO	control	0	-0.0272281	-1.18686	-0.895825	-2.36963	0.00116437	-0.0199821	-1.84541	-2.25434	-1.20556	-1.90521	1.93815	-1.90521	1.93815	AP4B1-KO
A05	3481	2586.79	1302.77	2.0112	1.06285	1.32737	2720.05	5.0644	1.74485	0.768752	1.74485	0.768752	5	A	AAV9R4	AP4B1-KO	AP4B1-KO + AAV9	1E3	1000	-3.25909	-0.00637753	1.91512	0.0812102	0.13937	0.73745	0.330361	0.167001	1.09311	0.637775	-0.523975	0.637775	-0.523975	AP4B1-KO
A06	3109	2512.62	1292.17	1.9672	1.07074	1.40489	2766.76	6.16817	1.7946	0.737583	1.7946	0.737583	6	A	AAV9R4	AP4B1-KO	AP4B1-KO + AAV9	1E4	10000	-4.49688	-1.20232	1.63742	-0.536901	0.192303	1.83997	2.33185	0.998817	3.24587	1.86345	-2.13854	1.86345	-2.13854	AP4B1-KO
A07	3162	2400.33	1221.17	1.98498	1.07279	1.34302	2650.67	5.12967	1.73925	0.767367	1.73925	0.767367	7	A	AAV9R4	AP4B1-KO	AP4B1-KO + AAV9	1E5	100000	-3.99682	-3.01291	-0.22162	-0.448837	0.170918	2.12643	0.734611	-1.06833	1.22042	0.499825	-0.595708	0.499825	-0.595708	AP4B1-KO
A08	2721	2179.23	1176.01	1.85492	1.04231	1.36697	2641.39	6.19438	1.75721	0.754225	1.75721	0.754225	8	A	AAV9R4	AP4B1-KO	AP4B1-KO + AAV9	1E6	1000000	-7.65508	-6.57795	-1.40422	-1.1816	0.327359	-2.13214	1.35283	-1.2336	3.29699	0.942379	-1.27644	0.942379	-1.27644	AP4B1-KO
B02	3092	1407.69	1086	1.29829	1.05817	1.29423	2665.72	4.54514	1.67043	0.788652	1.67043	0.788652	2	B	AAV9R4	AP4B1-WT	AP4B1-WT	control	0	-23.3118	-19.0181	-3.76113	-0.565148	0.996898	0.0835929	-0.525213	-0.800285	0.0803637	-1.19556	0.50687	-1.19556	0.50687	AP4B1-KO
B03	3520	2689.42	1307.46	2.08044	1.05792	1.32206	2794.51	4.93914	1.72561	0.777477	1.72561	0.777477	3	B	AAV9R4	AP4B1-KO	AP4B1-KO	control	0	-1.31176	1.6483	2.03768	0.146012	0.0560956	0.0483749	0.193328	1.49286	0.848807	0.163906	-0.0719729	0.163906	-0.0719729	AP4B1-KO
B04	2535	2596.1	1214.05	2.15794	1.06317	1.22789	2607.82	3.57727	1.6398	0.821723	1.6398	0.821723	4	B	AAV9R4	AP4B1-KO	AP4B1-KO	control	0	0.868264	0.143702	-0.40824	-1.49065	-0.0371301	0.78271	-2.23788	-1.83134	-1.80736	-1.95028	2.21996	-1.95028	2.21996	AP4B1-KO
B05	3821	2578.36	1269.72	2.05062	1.05303	1.30274	2727.45	4.44303	1.71906	0.780877	1.71906	0.780877	5	B	AAV9R4	AP4B1-KO	AP4B1-KO + AAV9	1E3	1000	-2.15043	-0.14238	1.04947	0.646151	0.0919603	-0.633756	-0.305426	0.298756	-0.118788	0.00237622	0.104148	0.00237622	0.104148	AP4B1-KO
B06	3578	2618.15	1286.51	2.05556	1.07116	1.36033	2824.27	5.04094	1.7568	0.755502	1.7568	0.755502	6	B	AAV9R4	AP4B1-KO	AP4B1-KO + AAV9	1E4	10000	-2.01146	0.49922	1.4892	0.242384	0.0860175	1.89955	1.18154	2.02276	1.04736	0.932245	-1.21031	0.932245	-1.21031	AP4B1-KO
B07	3630	2534.76	1231.98	2.07405	1.06299	1.32165	2706.12	4.54077	1.71259	0.776338	1.71259	0.776338	7	B	AAV9R4	AP4B1-KO	AP4B1-KO + AAV9	1E5	100000	-1.4914	-0.845304	0.0613671	0.328787	0.0637778	0.75791	0.182883	-0.0809474	0.0718413	-0.156822	-0.130974	-0.156822	-0.130974	AP4B1-KO
B08	3375	2247.9	1188.62	1.89571	1.069	1.35748	2708.23	5.31428	1.73982	0.759018	1.73982	0.759018	8	B	AAV9R4	AP4B1-KO	AP4B1-KO + AAV9	1E6	1000000	-6.50758	-5.47062	-1.07412	-0.0949183	0.278288	1.59769	1.10794	-0.0434527	1.58046	0.513968	-1.02818	0.513968	-1.02818	AP4B1-KO
C02	3828	1416.53	1102.83	1.28603	1.05765	1.29705	2706.25	4.31089	1.67113	0.78653	1.67113	0.78653	2	C	AAV9R4	AP4B1-WT	AP4B1-WT	control	0	-23.6567	-18.8756	-3.32045	0.657782	1.01164	0.011191	-0.452242	-0.078644	-0.376512	-1.17824	0.396967	-1.17824	0.396967	AP4B1-KO
C03	3853	2613.85	1243.47	2.12581	1.05604	1.32933	2721.98	4.46986	1.73854	0.77118	1.73854	0.77118	3	C	AAV9R4	AP4B1-KO	AP4B1-KO	control	0	-0.0355853	0.429933	0.362292	0.699321	0.00152176	-0.214263	0.381087	0.201435	-0.0664711	0.482427	-0.398171	0.482427	-0.398171	AP4B1-KO
C04	3413	2572.11	1202.86	2.15782	1.05794	1.28479	2665.57	4.05341	1.68225	0.792186	1.68225	0.792186	4	C	AAV9R4	AP4B1-KO	AP4B1-KO	control	0	0.864835	-0.243167	-0.701236	-0.0317779	-0.0369835	0.0515164	-0.768723	-0.802939	-0.878701	-0.904333	0.689958	-0.904333	0.689958	AP4B1-KO
C05	4131	2636.8	1263.07	2.10858	1.04892	1.32783	2747.3	4.46041	1.75206	0.767343	1.75206	0.767343	5	C	AAV9R4	AP4B1-KO	AP4B1-KO + AAV9	1E3	1000	-0.520098	0.799917	0.875401	1.16124	0.0222413	-1.20804	0.342427	0.652235	-0.0848918	0.815513	-0.596916	0.815513	-0.596916	AP4B1-KO
C06	3323	2570.99	1261.48	2.05526	1.06232	1.42334	2848.69	5.78975	1.79996	0.73182	1.79996	0.73182	6	C	AAV9R4	AP4B1-KO	AP4B1-KO + AAV9	1E4	10000	-2.01992	-0.261242	0.833711	-0.181321	0.0863789	0.66436	2.80814	2.45763	2.50782	1.99568	-2.43708	1.99568	-2.43708	AP4B1-KO
C07	3490	2458.84	1205.78	2.05831	1.07197	1.34288	2716.68	4.59899	1.73958	0.766043	1.73958	0.766043	7	C	AAV9R4	AP4B1-KO	AP4B1-KO + AAV9	1E5	100000	-1.93411	-2.06952	-0.624699	0.0961645	0.0827095	2.0124	0.730846	0.107082	0.185384	0.508056	-0.664292	0.508056	-0.664292	AP4B1-KO
C08	3528	2257.93	1206.62	1.87856	1.05771	1.35746	2753.49	5.06369	1.74259	0.757932	1.74259	0.757932	8	C	AAV9R4	AP4B1-KO	AP4B1-KO + AAV9	1E6	1000000	-6.99013	-5.30886	-0.602756	0.159305	0.298923	0.020054	1.10725	0.76244	1.09173	0.582186	-1.08445	0.582186	-1.08445	AP4B1-KO
C09	3440	2227	1189.27	1.86951	1.04066	1.30019	2688.66	4.43594	1.69192	0.780706	1.69192	0.780706	9	C	AAV9R4	AP4B1-KO	AP4B1-KO + AAV9	2E6	2000000	-7.24464	-5.80769	-1.05708	0.013085	0.309807	-2.36336	-0.371141	-0.391848	-0.132615	-0.666231	0.0952502	-0.666231	0.0952502	AP4B1-KO
C10	1723	1710.59	1042.61	1.64088	1.04716	1.44382	2684.38	6.97758	1.71953	0.738094	1.71953	0.738094	10	C	AAV9R4	AP4B1-KO	AP4B1-KO + AAV9	4E6	4000000	-13.6755	-14.1342	-4.8974	-2.83986	0.584814	-1.45485	3.33702	-0.468051	4.82453	0.0141242	-2.11207	0.0141242	-2.11207	AP4B1-KO
C11	939	1591.25	1009.04	1.57569	1.05015	1.31784	2552.88	5.67299	1.65591	0.778051	1.65591	0.778051	11	C	AAV9R4	AP4B1-KO	AP4B1-KO + AAV9	8E6	8000000	-15.509	-16.0584	-5.77642	-4.14255	0.663222	-1.03648	0.0843358	-2.80958	2.28008	-1.55324	-0.0422487	-1.55324	-0.0422487	AP4B1-KO
D02	3708	1438.75	1116.1	1.29131	1.04873	1.29049	2735.67	4.2391	1.67485	0.788991	1.67485	0.788991	2	D	AAV9R4	AP4B1-WT	AP4B1-WT	control	0	-23.508	-18.5173	-2.97304	0.458391	1.00529	-1.23543	-0.621651	0.445195	-0.516528	-1.08662	0.524427	-1.08662	0.524427	AP4B1-KO
D03	3876	2657.09	1242.38	2.15965	1.04983	1.30829	2706.87	4.22725	1.70684	0.782292	1.70684	0.782292	3	D	AAV9R4	AP4B1-KO	AP4B1-KO	control	0	0.916463	1.12702	0.333776	0.737538	-0.0391913	-1.08163	-0.162242	-0.067675	-0.53964	-0.298486	0.177406	-0.298486	0.177406	AP4B1-KO
D04	3777	2566.67	1213.24	2.13873	1.05749	1.32412	2715.21	4.3382	1.73374	0.772917	1.73374	0.772917	4	D	AAV9R4	AP4B1-KO	AP4B1-KO	control	0	0.328037	-0.330824	-0.429408	0.573041	-0.014028	-0.0115432	0.246532	0.0808712	-0.323253	0.364152	-0.308181	0.364152	-0.308181	AP4B1-KO
D05	3976	2619.26	1256.28	2.10875	1.05102	1.33118	2743.62	4.48918	1.73723	0.768009	1.73723	0.768009	5	D	AAV9R4	AP4B1-KO	AP4B1-KO + AAV9	1E3	1000	-0.515256	0.517123	0.697699	0.903697	0.0220342	-0.914788	0.4289	0.586722	-0.0287917	0.450134	-0.562439	0.450134	-0.562439	AP4B1-KO
D06	3326	2486.13	1209.57	2.07955	1.07156	1.43572	2851.62	5.72829	1.81085	0.72601	1.81085	0.72601	6	D	AAV9R4	AP4B1-KO	AP4B1-KO + AAV9	1E4	10000	-1.33679	-1.62945	-0.525389	-0.176336	0.0571659	1.95543	3.12772	2.50972	2.38795	2.26396	-2.73803	2.26396	-2.73803	AP4B1-KO
D07	3814	2521.14	1220.61	2.08288	1.04795	1.34264	2731.68	4.54411	1.73363	0.766146	1.73363	0.766146	7	D	AAV9R4	AP4B1-KO	AP4B1-KO + AAV9	1E5	100000	-1.24311	-1.06494	-0.236385	0.634519	0.0531597	-1.34434	0.724582	0.37414	0.0783481	0.361354	-0.658954	0.361354	-0.658954	AP4B1-KO
D08	3387	2194.84	1170.3	1.88102	1.08459	1.36384	2709.76	4.84243	1.7591	0.757312	1.7591	0.757312	8	D	AAV9R4	AP4B1-KO	AP4B1-KO + AAV9	1E6	1000000	-6.92083	-6.32622	-1.5538	-0.0749792	0.29596	3.77527	1.27196	-0.016214	0.660177	0.989022	-1.11653	0.989022	-1.11653	AP4B1-KO
D09	3412	2193.45	1162.92	1.88387	1.05417	1.33823	2691.1	4.80322	1.71195	0.768787	1.71195	0.768787	9	D	AAV9R4	AP4B1-KO	AP4B1-KO + AAV9	2E6	2000000	-6.84066	-6.34853	-1.74696	-0.0334395	0.292531	-0.474933	0.610793	-0.348505	0.583718	-0.17279	-0.522128	-0.17279	-0.522128	AP4B1-KO
D10	1689	1747.17	1039.63	1.67926	1.06194	1.41889	2644.69	6.69124	1.70844	0.741462	1.70844	0.741462	10	D	AAV9R4	AP4B1-KO	AP4B1-KO + AAV9	4E6	4000000	-12.5961	-13.5444	-4.9755	-2.89636	0.538653	0.611305	2.69325	-1.17478	4.26606	-0.259143	-1.93757	-0.259143	-1.93757	AP4B1-KO
D11	500	1655.31	1015.41	1.63097	1.04928	1.34753	2543.28	5.14156	1.66797	0.774159	1.66797	0.774159	11	D	AAV9R4	AP4B1-KO	AP4B1-KO + AAV9	8E6	8000000	-13.9544	-15.0255	-5.6098	-4.87199	0.596739	-1.15767	0.851015	-2.98059	1.2436	-1.25618	-0.243866	-1.25618	-0.243866	AP4B1-KO
E02	3582	1437.57	1116.38	1.28999	1.06776	1.31548	2728.08	4.23234	1.70036	0.78019	1.70036	0.78019	2	E	AAV9R4	AP4B1-WT	AP4B1-WT	control	0	-23.5453	-18.5363	-2.96583	0.249031	1.00688	1.42358	0.0236152	0.309951	-0.529711	-0.458162	0.0685628	-0.458162	0.0685628	AP4B1-KO
E03	3692	2568.67	1212.77	2.13824	1.04865	1.32629	2737.64	4.58135	1.71756	0.7733	1.71756	0.7733	3	E	AAV9R4	AP4B1-KO	AP4B1-KO	control	0	0.314092	-0.298564	-0.441801	0.431806	-0.0134317	-1.24568	0.302574	0.480212	0.150977	-0.0344214	-0.288385	-0.0344214	-0.288385	AP4B1-KO
E04	4312	2666.43	1249.88	2.156	1.05784	1.35301	2786.29	4.53602	1.76347	0.759725	1.76347	0.759725	4	E	AAV9R4	AP4B1-KO	AP4B1-KO	control	0	0.813781	1.27766	0.530056	1.46199	-0.0348002	0.0383067	0.992493	1.34655	0.0625757	1.09654	-0.991536	1.09654	-0.991536	AP4B1-KO
E05	4047	2603.32	1235.39	2.12778	1.06145	1.33354	2750.13	4.51051	1.73347	0.766411	1.73347	0.766411	5	E	AAV9R4	AP4B1-KO	AP4B1-KO + AAV9	1E3	1000	0.0198532	0.26006	0.150665	1.02167	-0.000848994	0.542385	0.489669	0.702658	0.0128093	0.357501	-0.645219	0.357501	-0.645219	AP4B1-KO
E06	3581	2588.1	1241.24	2.10697	1.0637	1.43084	2864.22	5.58208	1.8292	0.725255	1.8292	0.725255	6	E	AAV9R4	AP4B1-KO	AP4B1-KO + AAV9	1E4	10000	-0.565382	0.0147117	0.30373	0.247369	0.0241778	0.857022	3.00174	2.73412	2.10277	2.71602	-2.77713	2.71602	-2.77713	AP4B1-KO
E07	3274	2430.97	1161.9	2.11163	1.05608	1.32521	2693.66	4.31393	1.7009	0.773224	1.7009	0.773224	7	E	AAV9R4	AP4B1-KO	AP4B1-KO + AAV9	1E5	100000	-0.434432	-2.51883	-1.77369	-0.262739	0.0185779	-0.208089	0.274588	-0.302855	-0.370589	-0.44487	-0.292287	-0.44487	-0.292287	AP4B1-KO
E08	3157	2165.02	1152.87	1.88572	1.06738	1.38493	2728.79	4.99413	1.76272	0.750162	1.76272	0.750162	8	E	AAV9R4	AP4B1-KO	AP4B1-KO + AAV9	1E6	1000000	-6.78858	-6.80698	-2.0101	-0.457145	0.290304	1.37073	1.81662	0.322682	0.956056	1.07818	-1.48693	1.07818	-1.48693	AP4B1-KO
E09	3269	2167.54	1149.22	1.89102	1.07369	1.36271	2683.26	4.9635	1.74778	0.758503	1.74778	0.758503	9	E	AAV9R4	AP4B1-KO	AP4B1-KO + AAV9	2E6	2000000	-6.6395	-6.76642	-2.10568	-0.271047	0.283929	2.25253	1.24277	-0.488066	0.896309	0.710073	-1.05486	0.710073	-1.05486	AP4B1-KO
E10	1598	1739.18	1054.05	1.65294	1.0567	1.44855	2691.39	6.55028	1.74505	0.72717	1.74505	0.72717	10	E	AAV9R4	AP4B1-KO	AP4B1-KO + AAV9	4E6	4000000	-13.3364	-13.6732	-4.59776	-3.04756	0.570311	-0.122155	3.45913	-0.343196	3.99113	0.642768	-2.67791	0.642768	-2.67791	AP4B1-KO
E11	776	1580.99	1009.64	1.56775	1.05244	1.41421	2596.46	6.33618	1.7399	0.744306	1.7399	0.744306	11	E	AAV9R4	AP4B1-KO	AP4B1-KO + AAV9	8E6	8000000	-15.7326	-16.2238	-5.76088	-4.41339	0.67278	-0.717213	2.57249	-2.03355	3.57356	0.515891	-1.79028	0.515891	-1.79028	AP4B1-KO
F02	3607	1406.35	1083.97	1.29955	1.04789	1.31631	2691.64	4.23662	1.68731	0.782046	1.68731	0.782046	2	F	AAV9R4	AP4B1-WT	AP4B1-WT	control	0	-23.2765	-19.0397	-3.81437	0.29057	0.995386	-1.35244	0.0449404	-0.338856	-0.521379	-0.779843	0.164686	-0.779843	0.164686	AP4B1-KO
F03	3099	2520.32	1184.92	2.14698	1.05846	1.28834	2691.18	4.20791	1.68209	0.791653	1.68209	0.791653	3	F	AAV9R4	AP4B1-KO	AP4B1-KO	control	0	0.559985	-1.07816	-1.17089	-0.553517	-0.023947	0.124088	-0.677056	-0.346999	-0.577366	-0.908416	0.662314	-0.908416	0.662314	AP4B1-KO
F04	3793	2574.86	1218.76	2.13624	1.06344	1.34959	2743.42	4.59967	1.73196	0.762785	1.73196	0.762785	4	F	AAV9R4	AP4B1-KO	AP4B1-KO	control	0	0.257775	-0.198788	-0.284839	0.599626	-0.0110234	0.82041	0.904044	0.583142	0.186708	0.320313	-0.833064	0.320313	-0.833064	AP4B1-KO
F05	3690	2584.3	1216.81	2.14558	1.07754	1.36411	2792.37	5.1603	1.76421	0.754649	1.76421	0.754649	5	F	AAV9R4	AP4B1-KO	AP4B1-KO + AAV9	1E3	1000	0.520724	-0.0466534	-0.335959	0.428482	-0.022268	2.79064	1.27893	1.45474	1.28014	1.11482	-1.25452	1.11482	-1.25452	AP4B1-KO
F06	3445	2528.15	1199.47	2.13027	1.06895	1.43889	2854.43	6.21192	1.78835	0.722299	1.78835	0.722299	6	F	AAV9R4	AP4B1-KO	AP4B1-KO + AAV9	1E4	10000	0.0900317	-0.95187	-0.790023	0.021393	-0.00385008	1.58974	3.2097	2.55986	3.3312	1.70967	-2.93023	1.70967	-2.93023	AP4B1-KO
F07	3261	2453.75	1170.98	2.11236	1.0747	1.34287	2677.6	4.33084	1.73331	0.769894	1.73331	0.769894	7	F	AAV9R4	AP4B1-KO	AP4B1-KO + AAV9	1E5	100000	-0.41371	-2.15152	-1.53607	-0.284339	0.0176917	2.39379	0.730715	-0.588761	-0.337609	0.35367	-0.464805	0.35367	-0.464805	AP4B1-KO
F08	3358	2183.67	1160.69	1.88692	1.06944	1.39183	2763.52	5.64074	1.76428	0.740346	1.76428	0.740346	8	F	AAV9R4	AP4B1-KO	AP4B1-KO + AAV9	1E6	1000000	-6.75503	-6.50626	-1.80532	-0.123165	0.288869	1.65925	1.99466	0.941042	2.21719	1.11648	-1.99542	1.11648	-1.99542	AP4B1-KO
F09	3389	2184.22	1191.05	1.83172	1.05137	1.33612	2690.07	5.0063	1.69724	0.771583	1.69724	0.771583	9	F	AAV9R4	AP4B1-KO	AP4B1-KO + AAV9	2E6	2000000	-8.30748	-6.49738	-1.01057	-0.071656	0.355258	-0.865926	0.556307	-0.366828	0.979794	-0.535184	-0.377293	-0.535184	-0.377293	AP4B1-KO
F10	1569	1841.55	1053.23	1.74889	1.06115	1.52231	2708.09	7.61973	1.79537	0.698465	1.79537	0.698465	10	F	AAV9R4	AP4B1-KO	AP4B1-KO + AAV9	4E6	4000000	-10.6375	-12.0226	-4.61943	-3.09575	0.454896	0.500669	5.36328	-0.0458687	6.07695	1.88244	-4.16485	1.88244	-4.16485	AP4B1-KO
F11	803	1672.21	1061.99	1.58098	1.09312	1.3969	2652.7	7.32061	1.74061	0.745938	1.74061	0.745938	11	F	AAV9R4	AP4B1-KO	AP4B1-KO + AAV9	8E6	8000000	-15.3603	-14.753	-4.38986	-4.36853	0.656862	4.96701	2.12544	-1.03218	5.49357	0.53337	-1.70574	0.53337	-1.70574	AP4B1-KO
G02	3280	1395.88	1072.08	1.30426	1.05879	1.33492	2695.58	4.94644	1.70544	0.768411	1.70544	0.768411	2	G	AAV9R4	AP4B1-WT	AP4B1-WT	control	0	-23.1438	-19.2085	-4.1257	-0.252769	0.989712	0.171069	0.525291	-0.268659	0.863047	-0.333148	-0.541634	-0.333148	-0.541634	AP4B1-KO
G03	3090	2548.31	1195.88	2.15261	1.04167	1.31242	2712.41	4.41588	1.71148	0.784648	1.71148	0.784648	3	G	AAV9R4	AP4B1-KO	AP4B1-KO	control	0	0.718232	-0.62687	-0.883957	-0.568471	-0.0307142	-2.22185	-0.0555688	0.0310628	-0.171754	-0.184252	0.299462	-0.184252	0.299462	AP4B1-KO
G04	4183	2689.49	1287.5	2.11244	1.05097	1.3015	2741.67	4.25685	1.73375	0.778143	1.73375	0.778143	4	G	AAV9R4	AP4B1-KO	AP4B1-KO	control	0	-0.411586	1.64943	1.51522	1.24765	0.0176009	-0.92251	-0.33751	0.552108	-0.481906	0.364383	-0.0374867	0.364383	-0.0374867	AP4B1-KO
G05	3516	2511.95	1177.5	2.15189	1.06778	1.33964	2720.21	4.78108	1.72529	0.765693	1.72529	0.765693	5	G	AAV9R4	AP4B1-KO	AP4B1-KO + AAV9	1E3	1000	0.698208	-1.21322	-1.36526	0.139366	-0.0298579	1.42678	0.647187	0.169946	0.540533	0.155981	-0.682399	0.155981	-0.682399	AP4B1-KO
G06	3101	2458.81	1137.99	2.1852	1.06462	1.40677	2702.91	5.26354	1.79707	0.738506	1.79707	0.738506	6	G	AAV9R4	AP4B1-KO	AP4B1-KO + AAV9	1E4	10000	1.63507	-2.07002	-2.39989	-0.550194	-0.0699217	0.985751	2.38035	-0.138174	1.4815	1.92451	-2.09073	1.92451	-2.09073	AP4B1-KO
G07	3833	2494.88	1214.5	2.07038	1.06206	1.37407	2781.78	5.08179	1.7991	0.748329	1.7991	0.748329	7	G	AAV9R4	AP4B1-KO	AP4B1-KO + AAV9	1E5	100000	-1.59459	-1.48835	-0.396517	0.66609	0.0681904	0.627724	1.53605	1.26619	1.12703	1.97451	-1.58191	1.97451	-1.58191	AP4B1-KO
G08	3332	2163.96	1137.73	1.91119	1.06189	1.37518	2707.86	5.3413	1.74028	0.752941	1.74028	0.752941	8	G	AAV9R4	AP4B1-KO	AP4B1-KO + AAV9	1E6	1000000	-6.07226	-6.82412	-2.40668	-0.166367	0.259672	0.603605	1.56469	-0.0500007	1.63316	0.525324	-1.34297	0.525324	-1.34297	AP4B1-KO
G11	1255	1584.02	1039.74	1.52142	1.04904	1.29392	2533.02	5.50021	1.70822	0.783764	1.70822	0.783764	11	G	AAV9R4	AP4B1-KO	AP4B1-KO + AAV9	16E6	16000000	-17.0356	-16.175	-4.97256	-3.61749	0.728503	-1.19181	-0.533113	-3.16321	1.9431	-0.264667	0.253664	-0.264667	0.253664	AP4B1-KO
H02	2897	1377.85	1063.83	1.29838	1.07196	1.34356	2678.25	5.68892	1.72524	0.76246	1.72524	0.76246	2	H	AAV9R4	AP4B1-WT	AP4B1-WT	control	0	-23.3093	-19.4992	-4.34188	-0.889158	0.996788	2.01118	0.748544	-0.577177	2.31116	0.154815	-0.849901	0.154815	-0.849901	AP4B1-KO
H03	2932	2479.7	1177.98	2.12897	1.06516	1.35549	2683.64	5.24432	1.7645	0.761371	1.7645	0.761371	3	H	AAV9R4	AP4B1-KO	AP4B1-KO	control	0	0.0533629	-1.73312	-1.35278	-0.831002	-0.00228199	1.06098	1.05647	-0.481194	1.44402	1.12194	-0.906298	1.12194	-0.906298	AP4B1-KO
H04	3615	2562.79	1244.3	2.08691	1.06583	1.36312	2750.52	5.34114	1.77542	0.753329	1.77542	0.753329	4	H	AAV9R4	AP4B1-KO	AP4B1-KO	control	0	-1.12969	-0.393362	0.383915	0.303863	0.0483098	1.15473	1.25342	0.709526	1.63285	1.39103	-1.32288	1.39103	-1.32288	AP4B1-KO
H05	2817	2402.41	1189.92	2.04007	1.08243	1.3819	2703.05	5.95088	1.77377	0.74926	1.77377	0.74926	5	H	AAV9R4	AP4B1-KO	AP4B1-KO + AAV9	1E3	1000	-2.44717	-2.97934	-1.0401	-1.02209	0.10465	3.47339	1.73837	-0.135619	2.82207	1.35042	-1.53363	1.35042	-1.53363	AP4B1-KO
H06	3390	2512.72	1234.03	2.06224	1.08929	1.43391	2855.88	6.63573	1.82083	0.720012	1.82083	0.720012	6	H	AAV9R4	AP4B1-KO	AP4B1-KO + AAV9	1E4	10000	-1.82345	-1.20078	0.114991	-0.0699945	0.0779771	4.43164	3.08093	2.58574	4.15779	2.5098	-3.04871	2.5098	-3.04871	AP4B1-KO
H07	3211	2434.71	1177.12	2.0918	1.06632	1.31795	2662.21	4.3453	1.7572	0.775406	1.7572	0.775406	7	H	AAV9R4	AP4B1-KO	AP4B1-KO + AAV9	1E5	100000	-0.992188	-2.45853	-1.37516	-0.367419	0.0424295	1.22226	0.0872704	-0.862794	-0.3094	0.942123	-0.179269	0.942123	-0.179269	AP4B1-KO
H08	3057	2120.71	1143.46	1.86578	1.0568	1.37348	2660.43	6.13815	1.78124	0.74491	1.78124	0.74491	8	H	AAV9R4	AP4B1-KO	AP4B1-KO + AAV9	1E6	1000000	-7.34947	-7.52146	-2.25675	-0.623304	0.31429	-0.107824	1.52086	-0.894619	3.18732	1.53447	-1.75897	1.53447	-1.75897	AP4B1-KO
A02	1274	1501.93	1104.04	1.3638	1.04853	1.26362	2474.76	4.30224	1.62082	0.808492	1.62082	0.808492	2	A	AAV9R5	AP4B1-WT	AP4B1-WT	control	0	-12.8627	-15.1995	-4.34958	-0.43606	0.990692	-0.493743	-2.43258	-1.32486	-1.30398	-2.9732	2.7421	-2.9732	2.7421	AP4B1-KO
A03	979	2626.23	1224.72	2.16997	1.09369	1.42721	2485.94	6.78605	1.81396	0.734839	1.81396	0.734839	3	A	AAV9R5	AP4B1-KO	AP4B1-KO	control	0	-2.05391	-1.16464	2.19751	-1.47406	0.158193	1.83728	0.77431	-1.21304	1.67103	2.01207	-0.742724	2.01207	-0.742724	AP4B1-KO
A04	1044	2620.85	1180.48	2.24872	1.06113	1.37198	2434.61	5.73354	1.72281	0.757611	1.72281	0.757611	4	A	AAV9R5	AP4B1-KO	AP4B1-KO	control	0	-0.998055	-1.23174	-0.202726	-1.24535	0.0768708	0.156896	-0.308379	-1.72646	0.410376	-0.340617	0.334732	-0.340617	0.334732	AP4B1-KO
A05	888	2675.93	1183.57	2.29214	1.0437	1.36203	2454.2	6.26071	1.7297	0.756587	1.7297	0.756587	5	A	AAV9R5	AP4B1-KO	AP4B1-KO + AAV9	1E3	1000	-0.415906	-0.54427	-0.0350339	-1.79425	0.0320333	-0.742735	-0.503524	-1.53058	1.0418	-0.162708	0.286259	-0.162708	0.286259	AP4B1-KO
A06	1002	2694.65	1199.37	2.27379	1.06573	1.34667	2401.66	5.14841	1.71679	0.773325	1.71679	0.773325	6	A	AAV9R5	AP4B1-KO	AP4B1-KO + AAV9	1E4	10000	-0.661863	-0.310559	0.821956	-1.39313	0.0509771	0.394236	-0.804609	-2.05609	-0.29047	-0.496138	1.07824	-0.496138	1.07824	AP4B1-KO
A07	605	2390.18	1122.94	2.15787	1.05149	1.4813	2464.7	8.68037	1.80337	0.706073	1.80337	0.706073	7	A	AAV9R5	AP4B1-KO	AP4B1-KO + AAV9	1E5	100000	-2.21613	-4.11129	-3.32403	-2.79003	0.170688	-0.340644	1.83458	-1.42554	3.93996	1.73891	-2.10374	1.73891	-2.10374	AP4B1-KO
A08	633	2291.57	1103.65	2.08163	1.06386	1.37167	2403.36	6.47904	1.74953	0.750339	1.74953	0.750339	8	A	AAV9R5	AP4B1-KO	AP4B1-KO + AAV9	1E6	1000000	-3.23827	-5.34224	-4.37093	-2.69151	0.249414	0.297437	-0.314392	-2.03906	1.3033	0.348951	-0.0093326	0.348951	-0.0093326	AP4B1-KO
B02	1895	1520.79	1137.15	1.3416	1.03322	1.21244	2510.71	3.60268	1.59539	0.827906	1.59539	0.827906	2	B	AAV9R5	AP4B1-WT	AP4B1-WT	control	0	-13.1603	-14.9641	-2.55351	1.74902	1.01361	-1.28377	-3.43573	-0.965352	-2.14188	-3.62956	3.66066	-3.62956	3.66066	AP4B1-KO
B03	1148	2662.73	1184.7	2.26708	1.02489	1.37872	2525.67	6.07645	1.73635	0.750499	1.73635	0.750499	3	B	AAV9R5	AP4B1-KO	AP4B1-KO	control	0	-0.751891	-0.70896	0.0260219	-0.879409	0.0579111	-1.71361	-0.176197	-0.815719	0.821092	0.00883894	-0.00175211	0.00883894	-0.00175211	AP4B1-KO
B04	1160	2632.58	1172.46	2.26608	1.03969	1.31132	2460	5.05074	1.67587	0.783474	1.67587	0.783474	4	B	AAV9R5	AP4B1-KO	AP4B1-KO	control	0	-0.765254	-1.08531	-0.637849	-0.837185	0.0589403	-0.949681	-1.49752	-1.47257	-0.407455	-1.55225	1.5584	-1.55225	1.5584	AP4B1-KO
B05	920	2822.54	1232.91	2.31622	1.0614	1.30874	2445.78	4.7327	1.66795	0.791223	1.66795	0.791223	5	B	AAV9R5	AP4B1-KO	AP4B1-KO + AAV9	1E3	1000	-0.0930337	1.28589	2.6418	-1.68166	0.00716551	0.170482	-1.54815	-1.61474	-0.788391	-1.75665	1.92505	-1.75665	1.92505	AP4B1-KO
B06	784	2574.25	1151.2	2.26849	1.05436	1.34741	2393.81	5.83004	1.7104	0.76689	1.7104	0.76689	6	B	AAV9R5	AP4B1-KO	AP4B1-KO + AAV9	1E4	10000	-0.733021	-1.81354	-1.79095	-2.16019	0.0564577	-0.192624	-0.790009	-2.13462	0.525958	-0.660978	0.773758	-0.660978	0.773758	AP4B1-KO
B07	808	2438.57	1154.66	2.14034	1.08159	1.38605	2415.11	6.55231	1.81198	0.738822	1.81198	0.738822	7	B	AAV9R5	AP4B1-KO	AP4B1-KO + AAV9	1E5	100000	-2.45114	-3.50723	-1.6036	-2.07575	0.188788	1.2128	-0.0326653	-1.92158	1.39106	1.96095	-0.554235	1.96095	-0.554235	AP4B1-KO
B08	664	2126.23	1039.81	2.04769	1.05066	1.38492	2371.5	6.30916	1.72105	0.750853	1.72105	0.750853	8	B	AAV9R5	AP4B1-KO	AP4B1-KO + AAV9	1E6	1000000	-3.69333	-7.40629	-7.83425	-2.58243	0.284463	-0.38353	-0.0546965	-2.35777	1.09982	-0.38615	0.0150061	-0.38615	0.0150061	AP4B1-KO
C02	2192	1534.88	1140.16	1.35021	1.06252	1.23426	2569.32	3.41138	1.61013	0.821739	1.61013	0.821739	2	C	AAV9R5	AP4B1-WT	AP4B1-WT	control	0	-13.0449	-14.7883	-2.38993	2.79405	1.00472	0.228609	-3.0081	-0.379071	-2.37101	-3.24927	3.3689	-3.24927	3.3689	AP4B1-KO
C03	1157	2740.7	1183.4	2.34237	1.06277	1.47512	2714.81	6.00356	1.76918	0.716986	1.76918	0.716986	3	C	AAV9R5	AP4B1-KO	AP4B1-KO	control	0	0.257532	0.264321	-0.0443637	-0.847741	-0.0198353	0.241476	1.71341	1.07616	0.733792	0.856391	-1.5874	0.856391	-1.5874	AP4B1-KO
C04	1582	2781.3	1172.46	2.39543	1.04982	1.33828	2590.5	4.4585	1.7075	0.768562	1.7075	0.768562	4	C	AAV9R5	AP4B1-KO	AP4B1-KO	control	0	0.968959	0.771171	-0.637557	0.647681	-0.0746298	-0.42722	-0.969069	-0.167254	-1.11682	-0.735721	0.852873	-0.735721	0.852873	AP4B1-KO
C05	1618	2821.87	1213.59	2.35879	1.07222	1.40519	2629.88	5.07897	1.79526	0.742184	1.79526	0.742184	5	C	AAV9R5	AP4B1-KO	AP4B1-KO + AAV9	1E3	1000	0.477743	1.27764	1.59355	0.774352	-0.0367961	0.728992	0.342562	0.226674	-0.373645	1.52935	-0.395165	1.52935	-0.395165	AP4B1-KO
C06	1712	2891.1	1224.59	2.38564	1.05819	1.25552	2499.35	4.0329	1.61676	0.80751	1.61676	0.80751	6	C	AAV9R5	AP4B1-KO	AP4B1-KO + AAV9	1E4	10000	0.837771	2.14179	2.19023	1.1051	-0.0645256	0.00505286	-2.59135	-1.07891	-1.62658	-3.07792	2.69565	-3.07792	2.69565	AP4B1-KO
C07	880	2524.66	1152.53	2.22077	1.06645	1.37077	2439.97	6.21433	1.67829	0.75155	1.67829	0.75155	7	C	AAV9R5	AP4B1-KO	AP4B1-KO + AAV9	1E5	100000	-1.37277	-2.43256	-1.71923	-1.8224	0.105731	0.43161	-0.332037	-1.67284	0.986248	-1.48988	0.0479841	-1.48988	0.0479841	AP4B1-KO
C08	1199	2359.89	1121.73	2.10775	1.06057	1.31694	2414.16	5.30484	1.68093	0.778617	1.68093	0.778617	8	C	AAV9R5	AP4B1-KO	AP4B1-KO + AAV9	1E6	1000000	-2.88804	-4.48942	-3.38998	-0.699958	0.222439	0.127725	-1.38724	-1.93108	-0.103106	-1.42161	1.32862	-1.42161	1.32862	AP4B1-KO
C09	787	2001.41	1046.31	1.92186	1.02458	1.35389	2395.84	6.34021	1.67418	0.757828	1.67418	0.757828	9	C	AAV9R5	AP4B1-KO	AP4B1-KO + AAV9	2E6	2000000	-5.38048	-8.96441	-7.48117	-2.14964	0.414408	-1.72961	-0.662994	-2.11427	1.13702	-1.59595	0.345002	-1.59595	0.345002	AP4B1-KO
C10	785	1899.35	1029.26	1.84482	1.05699	1.3573	2392.06	6.25297	1.69846	0.758794	1.69846	0.758794	10	C	AAV9R5	AP4B1-KO	AP4B1-KO + AAV9	4E6	4000000	-6.41331	-10.2384	-8.40637	-2.15667	0.493957	-0.0569668	-0.596087	-2.15208	1.03252	-0.969041	0.39072	-0.969041	0.39072	AP4B1-KO
C11	443	1641.3	1013.71	1.6129	1.05236	1.48682	2454.64	11.1537	1.7835	0.70458	1.7835	0.70458	11	C	AAV9R5	AP4B1-KO	AP4B1-KO + AAV9	8E6	8000000	-9.52289	-13.4598	-9.24985	-3.36005	0.733459	-0.295718	1.94272	-1.5262	6.90246	1.22585	-2.17436	1.22585	-2.17436	AP4B1-KO
D02	2052	1516.62	1128.09	1.34963	1.03768	1.22912	2585.62	3.5025	1.62589	0.81917	1.62589	0.81917	2	D	AAV9R5	AP4B1-WT	AP4B1-WT	control	0	-13.0527	-15.0161	-3.04469	2.30144	1.00533	-1.05345	-3.10885	-0.21609	-2.26188	-2.8424	3.24732	-2.8424	3.24732	AP4B1-KO
D03	1471	2715.45	1187.4	2.31961	1.08569	1.40264	2668.12	5.28129	1.74607	0.742547	1.74607	0.742547	3	D	AAV9R5	AP4B1-KO	AP4B1-KO	control	0	-0.0475655	-0.050865	0.17289	0.257112	0.00366353	1.42441	0.292561	0.609106	-0.131309	0.259679	-0.378027	0.259679	-0.378027	AP4B1-KO
D04	1879	2843.37	1186.05	2.42354	1.04258	1.30775	2586.23	4.01551	1.68094	0.785484	1.68094	0.785484	4	D	AAV9R5	AP4B1-KO	AP4B1-KO	control	0	1.34587	1.54593	0.0995311	1.69272	-0.10366	-0.800984	-1.56747	-0.209977	-1.64741	-1.42139	1.65349	-1.42139	1.65349	AP4B1-KO
D05	1643	2782.06	1162.99	2.41719	1.05476	1.39386	2620.87	4.87541	1.76714	0.746637	1.76714	0.746637	5	D	AAV9R5	AP4B1-KO	AP4B1-KO + AAV9	1E3	1000	1.26072	0.78061	-1.15145	0.862318	-0.0971016	-0.171994	0.120583	0.136504	-0.617453	0.803731	-0.184487	0.803731	-0.184487	AP4B1-KO
D06	1853	2945.22	1207.52	2.46334	1.0575	1.27566	2522.92	3.71959	1.6636	0.800011	1.6636	0.800011	6	D	AAV9R5	AP4B1-KO	AP4B1-KO + AAV9	1E4	10000	1.87951	2.81739	1.26432	1.60123	-0.144761	-0.030469	-2.19656	-0.843192	-2.00185	-1.86907	2.34084	-1.86907	2.34084	AP4B1-KO
D07	1232	2661.91	1166.29	2.30969	1.05201	1.40789	2643	5.21901	1.79593	0.737644	1.79593	0.737644	7	D	AAV9R5	AP4B1-KO	AP4B1-KO + AAV9	1E5	100000	-0.180601	-0.719283	-0.972705	-0.583843	0.01391	-0.31379	0.39552	0.357865	-0.205907	1.54688	-0.609977	1.54688	-0.609977	AP4B1-KO
D08	1528	2383.8	1076.2	2.21683	1.04893	1.35378	2524.17	5.33666	1.70661	0.762847	1.70661	0.762847	8	D	AAV9R5	AP4B1-KO	AP4B1-KO + AAV9	1E6	1000000	-1.42556	-4.1909	-5.85994	0.457674	0.109797	-0.472939	-0.665082	-0.830671	-0.0649954	-0.758726	0.582485	-0.758726	0.582485	AP4B1-KO
D09	1057	2104.15	1052.68	1.99935	1.07025	1.3495	2453.6	5.95044	1.73487	0.761827	1.73487	0.761827	9	D	AAV9R5	AP4B1-KO	AP4B1-KO + AAV9	2E6	2000000	-4.34143	-7.68188	-7.13595	-1.1996	0.33438	0.627664	-0.749078	-1.53652	0.670169	-0.0293111	0.534195	-0.0293111	0.534195	AP4B1-KO
D10	913	2046.13	1106.97	1.84194	1.05497	1.35046	2457.8	6.25326	1.71301	0.763908	1.71301	0.763908	10	D	AAV9R5	AP4B1-KO	AP4B1-KO + AAV9	4E6	4000000	-6.45198	-8.40611	-4.19067	-1.70629	0.496936	-0.16115	-0.730251	-1.49457	1.03287	-0.59348	0.632686	-0.59348	0.632686	AP4B1-KO
D11	348	1642.27	1022.51	1.6077	1.02437	1.50759	2505.78	13.086	1.81422	0.684147	1.81422	0.684147	11	D	AAV9R5	AP4B1-KO	AP4B1-KO + AAV9	8E6	8000000	-9.59261	-13.4476	-8.77278	-3.69432	0.738829	-1.74064	2.35	-1.01465	9.21686	2.01893	-3.14115	2.01893	-3.14115	AP4B1-KO
E02	1929	1518.02	1114.7	1.36543	1.04971	1.2413	2598.87	3.62712	1.58784	0.819286	1.58784	0.819286	2	E	AAV9R5	AP4B1-WT	AP4B1-WT	control	0	-12.8408	-14.9987	-3.77107	1.86865	0.989009	-0.432967	-2.87004	-0.083488	-2.11261	-3.82452	3.25282	-3.82452	3.25282	AP4B1-KO
E03	1587	2786.17	1204.23	2.33861	1.0601	1.37833	2673.57	4.93416	1.75445	0.752732	1.75445	0.752732	3	E	AAV9R5	AP4B1-KO	AP4B1-KO	control	0	0.207126	0.831936	1.08594	0.665274	-0.015953	0.103411	-0.183811	0.663672	-0.547095	0.47609	0.103885	0.47609	0.103885	AP4B1-KO
E04	1351	2779.44	1168.85	2.40524	1.047	1.38283	2605.4	4.90882	1.70541	0.757865	1.70541	0.757865	4	E	AAV9R5	AP4B1-KO	AP4B1-KO	control	0	1.10049	0.747958	-0.833735	-0.165125	-0.0847602	-0.572456	-0.0957499	-0.0182623	-0.577443	-0.789766	0.346769	-0.789766	0.346769	AP4B1-KO
E05	1431	2868.09	1196.81	2.43076	1.05755	1.36953	2649.77	4.66795	1.76924	0.754152	1.76924	0.754152	5	E	AAV9R5	AP4B1-KO	AP4B1-KO + AAV9	1E3	1000	1.44271	1.85452	0.68323	0.116366	-0.111119	-0.0282379	-0.356501	0.425631	-0.86595	0.857739	0.171094	0.857739	0.171094	AP4B1-KO
E06	2191	3028.25	1252.06	2.44966	1.04997	1.27848	2567.65	3.72797	1.66169	0.798744	1.66169	0.798744	6	E	AAV9R5	AP4B1-KO	AP4B1-KO + AAV9	1E4	10000	1.69605	3.8539	3.68038	2.79053	-0.130631	-0.41941	-2.14132	-0.395801	-1.99182	-1.91833	2.2809	-1.91833	2.2809	AP4B1-KO
E07	1158	2673.58	1159.27	2.33263	1.07459	1.44488	2702.29	5.83398	1.77508	0.725909	1.77508	0.725909	7	E	AAV9R5	AP4B1-KO	AP4B1-KO + AAV9	1E5	100000	0.12704	-0.573501	-1.3532	-0.844222	-0.0097847	0.851338	1.12062	0.950891	0.530676	1.00861	-1.16519	1.00861	-1.16519	AP4B1-KO
E08	1521	2487.75	1130.59	2.21262	1.05956	1.39694	2627.43	4.97085	1.748	0.752216	1.748	0.752216	8	E	AAV9R5	AP4B1-KO	AP4B1-KO + AAV9	1E6	1000000	-1.48198	-2.89327	-2.90905	0.433044	0.114143	0.0758689	0.180851	0.202182	-0.503145	0.30954	0.0794943	0.30954	0.0794943	AP4B1-KO
E09	1620	2322.28	1110.81	2.08693	1.05709	1.31088	2543.46	4.28989	1.70935	0.78309	1.70935	0.78309	9	E	AAV9R5	AP4B1-KO	AP4B1-KO + AAV9	2E6	2000000	-3.1673	-4.95886	-3.98242	0.781389	0.243947	-0.0519121	-1.50611	-0.63779	-1.31877	-0.688162	1.54024	-0.688162	1.54024	AP4B1-KO
E10	847	1817.31	1006.37	1.80528	1.05901	1.40223	2537.26	6.8401	1.73312	0.740594	1.73312	0.740594	10	E	AAV9R5	AP4B1-KO	AP4B1-KO + AAV9	4E6	4000000	-6.94346	-11.2626	-9.64815	-1.93852	0.534789	0.0473268	0.284599	-0.699732	1.73577	-0.0746299	-0.470412	-0.0746299	-0.470412	AP4B1-KO
E11	522	1717.07	1022.25	1.67583	1.04071	1.52071	2650.06	11.739	1.72879	0.69641	1.72879	0.69641	11	E	AAV9R5	AP4B1-KO	AP4B1-KO + AAV9	8E6	8000000	-8.67906	-12.5138	-8.78666	-3.08208	0.668467	-0.897019	2.60708	0.428467	7.60342	-0.186402	-2.56093	-0.186402	-2.56093	AP4B1-KO
F02	1878	1471.31	1083.03	1.36212	1.06751	1.29387	2616.95	4.22267	1.62852	0.793685	1.62852	0.793685	2	F	AAV9R5	AP4B1-WT	AP4B1-WT	control	0	-12.8852	-15.5818	-5.48952	1.6892	0.992426	0.486096	-1.83955	0.0973252	-1.39929	-2.77435	2.04152	-2.77435	2.04152	AP4B1-KO
F03	1472	2596.33	1168.97	2.24637	1.08731	1.46217	2764.61	6.44956	1.78914	0.719922	1.78914	0.719922	3	F	AAV9R5	AP4B1-KO	AP4B1-KO	control	0	-1.02951	-1.53788	-0.826975	0.260631	0.0792935	1.50826	1.45957	1.57423	1.26799	1.37152	-1.44846	1.37152	-1.44846	AP4B1-KO
F04	1878	2812.34	1214.18	2.34286	1.05488	1.35085	2627.42	4.30163	1.74196	0.764145	1.74196	0.764145	4	F	AAV9R5	AP4B1-KO	AP4B1-KO	control	0	0.264117	1.15866	1.62549	1.6892	-0.0203424	-0.165755	-0.722657	0.201995	-1.30471	0.153789	0.64387	0.153789	0.64387	AP4B1-KO
F05	1914	2884.91	1226.92	2.38316	1.074	1.34122	2654.57	4.35893	1.70961	0.766007	1.70961	0.766007	5	F	AAV9R5	AP4B1-KO	AP4B1-KO + AAV9	1E3	1000	0.804465	2.06448	2.31643	1.81587	-0.0619604	0.821279	-0.911293	0.473587	-1.23608	-0.68137	0.731995	-0.68137	0.731995	AP4B1-KO
F06	2041	2934.99	1226.65	2.41955	1.06228	1.29942	2582.83	3.98197	1.7081	0.788327	1.7081	0.788327	6	F	AAV9R5	AP4B1-KO	AP4B1-KO + AAV9	1E4	10000	1.29238	2.68965	2.30178	2.26274	-0.0995398	0.21597	-1.73085	-0.243915	-1.68759	-0.720458	1.78802	-0.720458	1.78802	AP4B1-KO
F07	1322	2639.6	1132.66	2.3586	1.0628	1.42703	2681.77	5.54134	1.7882	0.734358	1.7882	0.734358	7	F	AAV9R5	AP4B1-KO	AP4B1-KO + AAV9	1E5	100000	0.475259	-0.997683	-2.79674	-0.267165	-0.0366047	0.242981	0.770748	0.745701	0.180167	1.34721	-0.765456	1.34721	-0.765456	AP4B1-KO
F08	1349	2343.74	1107.52	2.13289	1.05005	1.40194	2618.28	5.44244	1.73882	0.74301	1.73882	0.74301	8	F	AAV9R5	AP4B1-KO	AP4B1-KO + AAV9	1E6	1000000	-2.55102	-4.69097	-4.16097	-0.172162	0.196481	-0.415158	0.278992	0.110645	0.0617072	0.0726951	-0.356085	0.0726951	-0.356085	AP4B1-KO
F09	1330	2191.79	1092.82	2.00683	1.05742	1.38176	2586.64	5.23835	1.7341	0.754888	1.7341	0.754888	9	F	AAV9R5	AP4B1-KO	AP4B1-KO + AAV9	2E6	2000000	-4.24115	-6.5878	-4.95825	-0.239016	0.326656	-0.0346522	-0.116591	-0.205856	-0.18275	-0.0492069	0.205881	-0.0492069	0.205881	AP4B1-KO
F10	827	1988.35	1046.94	1.89885	1.06725	1.38556	2565.07	6.38112	1.71201	0.75433	1.71201	0.75433	10	F	AAV9R5	AP4B1-KO	AP4B1-KO + AAV9	4E6	4000000	-5.68897	-9.12739	-7.44707	-2.00889	0.438168	0.472766	-0.0421855	-0.421588	1.18602	-0.619357	0.179502	-0.619357	0.179502	AP4B1-KO
F11	456	1776.2	1038.95	1.70628	1.08414	1.54959	2621.36	11.7403	1.75458	0.688311	1.75458	0.688311	11	F	AAV9R5	AP4B1-KO	AP4B1-KO + AAV9	8E6	8000000	-8.27093	-11.7757	-7.88046	-3.31431	0.637032	1.34428	3.17326	0.141378	7.60501	0.479464	-2.94414	0.479464	-2.94414	AP4B1-KO
G02	2213	1512.42	1123.58	1.35072	1.05822	1.30803	2676.18	4.17178	1.68846	0.785884	1.68846	0.785884	2	G	AAV9R5	AP4B1-WT	AP4B1-WT	control	0	-13.0382	-15.0686	-3.28939	2.86794	1.00421	0.00656082	-1.56193	0.689695	-1.46023	-1.22722	1.67242	-1.22722	1.67242	AP4B1-KO
G03	1319	2705.68	1167.62	2.3501	1.05109	1.43169	2694.53	6.10831	1.74429	0.728981	1.74429	0.728981	3	G	AAV9R5	AP4B1-KO	AP4B1-KO	control	0	0.361302	-0.172891	-0.90045	-0.277721	-0.0278277	-0.361493	0.862163	0.873289	0.859251	0.213855	-1.01988	0.213855	-1.01988	AP4B1-KO
G04	1544	2770.18	1163.5	2.40824	1.05266	1.40908	2669.69	5.3648	1.71615	0.743862	1.71615	0.743862	4	G	AAV9R5	AP4B1-KO	AP4B1-KO	control	0	1.14079	0.632305	-1.12373	0.513973	-0.0878642	-0.280538	0.418834	0.624824	-0.0312864	-0.512496	-0.315778	-0.512496	-0.315778	AP4B1-KO
G05	2206	2995.23	1225.2	2.47188	1.0681	1.32371	2596	4.12469	1.71732	0.776761	1.71732	0.776761	5	G	AAV9R5	AP4B1-KO	AP4B1-KO + AAV9	1E3	1000	1.99406	3.44165	2.22311	2.84331	-0.153584	0.516456	-1.25468	-0.112263	-1.51664	-0.482222	1.24081	-0.482222	1.24081	AP4B1-KO
G06	2058	2997.33	1213.37	2.49	1.05461	1.28192	2557.45	3.86378	1.66022	0.798946	1.66022	0.798946	6	G	AAV9R5	AP4B1-KO	AP4B1-KO + AAV9	1E4	10000	2.23693	3.46794	1.58167	2.32255	-0.17229	-0.179669	-2.07384	-0.497826	-1.82915	-1.95633	2.29046	-1.95633	2.29046	AP4B1-KO
G07	1046	2659.98	1122.88	2.39117	1.07611	1.39163	2608.44	5.28193	1.73121	0.746395	1.73121	0.746395	7	G	AAV9R5	AP4B1-KO	AP4B1-KO + AAV9	1E5	100000	0.911862	-0.743288	-3.32728	-1.23831	-0.0702321	0.929752	0.0767639	0.0121892	-0.130547	-0.123885	-0.19595	-0.123885	-0.19595	AP4B1-KO
G08	1722	2406.52	1120.32	2.15699	1.04143	1.40077	2636.69	5.29237	1.73965	0.744146	1.73965	0.744146	8	G	AAV9R5	AP4B1-KO	AP4B1-KO + AAV9	1E6	1000000	-2.22789	-3.90737	-3.46664	1.14029	0.171593	-0.859948	0.256056	0.294719	-0.118038	0.0940299	-0.302363	0.0940299	-0.302363	AP4B1-KO
G11	335	1589.68	977.949	1.63448	1.05065	1.61095	2639.34	14.1668	1.82433	0.655875	1.82433	0.655875	11	G	AAV9R5	AP4B1-KO	AP4B1-KO + AAV9	16E6	16000000	-9.23355	-14.1041	-11.1899	-3.74006	0.711174	-0.384187	4.37615	0.321237	10.5114	2.27992	-4.4788	2.27992	-4.4788	AP4B1-KO
H05	1451	2656.09	1154.33	2.32887	1.05433	1.37423	2531.31	5.61302	1.74576	0.752334	1.74576	0.752334	5	H	AAV9R5	AP4B1-KO	AP4B1-KO + AAV9	1E3	1000	0.0766426	-0.791911	-1.6211	0.186739	-0.00590306	-0.194245	-0.26434	-0.759309	0.26602	0.251649	0.0850669	0.251649	0.0850669	AP4B1-KO
H06	1616	2801.02	1195.97	2.36667	1.05763	1.35601	2633.3	4.66399	1.74723	0.763782	1.74723	0.763782	6	H	AAV9R5	AP4B1-KO	AP4B1-KO + AAV9	1E4	10000	0.583399	1.01736	0.637868	0.767315	-0.0449337	-0.0241198	-0.621432	0.260896	-0.870686	0.289725	0.626719	0.289725	0.626719	AP4B1-KO
H07	1135	2616.42	1167.06	2.27344	1.03081	1.38394	2674.65	5.43141	1.73876	0.755276	1.73876	0.755276	7	H	AAV9R5	AP4B1-KO	AP4B1-KO + AAV9	1E5	100000	-0.666616	-1.28706	-0.930938	-0.925151	0.0513432	-1.40837	-0.0740038	0.674427	0.0484982	0.0709556	0.224267	0.0709556	0.224267	AP4B1-KO
H08	1105	2341.32	1120.5	2.10525	1.05739	1.39774	2572.7	5.81863	1.76174	0.744737	1.76174	0.744737	8	H	AAV9R5	AP4B1-KO	AP4B1-KO + AAV9	1E6	1000000	-2.92162	-4.72119	-3.45678	-1.03071	0.225025	-0.0360876	0.196573	-0.345305	0.512291	0.664315	-0.274402	0.664315	-0.274402	AP4B1-KO
A02	1619	1454.27	1082.36	1.34574	1.06555	1.42063	2404.61	7.18412	1.74665	0.732585	1.74665	0.732585	2	A	AAV9R6	AP4B1-WT	AP4B1-WT	control	0	-18.1909	-16.4949	-3.66856	-0.0615972	0.979951	0.358614	-0.377016	-1.92647	0.440843	-0.705705	0.272326	-0.705705	0.272326	AP4B1-KO
A03	989	2544.23	1184.6	2.17113	1.05778	1.45603	2426.42	7.82636	1.7839	0.715481	1.7839	0.715481	3	A	AAV9R6	AP4B1-KO	AP4B1-KO	control	0	-0.873121	-1.19427	-0.554589	-1.85093	0.0470354	-0.286829	0.278421	-1.58246	0.9296	0.120982	-0.400367	0.120982	-0.400367	AP4B1-KO
A04	1147	2501.33	1206.87	2.10408	1.06935	1.54507	2512.64	10.214	1.84297	0.67496	1.84297	0.67496	4	A	AAV9R6	AP4B1-KO	AP4B1-KO	control	0	-2.28002	-1.79657	0.123807	-1.40218	0.122826	0.675163	1.92691	-0.222446	2.74665	1.43149	-1.99399	1.43149	-1.99399	AP4B1-KO
A05	1331	2523.28	1242.95	2.06912	1.05361	1.56234	2578.25	9.62331	1.88128	0.674519	1.88128	0.674519	5	A	AAV9R6	AP4B1-KO	AP4B1-KO + AAV9	1E3	1000	-3.01344	-1.4884	1.22244	-0.879579	0.162335	-0.633669	2.24678	0.812479	2.29712	2.28166	-2.01135	2.28166	-2.01135	AP4B1-KO
A06	1103	2379.71	1204.48	2.00995	1.08631	1.54391	2508.72	10.8595	1.85254	0.675271	1.85254	0.675271	6	A	AAV9R6	AP4B1-KO	AP4B1-KO + AAV9	1E4	10000	-4.2549	-3.50381	0.0509753	-1.52715	0.229213	2.08458	1.9056	-0.284218	3.2379	1.64394	-1.98176	1.64394	-1.98176	AP4B1-KO
A07	1555	2586.35	1268.55	2.05695	1.06175	1.42947	2447.9	7.77483	1.79597	0.724781	1.79597	0.724781	7	A	AAV9R6	AP4B1-KO	AP4B1-KO + AAV9	1E5	100000	-3.26885	-0.603037	2.0022	-0.243371	0.176094	0.0434587	-0.213304	-1.24358	0.890386	0.388653	-0.0346157	0.388653	-0.0346157	AP4B1-KO
A08	1573	2368.63	1250.43	1.90533	1.07743	1.47146	2529.58	8.21641	1.80922	0.703838	1.80922	0.703838	8	A	AAV9R6	AP4B1-KO	AP4B1-KO + AAV9	1E6	1000000	-6.45003	-3.65933	1.45044	-0.192247	0.347466	1.3467	0.564026	0.0447725	1.22644	0.682829	-0.858263	0.682829	-0.858263	AP4B1-KO
B02	1750	1462.5	1110.15	1.32051	1.05289	1.39455	2445.31	5.76689	1.74725	0.748465	1.74725	0.748465	2	B	AAV9R6	AP4B1-WT	AP4B1-WT	control	0	-18.7202	-16.3793	-2.82204	0.310471	1.00847	-0.692907	-0.859997	-1.28456	-0.637701	-0.692278	0.896852	-0.692278	0.896852	AP4B1-KO
B03	1396	2695.98	1235.42	2.20341	1.04535	1.40392	2498.21	5.86983	1.76594	0.742341	1.76594	0.742341	3	B	AAV9R6	AP4B1-KO	AP4B1-KO	control	0	-0.195871	0.935949	0.993049	-0.694965	0.0105516	-1.32018	-0.686362	-0.449987	-0.559362	-0.277666	0.655985	-0.277666	0.655985	AP4B1-KO
B04	1598	2704.28	1265.27	2.16936	1.08438	1.48122	2587.06	7.86524	1.83433	0.705154	1.83433	0.705154	4	B	AAV9R6	AP4B1-KO	AP4B1-KO	control	0	-0.910248	1.05244	1.90236	-0.121242	0.0490355	1.92386	0.744769	0.951534	0.959193	1.23996	-0.80649	1.23996	-0.80649	AP4B1-KO
B05	1381	2511.87	1202.88	2.11501	1.06051	1.49671	2565.74	8.22385	1.82643	0.701567	1.82643	0.701567	5	B	AAV9R6	AP4B1-KO	AP4B1-KO + AAV9	1E3	1000	-2.05073	-1.64862	0.00225396	-0.737569	0.110474	-0.0601287	1.0316	0.615189	1.2321	1.06448	-0.947573	1.06448	-0.947573	AP4B1-KO
B06	1203	2386.19	1155.41	2.09626	1.08252	1.5772	2598.65	9.05286	1.88015	0.676677	1.88015	0.676677	6	B	AAV9R6	AP4B1-KO	AP4B1-KO + AAV9	1E4	10000	-2.44408	-3.41281	-1.44365	-1.24313	0.131664	1.76986	2.52192	1.13432	1.863	2.25657	-1.92645	2.25657	-1.92645	AP4B1-KO
B07	1659	2549.33	1196.51	2.14698	1.05675	1.48796	2540.55	7.89665	1.80239	0.706126	1.80239	0.706126	7	B	AAV9R6	AP4B1-KO	AP4B1-KO + AAV9	1E5	100000	-1.37986	-1.12267	-0.191974	0.0520115	0.0743336	-0.372619	0.869628	0.21785	0.983097	0.53118	-0.768288	0.53118	-0.768288	AP4B1-KO
B08	1255	2151.68	1122.24	1.93223	1.08893	1.55212	2608.95	10.5643	1.82777	0.674488	1.82777	0.674488	8	B	AAV9R6	AP4B1-KO	AP4B1-KO + AAV9	1E6	1000000	-5.88554	-6.7048	-2.45372	-1.09544	0.317057	2.30238	2.05744	1.29682	3.01326	1.09427	-2.01255	1.09427	-2.01255	AP4B1-KO
C02	1743	1445.97	1081.62	1.33988	1.05083	1.43307	2490.72	6.02118	1.79013	0.727606	1.79013	0.727606	2	C	AAV9R6	AP4B1-WT	AP4B1-WT	control	0	-18.3137	-16.6114	-3.69085	0.29059	0.98657	-0.8647	-0.14667	-0.568147	-0.444178	0.259066	0.0764808	0.259066	0.0764808	AP4B1-KO
C03	1225	2675.89	1178.66	2.29439	1.05225	1.34867	2425.83	4.80887	1.69981	0.769095	1.69981	0.769095	3	C	AAV9R6	AP4B1-KO	AP4B1-KO	control	0	1.71303	0.653883	-0.735423	-1.18064	-0.092282	-0.746515	-1.70933	-1.59177	-1.36678	-1.74495	1.70818	-1.74495	1.70818	AP4B1-KO
C04	1539	2579.53	1194.14	2.18119	1.06334	1.49533	2595.78	7.26386	1.7955	0.704175	1.7955	0.704175	4	C	AAV9R6	AP4B1-KO	AP4B1-KO	control	0	-0.66215	-0.698775	-0.264036	-0.288814	0.0356703	0.175276	1.00597	1.08908	0.501528	0.378183	-0.845009	0.378183	-0.845009	AP4B1-KO
C05	1829	2658.7	1215.8	2.20805	1.06799	1.46828	2557.82	6.65331	1.80077	0.717008	1.80077	0.717008	5	C	AAV9R6	AP4B1-KO	AP4B1-KO + AAV9	1E3	1000	-0.098496	0.412541	0.39553	0.534848	0.00530602	0.561892	0.50512	0.490271	0.036883	0.495204	-0.340293	0.495204	-0.340293	AP4B1-KO
C06	1031	2424.78	1164.82	2.11324	1.08625	1.57518	2633.13	8.56111	1.86257	0.674973	1.86257	0.674973	6	C	AAV9R6	AP4B1-KO	AP4B1-KO + AAV9	1E4	10000	-2.08776	-2.87112	-1.15696	-1.73164	0.112469	2.07978	2.48451	1.67816	1.48876	1.86646	-1.99346	1.86646	-1.99346	AP4B1-KO
C07	1671	2674.74	1327.57	2.03337	1.07737	1.54042	2745.15	8.45099	1.80715	0.688718	1.80715	0.688718	7	C	AAV9R6	AP4B1-KO	AP4B1-KO + AAV9	1E5	100000	-3.76354	0.637778	3.79958	0.086094	0.202744	1.34178	1.84088	3.44515	1.40496	0.636847	-1.45292	0.636847	-1.45292	AP4B1-KO
C08	1881	2311.74	1178.92	1.97207	1.08789	1.46043	2575.08	6.58704	1.79722	0.716404	1.79722	0.716404	8	C	AAV9R6	AP4B1-KO	AP4B1-KO + AAV9	1E6	1000000	-5.0497	-4.45789	-0.727573	0.682539	0.27203	2.21601	0.359921	0.762434	-0.0135457	0.416375	-0.364063	0.416375	-0.364063	AP4B1-KO
C09	1577	2190.41	1156.33	1.89595	1.05237	1.43678	2521.35	6.2535	1.80322	0.726307	1.80322	0.726307	9	C	AAV9R6	AP4B1-KO	AP4B1-KO + AAV9	2E6	2000000	-6.64687	-6.16108	-1.41574	-0.180886	0.35807	-0.736315	-0.0780554	-0.0850179	-0.26738	0.549652	0.0254256	0.549652	0.0254256	AP4B1-KO
C10	804	1870.65	1085.55	1.72925	1.09883	1.54688	2608.85	10.7613	1.80812	0.679279	1.80812	0.679279	10	C	AAV9R6	AP4B1-KO	AP4B1-KO + AAV9	4E6	4000000	-10.1443	-10.6498	-3.57135	-2.37637	0.54648	3.12488	1.96059	1.2952	3.16319	0.658281	-1.82414	0.658281	-1.82414	AP4B1-KO
C11	628	1713.68	1048.82	1.63388	1.02748	1.69327	2650.39	14.4639	1.86264	0.640322	1.86264	0.640322	11	C	AAV9R6	AP4B1-KO	AP4B1-KO + AAV9	8E6	8000000	-12.1454	-12.8533	-4.68984	-2.87625	0.654278	-2.80563	4.67094	1.95041	5.98089	1.86799	-3.35624	1.86799	-3.35624	AP4B1-KO
D02	1911	1484.21	1104.99	1.34713	1.04443	1.40821	2499.24	5.38663	1.75888	0.737336	1.75888	0.737336	2	D	AAV9R6	AP4B1-WT	AP4B1-WT	control	0	-18.1616	-16.0745	-2.97932	0.767746	0.978374	-1.39657	-0.607005	-0.433882	-0.927089	-0.434223	0.459158	-0.434223	0.459158	AP4B1-KO
D03	1367	2603.6	1167.71	2.24931	1.0615	1.43281	2510.4	6.12264	1.75284	0.73609	1.75284	0.73609	3	D	AAV9R6	AP4B1-KO	AP4B1-KO	control	0	0.767051	-0.360827	-1.06898	-0.777332	-0.0413214	0.0224483	-0.151576	-0.257809	-0.366965	-0.568206	0.410176	-0.568206	0.410176	AP4B1-KO
D04	1998	2656.93	1209.3	2.22089	1.06647	1.47011	2571.41	6.51879	1.79036	0.714128	1.79036	0.714128	4	D	AAV9R6	AP4B1-KO	AP4B1-KO	control	0	0.170872	0.387812	0.197529	1.01484	-0.00920497	0.435379	0.539005	0.70463	-0.0654869	0.264146	-0.453563	0.264146	-0.453563	AP4B1-KO
D05	2142	2697.62	1253.38	2.17809	1.06227	1.45067	2535.08	5.70883	1.82306	0.724559	1.82306	0.724559	5	D	AAV9R6	AP4B1-KO	AP4B1-KO + AAV9	1E3	1000	-0.727103	0.958977	1.54031	1.42384	0.0391694	0.0866035	0.179251	0.131496	-0.681884	0.989742	-0.0433382	0.989742	-0.0433382	AP4B1-KO
D06	1182	2477.93	1188.87	2.11252	1.0803	1.54579	2606.24	7.4883	1.84947	0.689315	1.84947	0.689315	6	D	AAV9R6	AP4B1-KO	AP4B1-KO + AAV9	1E4	10000	-2.10298	-2.12503	-0.42467	-1.30277	0.113289	1.58529	1.94029	1.25393	0.672329	1.57586	-1.42945	1.57586	-1.42945	AP4B1-KO
D07	1641	2696.21	1251.56	2.1793	1.06826	1.47296	2637	6.73579	1.80825	0.711113	1.80825	0.711113	7	D	AAV9R6	AP4B1-KO	AP4B1-KO + AAV9	1E5	100000	-0.701829	0.939126	1.48484	0.000887567	0.0378079	0.584476	0.59188	1.73921	0.0996558	0.661262	-0.57215	0.661262	-0.57215	AP4B1-KO
D08	1437	2385.45	1191.81	2.00103	1.05842	1.44898	2561.83	6.64416	1.8033	0.723317	1.8033	0.723317	8	D	AAV9R6	AP4B1-KO	AP4B1-KO + AAV9	1E6	1000000	-4.44214	-3.42325	-0.334903	-0.578516	0.2393	-0.233937	0.147793	0.553518	0.0299226	0.551328	-0.0921886	0.551328	-0.0921886	AP4B1-KO
D09	1174	2082.51	1108.98	1.88343	1.05114	1.43454	2481.54	6.04987	1.74047	0.734027	1.74047	0.734027	9	D	AAV9R6	AP4B1-KO	AP4B1-KO + AAV9	2E6	2000000	-6.90947	-7.67576	-2.85759	-1.32549	0.372216	-0.838584	-0.119531	-0.712953	-0.422349	-0.842855	0.329022	-0.842855	0.329022	AP4B1-KO
D10	780	1930.11	1158.46	1.66435	1.05916	1.66423	2827.47	13.6437	1.83712	0.638588	1.83712	0.638588	10	D	AAV9R6	AP4B1-KO	AP4B1-KO + AAV9	4E6	4000000	-11.506	-9.81506	-1.35074	-2.44454	0.619831	-0.172362	4.13331	4.74364	5.35671	1.30171	-3.42444	1.30171	-3.42444	AP4B1-KO
D11	786	1736.36	1053.67	1.64953	1.08836	1.59162	2573.88	11.0737	1.82338	0.664988	1.82338	0.664988	11	D	AAV9R6	AP4B1-KO	AP4B1-KO + AAV9	8E6	8000000	-11.8171	-12.5349	-4.54224	-2.4275	0.63659	2.2549	2.78882	0.743611	3.40094	0.996963	-2.38618	0.996963	-2.38618	AP4B1-KO
E02	2693	1517.9	1154.03	1.31719	1.0579	1.32233	2479.46	4.26099	1.68206	0.775899	1.68206	0.775899	2	E	AAV9R6	AP4B1-WT	AP4B1-WT	control	0	-18.7897	-15.6015	-1.48561	2.98879	1.01221	-0.276846	-2.19704	-0.745859	-1.78372	-2.13877	1.9758	-2.13877	1.9758	AP4B1-KO
E03	1901	2693.02	1180.76	2.30804	1.05304	1.3472	2440.98	4.89894	1.70158	0.769788	1.70158	0.769788	3	E	AAV9R6	AP4B1-KO	AP4B1-KO	control	0	1.99931	0.89438	-0.671521	0.739344	-0.107704	-0.680906	-1.73668	-1.3528	-1.29823	-1.70567	1.73543	-1.70567	1.73543	AP4B1-KO
E04	1703	2731.48	1254.75	2.21125	1.04675	1.45121	2578.74	6.55775	1.76937	0.726854	1.76937	0.726854	4	E	AAV9R6	AP4B1-KO	AP4B1-KO	control	0	-0.031377	1.43432	1.58194	0.176981	0.00169029	-1.20338	0.189175	0.820284	-0.035841	-0.201425	0.046936	-0.201425	0.046936	AP4B1-KO
E05	1474	2663.89	1219.51	2.21194	1.04045	1.48938	2584.49	6.65774	1.77117	0.714583	1.77117	0.714583	5	E	AAV9R6	AP4B1-KO	AP4B1-KO + AAV9	1E3	1000	-0.0170295	0.485385	0.508651	-0.473428	0.000917387	-1.72715	0.895808	0.910906	0.0402578	-0.161537	-0.435675	-0.161537	-0.435675	AP4B1-KO
E06	1196	2431.66	1134.74	2.17019	1.07634	1.5115	2563.24	6.8366	1.7801	0.711019	1.7801	0.711019	6	E	AAV9R6	AP4B1-KO	AP4B1-KO + AAV9	1E4	10000	-0.892953	-2.77456	-2.07323	-1.26301	0.0481038	1.25616	1.30539	0.575695	0.176374	0.0364866	-0.575847	0.0364866	-0.575847	AP4B1-KO
E07	1712	2463.62	1190.87	2.09446	1.05895	1.54514	2684.11	7.67569	1.82264	0.688292	1.82264	0.688292	7	E	AAV9R6	AP4B1-KO	AP4B1-KO + AAV9	1E5	100000	-2.48182	-2.32586	-0.363624	0.202543	0.133697	-0.189399	1.92835	2.48232	0.814937	0.980571	-1.46965	0.980571	-1.46965	AP4B1-KO
E08	1861	2307.65	1154.35	2.00994	1.09373	1.4943	2591.56	6.48122	1.84516	0.70788	1.84516	0.70788	8	E	AAV9R6	AP4B1-KO	AP4B1-KO + AAV9	1E6	1000000	-4.25511	-4.51535	-1.4758	0.625735	0.229225	2.70162	0.987054	1.02243	-0.0940818	1.48026	-0.699286	1.48026	-0.699286	AP4B1-KO
E09	1198	2272.94	1210.91	1.86709	1.0822	1.4684	2596.32	7.26406	1.74499	0.724669	1.74499	0.724669	9	E	AAV9R6	AP4B1-KO	AP4B1-KO + AAV9	2E6	2000000	-7.2522	-5.00265	0.246771	-1.25733	0.390679	1.74288	0.507345	1.09759	0.501681	-0.742459	-0.0390324	-0.742459	-0.0390324	AP4B1-KO
E10	693	1950.48	1114.1	1.7501	1.03701	1.68296	2731.83	12.5885	1.7994	0.640342	1.7994	0.640342	10	E	AAV9R6	AP4B1-KO	AP4B1-KO + AAV9	4E6	4000000	-9.7068	-9.52913	-2.70178	-2.69164	0.52291	-2.01292	4.47998	3.23509	4.55369	0.464763	-3.35545	0.464763	-3.35545	AP4B1-KO
E11	586	1687.23	1040.61	1.62594	1.08272	1.70963	2704.04	14.5873	1.83358	0.63183	1.83358	0.63183	11	E	AAV9R6	AP4B1-KO	AP4B1-KO + AAV9	8E6	8000000	-12.3119	-13.2246	-4.93991	-2.99554	0.663245	1.78616	4.97382	2.79671	6.07486	1.22317	-3.69024	1.22317	-3.69024	AP4B1-KO
F02	2244	1500.34	1139.51	1.3199	1.04661	1.3536	2490.76	4.52059	1.74075	0.7643	1.74075	0.7643	2	F	AAV9R6	AP4B1-WT	AP4B1-WT	control	0	-18.733	-15.848	-1.92775	1.71354	1.00916	-1.21505	-1.61812	-0.567643	-1.58617	-0.836432	1.51962	-0.836432	1.51962	AP4B1-KO
F03	1837	2647.85	1211.79	2.21175	1.05086	1.36521	2498.05	5.08912	1.7147	0.759101	1.7147	0.759101	3	F	AAV9R6	AP4B1-KO	AP4B1-KO	control	0	-0.0208882	0.260254	0.273602	0.55757	0.00112526	-0.862281	-1.40307	-0.452572	-1.1535	-1.4145	1.31514	-1.4145	1.31514	AP4B1-KO
F04	2066	2693.83	1233.78	2.213	1.07043	1.47113	2592.14	6.45464	1.7904	0.714626	1.7904	0.714626	4	F	AAV9R6	AP4B1-KO	AP4B1-KO	control	0	0.005291	0.90572	0.94338	1.20798	-0.000285028	0.764534	0.558065	1.03153	-0.11431	0.265206	-0.433991	0.265206	-0.433991	AP4B1-KO
F05	1799	2660.46	1212.82	2.22041	1.05085	1.46551	2610.09	6.46461	1.78361	0.719473	1.78361	0.719473	5	F	AAV9R6	AP4B1-KO	AP4B1-KO + AAV9	1E3	1000	0.160784	0.437348	0.304957	0.449642	-0.0086615	-0.862949	0.453931	1.31479	-0.106719	0.114361	-0.243359	0.114361	-0.243359	AP4B1-KO
F06	989	2474.11	1141.83	2.19118	1.05464	1.54193	2619.24	7.26867	1.81485	0.693507	1.81485	0.693507	6	F	AAV9R6	AP4B1-KO	AP4B1-KO + AAV9	1E4	10000	-0.452456	-2.17857	-1.85721	-1.85093	0.024374	-0.547958	1.86889	1.45914	0.505186	0.807736	-1.26455	0.807736	-1.26455	AP4B1-KO
F07	1542	2464.68	1168.54	2.13269	1.07959	1.53463	2670	7.66574	1.82912	0.691051	1.82912	0.691051	7	F	AAV9R6	AP4B1-KO	AP4B1-KO + AAV9	1E5	100000	-1.67975	-2.31101	-1.04369	-0.280294	0.0904891	1.52568	1.73367	2.25973	0.807363	1.12419	-1.36115	1.12419	-1.36115	AP4B1-KO
F08	1628	2349.99	1216.19	1.93394	1.06673	1.50876	2734.5	8.39653	1.80223	0.697246	1.80223	0.697246	8	F	AAV9R6	AP4B1-KO	AP4B1-KO + AAV9	1E6	1000000	-5.84971	-3.92095	0.407463	-0.0360352	0.315126	0.456924	1.25478	3.27724	1.36351	0.527518	-1.11751	0.527518	-1.11751	AP4B1-KO
F09	979	2044.72	1076.59	1.90042	1.06664	1.48046	2540.53	7.02664	1.82404	0.715997	1.82404	0.715997	9	F	AAV9R6	AP4B1-KO	AP4B1-KO + AAV9	2E6	2000000	-6.55292	-8.20631	-3.84411	-1.87934	0.353009	0.449553	0.730777	0.217526	0.321	1.01165	-0.380055	1.01165	-0.380055	AP4B1-KO
F10	722	1904.26	1068.92	1.78871	1.06602	1.64763	2748.13	12.1272	1.84027	0.649448	1.84027	0.649448	10	F	AAV9R6	AP4B1-KO	AP4B1-KO + AAV9	4E6	4000000	-8.89671	-10.178	-4.07781	-2.60927	0.47927	0.397894	3.82599	3.49214	4.20264	1.37177	-2.99735	1.37177	-2.99735	AP4B1-KO
F11	495	1720.97	1061.4	1.63272	1.06672	1.68475	2618.4	12.1075	1.84649	0.64437	1.84649	0.64437	11	F	AAV9R6	AP4B1-KO	AP4B1-KO + AAV9	8E6	8000000	-12.1697	-12.751	-4.30668	-3.254	0.65559	0.455896	4.51313	1.44582	4.18763	1.50965	-3.19707	1.50965	-3.19707	AP4B1-KO
G02	2274	1461.62	1114.51	1.3147	1.04289	1.39959	2527.27	5.43899	1.72742	0.747382	1.72742	0.747382	2	G	AAV9R6	AP4B1-WT	AP4B1-WT	control	0	-18.8421	-16.3917	-2.68922	1.79874	1.01503	-1.52484	-0.766533	0.00825759	-0.887245	-1.1323	0.854272	-1.1323	0.854272	AP4B1-KO
G03	1667	2515.81	1140.77	2.23169	1.05713	1.45941	2570.17	6.39867	1.78478	0.720145	1.78478	0.720145	3	G	AAV9R6	AP4B1-KO	AP4B1-KO	control	0	0.397336	-1.59328	-1.88954	0.0747332	-0.0214047	-0.340493	0.340997	0.685043	-0.1569	0.140324	-0.216921	0.140324	-0.216921	AP4B1-KO
G04	1918	2642.75	1205.25	2.21738	1.05366	1.46191	2618.38	6.8221	1.81998	0.708736	1.81998	0.708736	4	G	AAV9R6	AP4B1-KO	AP4B1-KO	control	0	0.0972486	0.188756	0.0742967	0.787627	-0.00523883	-0.628944	0.387296	1.44552	0.165336	0.921467	-0.665642	0.921467	-0.665642	AP4B1-KO
G05	1786	2567.63	1183.26	2.20372	1.0642	1.49709	2621.68	6.81376	1.82611	0.703953	1.82611	0.703953	5	G	AAV9R6	AP4B1-KO	AP4B1-KO + AAV9	1E3	1000	-0.189354	-0.865806	-0.595428	0.412719	0.0102006	0.246802	1.03863	1.49748	0.158991	1.0574	-0.853747	1.0574	-0.853747	AP4B1-KO
G06	1161	2427.31	1132.11	2.17425	1.06787	1.53931	2596.28	7.37798	1.83826	0.689868	1.83826	0.689868	6	G	AAV9R6	AP4B1-KO	AP4B1-KO + AAV9	1E4	10000	-0.807717	-2.83561	-2.15339	-1.36242	0.0435121	0.552016	1.82033	1.09684	0.588375	1.32716	-1.40768	1.32716	-1.40768	AP4B1-KO
G07	1585	2475.76	1182.59	2.11924	1.06576	1.54194	2717.51	8.00985	1.85898	0.685746	1.85898	0.685746	7	G	AAV9R6	AP4B1-KO	AP4B1-KO + AAV9	1E5	100000	-1.96183	-2.15544	-0.615904	-0.158165	0.105685	0.376429	1.86896	3.00913	1.06924	1.78681	-1.56981	1.78681	-1.56981	AP4B1-KO
G08	1340	2286.08	1164.44	1.97291	1.06017	1.51997	2631.82	7.93932	1.80109	0.695882	1.80109	0.695882	8	G	AAV9R6	AP4B1-KO	AP4B1-KO + AAV9	1E6	1000000	-5.03208	-4.81806	-1.16872	-0.854017	0.271081	-0.0884565	1.46228	1.65745	1.01557	0.502416	-1.17118	0.502416	-1.17118	AP4B1-KO
G11	339	1598.89	1020.82	1.5678	1.0868	1.72039	2719.04	16.4817	1.85586	0.626468	1.85586	0.626468	11	G	AAV9R6	AP4B1-KO	AP4B1-KO + AAV9	16E6	16000000	-13.5317	-14.4646	-5.5426	-3.69707	0.728958	2.12567	5.1731	3.03336	7.51649	1.71756	-3.90111	1.71756	-3.90111	AP4B1-KO
H02	2081	1423.6	1082.24	1.31894	1.06471	1.40918	2475.54	6.26193	1.74877	0.739686	1.74877	0.739686	2	H	AAV9R6	AP4B1-WT	AP4B1-WT	control	0	-18.7531	-16.9253	-3.67215	1.25058	1.01024	0.289077	-0.588982	-0.807636	-0.260966	-0.658549	0.551589	-0.658549	0.551589	AP4B1-KO
H03	1647	2564.82	1173.72	2.20895	1.08671	1.41249	2472.8	6.45587	1.76963	0.735641	1.76963	0.735641	3	H	AAV9R6	AP4B1-KO	AP4B1-KO	control	0	-0.0795978	-0.905255	-0.886068	0.0179289	0.00428797	2.11811	-0.527823	-0.850839	-0.113372	-0.195787	0.392506	-0.195787	0.392506	AP4B1-KO
H04	2253	2617.59	1202.16	2.20813	1.06069	1.45418	2528.84	6.51082	1.83913	0.71426	1.83913	0.71426	4	H	AAV9R6	AP4B1-KO	AP4B1-KO	control	0	-0.096877	-0.16453	-0.0198109	1.7391	0.00521881	-0.0452388	0.244234	0.0330521	-0.0715555	1.34645	-0.448384	1.34645	-0.448384	AP4B1-KO
H05	1523	2475.9	1180.43	2.13169	1.08029	1.48938	2490.37	8.23219	1.82824	0.699724	1.82824	0.699724	5	H	AAV9R6	AP4B1-KO	AP4B1-KO + AAV9	1E3	1000	-1.70078	-2.15351	-0.681495	-0.334258	0.0916219	1.58419	0.895826	-0.573781	1.23845	1.10476	-1.02007	1.10476	-1.02007	AP4B1-KO
H06	1232	2410.16	1160.84	2.11023	1.076	1.52563	2574.61	7.61244	1.8673	0.690408	1.8673	0.690408	6	H	AAV9R6	AP4B1-KO	AP4B1-KO + AAV9	1E4	10000	-2.15086	-3.07634	-1.27827	-1.16076	0.115868	1.22722	1.5671	0.755015	0.766806	1.97152	-1.38644	1.97152	-1.38644	AP4B1-KO
H07	1386	2506.02	1216.27	2.07989	1.0764	1.56499	2732.24	9.65936	1.86065	0.67783	1.86065	0.67783	7	H	AAV9R6	AP4B1-KO	AP4B1-KO + AAV9	1E5	100000	-2.78754	-1.73069	0.410029	-0.723367	0.150166	1.26077	2.29575	3.24151	2.32455	1.82389	-1.8811	1.82389	-1.8811	AP4B1-KO
H08	1474	2194.98	1155.53	1.91268	1.07896	1.54447	2580.83	9.42118	1.85372	0.682009	1.85372	0.682009	8	H	AAV9R6	AP4B1-KO	AP4B1-KO + AAV9	1E6	1000000	-6.29567	-6.09697	-1.43985	-0.473428	0.339151	1.47384	1.91596	0.853194	2.1433	1.6702	-1.71675	1.6702	-1.71675	AP4B1-KO
A02	1300	1424.92	1102.34	1.29422	1.03537	1.34939	2385.45	5.96687	1.70103	0.764939	1.70103	0.764939	2	A	AAV9R7	AP4B1-WT	AP4B1-WT	control	0	-15.3472	-12.5899	-7.62879	-2.72547	0.980671	-2.35716	0.0270294	-2.09017	1.2182	-1.23196	0.256269	-1.23196	0.256269	AP4B1-KO
A03	1947	2493.49	1296.59	1.94105	1.07738	1.38919	2439.22	6.56364	1.77886	0.740969	1.77886	0.740969	3	A	AAV9R7	AP4B1-KO	AP4B1-KO	control	0	-1.75975	-1.98187	-1.47838	-1.67062	0.112447	1.31748	1.22855	-1.37383	2.06049	1.12111	-1.22705	1.12111	-1.22705	AP4B1-KO
A04	1915	2654.07	1361.62	1.96668	1.07588	1.33781	2459.04	5.60734	1.70271	0.76835	1.70271	0.76835	4	A	AAV9R7	AP4B1-KO	AP4B1-KO	control	0	-1.22128	-0.38771	0.580772	-1.72279	0.078039	1.18613	-0.322645	-1.10981	0.710764	-1.18133	0.467373	-1.18133	0.467373	AP4B1-KO
A05	2158	2647.44	1366.06	1.95614	1.06834	1.34858	2460.58	5.85003	1.73626	0.761894	1.73626	0.761894	5	A	AAV9R7	AP4B1-KO	AP4B1-KO + AAV9	1E3	1000	-1.44284	-0.453495	0.721337	-1.32661	0.0921962	0.527076	0.00230943	-1.08933	1.05331	-0.166895	0.0678221	-0.166895	0.0678221	AP4B1-KO
A06	2039	2586.02	1317.49	1.98604	1.06837	1.3252	2430.04	5.92052	1.69117	0.771039	1.69117	0.771039	6	A	AAV9R7	AP4B1-KO	AP4B1-KO + AAV9	1E4	10000	-0.814701	-1.0632	-0.816517	-1.52063	0.0520587	0.529603	-0.703511	-1.49625	1.15279	-1.53008	0.633754	-1.53008	0.633754	AP4B1-KO
A07	2137	2511.27	1344.57	1.88618	1.06777	1.37789	2496.49	6.88387	1.74393	0.746526	1.74393	0.746526	7	A	AAV9R7	AP4B1-KO	AP4B1-KO + AAV9	1E5	100000	-2.91235	-1.80535	0.0407704	-1.36085	0.186097	0.476749	0.887316	-0.610904	2.51246	0.0650079	-0.883173	0.0650079	-0.883173	AP4B1-KO
A08	1705	2254.6	1220.57	1.84914	1.02866	1.3502	2395.83	6.2888	1.70516	0.764432	1.70516	0.764432	8	A	AAV9R7	AP4B1-KO	AP4B1-KO + AAV9	1E6	1000000	-3.69037	-4.35342	-3.88522	-2.06517	0.235811	-2.94381	0.0513256	-1.95197	1.67257	-1.10704	0.22493	-1.10704	0.22493	AP4B1-KO
B02	1702	1438.64	1121.22	1.28339	1.0559	1.32093	2395.83	5.10452	1.67841	0.777816	1.67841	0.777816	2	B	AAV9R7	AP4B1-WT	AP4B1-WT	control	0	-15.5748	-12.4537	-7.03093	-2.07006	0.995214	-0.561388	-0.832321	-1.95194	0.00109077	-1.91591	1.05318	-1.91591	1.05318	AP4B1-KO
B03	2099	2564.33	1303.64	1.98456	1.06986	1.325	2402.29	5.03089	1.72217	0.770888	1.72217	0.770888	3	B	AAV9R7	AP4B1-KO	AP4B1-KO	control	0	-0.845807	-1.27861	-1.25523	-1.4228	0.0540463	0.659772	-0.70953	-1.86591	-0.102822	-0.592862	0.624397	-0.592862	0.624397	AP4B1-KO
B04	2251	2683.26	1371.33	1.97702	1.03855	1.29197	2443.76	4.61269	1.68603	0.79069	1.68603	0.79069	4	B	AAV9R7	AP4B1-KO	AP4B1-KO	control	0	-1.00412	-0.0978965	0.888083	-1.17499	0.0641625	-2.07868	-1.70663	-1.31337	-0.693074	-1.68537	1.84984	-1.68537	1.84984	AP4B1-KO
B05	2552	2706.24	1391.12	1.96385	1.06918	1.32312	2467.69	5.17437	1.70972	0.771885	1.70972	0.771885	5	B	AAV9R7	AP4B1-KO	AP4B1-KO + AAV9	1E3	1000	-1.28075	0.130233	1.51472	-0.684246	0.0818391	0.600399	-0.766233	-0.994631	0.0996751	-0.969327	0.686142	-0.969327	0.686142	AP4B1-KO
B06	2225	2708.34	1365.56	2.00202	1.0571	1.28207	2441.66	4.60515	1.66475	0.794552	1.66475	0.794552	6	B	AAV9R7	AP4B1-KO	AP4B1-KO + AAV9	1E4	10000	-0.478942	0.151061	0.70551	-1.21738	0.030604	-0.456385	-2.00582	-1.34142	-0.703714	-2.32887	2.08883	-2.32887	2.08883	AP4B1-KO
B07	2497	2541.93	1348.32	1.90147	1.06673	1.37453	2502.14	6.25653	1.75397	0.751923	1.75397	0.751923	7	B	AAV9R7	AP4B1-KO	AP4B1-KO + AAV9	1E5	100000	-2.59114	-1.50096	0.159663	-0.773916	0.165572	0.385657	0.786054	-0.535647	1.62703	0.368527	-0.549193	0.368527	-0.549193	AP4B1-KO
B08	2064	2323.88	1243.86	1.87262	1.05001	1.32644	2412.34	5.37546	1.67631	0.774617	1.67631	0.774617	8	B	AAV9R7	AP4B1-KO	AP4B1-KO + AAV9	1E6	1000000	-3.1971	-3.66564	-3.14772	-1.47987	0.204292	-1.07643	-0.66591	-1.73201	0.383494	-1.97948	0.855179	-1.97948	0.855179	AP4B1-KO
C02	2056	1435.11	1117.22	1.28567	1.06317	1.35793	2430.56	5.71775	1.71222	0.758726	1.71222	0.758726	2	C	AAV9R7	AP4B1-WT	AP4B1-WT	control	0	-15.5269	-12.4888	-7.15764	-1.49291	0.992153	0.0747954	0.284691	-1.48929	0.866603	-0.89361	-0.128184	-0.89361	-0.128184	AP4B1-KO
C03	2904	2620.1	1323.11	2	1.05955	1.35093	2493.19	5.11749	1.75808	0.758243	1.75808	0.758243	3	C	AAV9R7	AP4B1-KO	AP4B1-KO	control	0	-0.52135	-0.724887	-0.638671	-0.110356	0.0333138	-0.242152	0.0734298	-0.654937	0.0194022	0.49286	-0.158103	0.49286	-0.158103	AP4B1-KO
C04	2957	2718.87	1373.04	1.99932	1.05025	1.31476	2500.08	5.16751	1.71611	0.774706	1.71611	0.774706	4	C	AAV9R7	AP4B1-KO	AP4B1-KO	control	0	-0.535615	0.255567	0.942268	-0.0239461	0.0342254	-1.05543	-1.01853	-0.563169	0.0899934	-0.775994	0.860712	-0.775994	0.860712	AP4B1-KO
C05	3312	2740.34	1371.89	2.02292	1.05169	1.33965	2600.04	5.88029	1.75183	0.766008	1.75183	0.766008	5	C	AAV9R7	AP4B1-KO	AP4B1-KO + AAV9	1E3	1000	-0.0398959	0.468722	0.906073	0.554835	0.00254931	-0.929643	-0.26714	0.76855	1.09602	0.304078	0.322421	0.304078	0.322421	AP4B1-KO
C06	3404	2819.8	1387.4	2.05018	1.04874	1.29593	2517.93	4.46049	1.70221	0.784442	1.70221	0.784442	6	C	AAV9R7	AP4B1-KO	AP4B1-KO + AAV9	1E4	10000	0.532678	1.2576	1.39714	0.704829	-0.0340376	-1.18737	-1.58708	-0.325308	-0.907886	-1.19626	1.46318	-1.19626	1.46318	AP4B1-KO
C07	2953	2548.58	1315.58	1.95126	1.05802	1.40672	2570.36	6.04723	1.78399	0.738197	1.78399	0.738197	7	C	AAV9R7	AP4B1-KO	AP4B1-KO + AAV9	1E5	100000	-1.54518	-1.43491	-0.876977	-0.0304675	0.0987355	-0.375447	1.75798	0.373155	1.33162	1.27632	-1.39857	1.27632	-1.39857	AP4B1-KO
C08	2867	2396.25	1264.56	1.90147	1.05786	1.301	2461.09	4.72794	1.71075	0.779909	1.71075	0.779909	8	C	AAV9R7	AP4B1-KO	AP4B1-KO + AAV9	1E6	1000000	-2.59123	-2.94711	-2.49259	-0.170679	0.165577	-0.389573	-1.4342	-1.08248	-0.530401	-0.938026	1.18269	-0.938026	1.18269	AP4B1-KO
C09	2184	2050.76	1180.33	1.73532	1.05594	1.30954	2393.79	4.55557	1.66263	0.784752	1.66263	0.784752	9	C	AAV9R7	AP4B1-KO	AP4B1-KO + AAV9	2E6	2000000	-6.08127	-6.377	-5.15941	-1.28422	0.388588	-0.557683	-1.17635	-1.97915	-0.773693	-2.393	1.4824	-2.393	1.4824	AP4B1-KO
C10	2276	2089.58	1359.29	1.53531	1.05949	1.42429	2555.15	7.41054	1.74872	0.728331	1.74872	0.728331	10	C	AAV9R7	AP4B1-KO	AP4B1-KO + AAV9	4E6	4000000	-10.2828	-5.99159	0.506831	-1.13423	0.657065	-0.247241	2.28823	0.170543	3.25579	0.209995	-2.00912	0.209995	-2.00912	AP4B1-KO
C11	608	1517.76	1049.9	1.44574	1.06431	1.53642	2371.02	12.067	1.74966	0.688544	1.74966	0.688544	11	C	AAV9R7	AP4B1-KO	AP4B1-KO + AAV9	8E6	8000000	-12.1643	-11.6683	-9.28935	-3.85368	0.777286	0.174089	5.67385	-2.28241	9.82793	0.238284	-4.47127	0.238284	-4.47127	AP4B1-KO
D02	2462	1425.74	1103.02	1.29323	1.05887	1.36585	2510.45	5.31227	1.71179	0.758028	1.71179	0.758028	2	D	AAV9R7	AP4B1-WT	AP4B1-WT	control	0	-15.3681	-12.5818	-7.60712	-0.830979	0.982006	-0.301782	0.52396	-0.424931	0.294317	-0.906672	-0.171402	-0.906672	-0.171402	AP4B1-KO
D03	3154	2641.09	1310.62	2.03531	1.07299	1.37233	2587.32	4.79573	1.7515	0.752966	1.7515	0.752966	3	D	AAV9R7	AP4B1-KO	AP4B1-KO	control	0	0.22035	-0.516559	-1.03412	0.297237	-0.0140802	0.933562	0.719478	0.59912	-0.434732	0.294084	-0.484653	0.294084	-0.484653	AP4B1-KO
D04	3636	2753.17	1359.14	2.04513	1.07311	1.34444	2611.58	4.61547	1.74687	0.764092	1.74687	0.764092	4	D	AAV9R7	AP4B1-KO	AP4B1-KO	control	0	0.426681	0.596154	0.502234	1.08307	-0.0272645	0.944463	-0.122426	0.922318	-0.689137	0.154135	0.20385	0.154135	0.20385	AP4B1-KO
D05	3668	2787.21	1373.34	2.04806	1.05428	1.30316	2591.45	4.34112	1.71203	0.778484	1.71203	0.778484	5	D	AAV9R7	AP4B1-KO	AP4B1-KO + AAV9	1E3	1000	0.48822	0.934007	0.951683	1.13525	-0.0311969	-0.703132	-1.36907	0.654118	-1.07636	-0.899519	1.09447	-0.899519	1.09447	AP4B1-KO
D06	3562	2780.89	1363.05	2.0582	1.0678	1.30584	2537.93	4.4296	1.70797	0.780812	1.70797	0.780812	6	D	AAV9R7	AP4B1-KO	AP4B1-KO + AAV9	1E4	10000	0.701177	0.87127	0.626035	0.962428	-0.0448046	0.479377	-1.28806	-0.0588399	-0.951475	-1.02216	1.23854	-1.02216	1.23854	AP4B1-KO
D07	3405	2632.43	1316.67	2.01128	1.06176	1.36342	2613.44	5.08697	1.76234	0.750271	1.76234	0.750271	7	D	AAV9R7	AP4B1-KO	AP4B1-KO + AAV9	1E5	100000	-0.284574	-0.602488	-0.842543	0.70646	0.0181841	-0.0490389	0.450652	0.947117	-0.0236676	0.621766	-0.651447	0.621766	-0.651447	AP4B1-KO
D08	3140	2355.38	1238.05	1.90598	1.063	1.34196	2542.28	4.60201	1.73042	0.765629	1.73042	0.765629	8	D	AAV9R7	AP4B1-KO	AP4B1-KO + AAV9	1E6	1000000	-2.49633	-3.35292	-3.33179	0.274412	0.159513	0.0600605	-0.197328	-0.00087771	-0.708137	-0.343328	0.298956	-0.343328	0.298956	AP4B1-KO
D09	2774	2199.93	1216.57	1.80617	1.04961	1.2661	2450.84	3.93893	1.64266	0.803377	1.64266	0.803377	9	D	AAV9R7	AP4B1-KO	AP4B1-KO + AAV9	2E6	2000000	-4.59295	-4.89613	-4.01187	-0.322304	0.293486	-1.11176	-2.48793	-1.21911	-1.644	-2.99668	2.63495	-2.99668	2.63495	AP4B1-KO
D10	2389	2115.88	1363.74	1.54932	1.07611	1.44523	2644.89	7.40829	1.76707	0.720304	1.76707	0.720304	10	D	AAV9R7	AP4B1-KO	AP4B1-KO + AAV9	4E6	4000000	-9.98853	-5.73053	0.647991	-0.949996	0.638259	1.20665	2.92049	1.36607	3.25261	0.764697	-2.50589	0.764697	-2.50589	AP4B1-KO
D11	509	1557.44	1072.97	1.44898	1.05973	1.52244	2451.6	12.2132	1.70929	0.701289	1.70929	0.701289	11	D	AAV9R7	AP4B1-KO	AP4B1-KO + AAV9	8E6	8000000	-12.0963	-11.2744	-8.55875	-4.01509	0.772946	-0.226322	5.25183	-1.20897	10.0343	-0.982345	-3.68255	-0.982345	-3.68255	AP4B1-KO
E02	3397	1485.85	1179.91	1.25964	1.06217	1.33589	2596.22	4.25905	1.68918	0.771017	1.68918	0.771017	2	E	AAV9R7	AP4B1-WT	AP4B1-WT	control	0	-16.0736	-11.985	-5.1726	0.693417	1.02709	-0.0130138	-0.38076	0.717704	-1.19219	-1.59026	0.632387	-1.59026	0.632387	AP4B1-KO
E03	2884	2719.05	1338.02	2.05187	1.06065	1.33924	2562.2	4.73591	1.71778	0.768006	1.71778	0.768006	3	E	AAV9R7	AP4B1-KO	AP4B1-KO	control	0	0.56813	0.257393	-0.166535	-0.142963	-0.036303	-0.14595	-0.279448	0.264432	-0.519162	-0.725589	0.446062	-0.725589	0.446062	AP4B1-KO
E04	3730	2837.49	1383.98	2.06868	1.05925	1.32794	2621.57	4.28334	1.75815	0.768277	1.75815	0.768277	4	E	AAV9R7	AP4B1-KO	AP4B1-KO	control	0	0.921263	1.43324	1.28883	1.23633	-0.0588679	-0.268662	-0.620756	1.0553	-1.15791	0.495092	0.462836	0.495092	0.462836	AP4B1-KO
E05	3606	2872.07	1389.41	2.08566	1.06203	1.33119	2607.67	4.1154	1.74756	0.771252	1.74756	0.771252	5	E	AAV9R7	AP4B1-KO	AP4B1-KO + AAV9	1E3	1000	1.2779	1.77646	1.46078	1.03416	-0.0816565	-0.0249891	-0.522556	0.870236	-1.39493	0.174814	0.64698	0.174814	0.64698	AP4B1-KO
E06	3680	2814.12	1368.22	2.07266	1.06312	1.32706	2595.25	4.27142	1.70223	0.772033	1.70223	0.772033	6	E	AAV9R7	AP4B1-KO	AP4B1-KO + AAV9	1E4	10000	1.00497	1.20118	0.78981	1.15481	-0.0642166	0.0704978	-0.647289	0.704787	-1.17473	-1.19579	0.695297	-1.19579	0.695297	AP4B1-KO
E07	3274	2617.15	1321.87	1.99643	1.06473	1.42511	2672.66	5.61079	1.80313	0.729259	1.80313	0.729259	7	E	AAV9R7	AP4B1-KO	AP4B1-KO + AAV9	1E5	100000	-0.596394	-0.754195	-0.677817	0.492881	0.038109	0.210993	2.31323	1.73598	0.715636	1.85489	-1.95173	1.85489	-1.95173	AP4B1-KO
E08	3113	2376.08	1237.77	1.9225	1.06605	1.3533	2558.64	4.77694	1.74515	0.75628	1.74515	0.75628	8	E	AAV9R7	AP4B1-KO	AP4B1-KO + AAV9	1E6	1000000	-2.14942	-3.1474	-3.34055	0.230392	0.137346	0.326632	0.145106	0.216973	-0.461243	0.101871	-0.279571	0.101871	-0.279571	AP4B1-KO
E09	2801	2186.29	1221	1.78566	1.0381	1.28366	2480.57	4.06307	1.69989	0.790722	1.69989	0.790722	9	E	AAV9R7	AP4B1-KO	AP4B1-KO + AAV9	2E6	2000000	-5.02382	-5.0315	-3.87172	-0.278284	0.321018	-2.11823	-1.95768	-0.823076	-1.4688	-1.2665	1.85184	-1.2665	1.85184	AP4B1-KO
E10	2931	2096.36	1274.87	1.63992	1.058	1.41233	2624.61	6.47867	1.75622	0.73311	1.75622	0.73311	10	E	AAV9R7	AP4B1-KO	AP4B1-KO + AAV9	4E6	4000000	-8.08541	-5.92427	-2.16615	-0.0663357	0.516651	-0.37797	1.92741	1.09587	1.94056	0.436788	-1.71337	0.436788	-1.71337	AP4B1-KO
E11	719	1520.92	1070.64	1.42142	1.06578	1.49776	2481.47	9.61547	1.71984	0.711278	1.71984	0.711278	11	E	AAV9R7	AP4B1-KO	AP4B1-KO + AAV9	8E6	8000000	-12.6752	-11.6369	-8.63252	-3.67271	0.809934	0.303209	4.50658	-0.810986	6.36781	-0.663274	-3.06445	-0.663274	-3.06445	AP4B1-KO
F02	2916	1467.66	1157.18	1.2692	1.03127	1.33137	2535.33	4.64882	1.6794	0.775589	1.6794	0.775589	2	F	AAV9R7	AP4B1-WT	AP4B1-WT	control	0	-15.8728	-12.1656	-5.89234	-0.0907912	1.01426	-2.71566	-0.517281	-0.0935068	-0.642069	-1.88605	0.915367	-1.88605	0.915367	AP4B1-KO
F03	3390	2747.06	1367.85	2.03509	1.06418	1.35165	2616.49	5.03579	1.73739	0.755157	1.73739	0.755157	3	F	AAV9R7	AP4B1-KO	AP4B1-KO	control	0	0.215783	0.535458	0.777959	0.682004	-0.0137883	0.162804	0.0949965	0.987747	-0.0959138	-0.132754	-0.349027	-0.132754	-0.349027	AP4B1-KO
F04	3671	2859.86	1387.02	2.07977	1.06077	1.314	2610.31	4.2226	1.72055	0.777551	1.72055	0.777551	4	F	AAV9R7	AP4B1-KO	AP4B1-KO	control	0	1.15426	1.65529	1.38485	1.14014	-0.0737561	-0.135718	-1.04168	0.905368	-1.24363	-0.64188	1.03675	-0.64188	1.03675	AP4B1-KO
F05	3631	2836.3	1365.92	2.0951	1.06416	1.35481	2605.83	4.55831	1.75153	0.758216	1.75153	0.758216	5	F	AAV9R7	AP4B1-KO	AP4B1-KO + AAV9	1E3	1000	1.47634	1.42142	0.717008	1.07492	-0.0943372	0.16101	0.19043	0.845736	-0.769814	0.295029	-0.159773	0.295029	-0.159773	AP4B1-KO
F06	3855	2919.08	1431.51	2.0555	1.05645	1.26395	2555.41	3.73579	1.67399	0.802882	1.67399	0.802882	6	F	AAV9R7	AP4B1-KO	AP4B1-KO + AAV9	1E4	10000	0.644323	2.24316	2.79364	1.44013	-0.0411717	-0.512934	-2.55267	0.174041	-1.93071	-2.04969	2.60429	-2.04969	2.60429	AP4B1-KO
F07	3397	2689.75	1343.91	2.01745	1.0625	1.38695	2656.56	5.26497	1.7736	0.744504	1.7736	0.744504	7	F	AAV9R7	AP4B1-KO	AP4B1-KO + AAV9	1E5	100000	-0.154929	-0.0334756	0.0199363	0.693417	0.00989983	0.0158787	1.16098	1.52145	0.227552	0.962284	-1.00829	0.962284	-1.00829	AP4B1-KO
F08	3278	2452.86	1271.37	1.93152	1.061	1.32453	2525.76	4.48963	1.70769	0.772201	1.70769	0.772201	8	F	AAV9R7	AP4B1-KO	AP4B1-KO + AAV9	1E6	1000000	-1.9599	-2.38518	-2.27683	0.499403	0.125236	-0.115301	-0.723669	-0.221017	-0.866748	-1.03055	0.705676	-1.03055	0.705676	AP4B1-KO
F09	2462	2125.03	1191.57	1.77825	1.05917	1.24279	2420.81	3.67912	1.63754	0.812666	1.63754	0.812666	9	F	AAV9R7	AP4B1-KO	AP4B1-KO + AAV9	2E6	2000000	-5.17955	-5.63963	-4.80362	-0.830979	0.330969	-0.275249	-3.19179	-1.61912	-2.01071	-3.15161	3.20977	-3.15161	3.20977	AP4B1-KO
F10	2994	2151.02	1285.62	1.66902	1.07198	1.32548	2572.15	4.53863	1.69751	0.777181	1.69751	0.777181	10	F	AAV9R7	AP4B1-KO	AP4B1-KO + AAV9	4E6	4000000	-7.47402	-5.38164	-1.8255	0.0363776	0.477584	0.845203	-0.694886	0.396962	-0.797601	-1.33832	1.01384	-1.33832	1.01384	AP4B1-KO
F11	948	1555.83	1091.04	1.42757	1.07174	1.5506	2525.28	10.0626	1.7842	0.690263	1.7842	0.690263	11	F	AAV9R7	AP4B1-KO	AP4B1-KO + AAV9	8E6	8000000	-12.546	-11.2904	-7.9866	-3.29936	0.801682	0.824462	6.10208	-0.22745	6.99886	1.28265	-4.3649	1.28265	-4.3649	AP4B1-KO
G02	2786	1471.73	1156.08	1.27436	1.04186	1.2941	2496.2	4.2647	1.64302	0.792502	1.64302	0.792502	2	G	AAV9R7	AP4B1-WT	AP4B1-WT	control	0	-15.7643	-12.1252	-5.92716	-0.302739	1.00733	-1.78969	-1.64254	-0.614761	-1.18422	-2.98607	1.96199	-2.98607	1.96199	AP4B1-KO
G03	3290	2711.95	1303.58	2.09927	1.06738	1.38925	2600.21	5.03096	1.7694	0.745183	1.7694	0.745183	3	G	AAV9R7	AP4B1-KO	AP4B1-KO	control	0	1.56394	0.186916	-1.25709	0.518967	-0.0999342	0.442613	1.23056	0.770778	-0.102721	0.835118	-0.966255	0.835118	-0.966255	AP4B1-KO
G04	3552	2826.76	1369.19	2.08188	1.0708	1.33287	2599.98	4.546	1.72044	0.767888	1.72044	0.767888	4	G	AAV9R7	AP4B1-KO	AP4B1-KO	control	0	1.19859	1.32671	0.820529	0.946124	-0.0765888	0.742207	-0.471784	0.767797	-0.787187	-0.645069	0.438789	-0.645069	0.438789	AP4B1-KO
G05	3506	2845.76	1387.04	2.07062	1.08811	1.31413	2612.34	4.53828	1.70737	0.774476	1.70737	0.774476	5	G	AAV9R7	AP4B1-KO	AP4B1-KO + AAV9	1E3	1000	0.961941	1.51525	1.3856	0.871127	-0.0614672	2.25644	-1.03778	0.932397	-0.798082	-1.04028	0.84646	-1.04028	0.84646	AP4B1-KO
G06	3659	2747.87	1351.33	2.04696	1.06374	1.35675	2646.65	4.89326	1.74382	0.755089	1.74382	0.755089	6	G	AAV9R7	AP4B1-KO	AP4B1-KO + AAV9	1E4	10000	0.465035	0.543457	0.254802	1.12057	-0.0297154	0.124624	0.249114	1.38942	-0.297069	0.0619249	-0.353242	0.0619249	-0.353242	AP4B1-KO
G07	3382	2694.78	1321.82	2.04985	1.06956	1.40591	2661.37	5.52665	1.77613	0.736503	1.77613	0.736503	7	G	AAV9R7	AP4B1-KO	AP4B1-KO + AAV9	1E5	100000	0.525674	0.0164091	-0.679466	0.668961	-0.0335901	0.633446	1.73355	1.58562	0.596881	1.03871	-1.50339	1.03871	-1.50339	AP4B1-KO
G08	3211	2396.1	1265.36	1.89401	1.0489	1.31838	2536.48	4.44011	1.70116	0.773375	1.70116	0.773375	8	G	AAV9R7	AP4B1-KO	AP4B1-KO + AAV9	1E6	1000000	-2.74786	-2.94866	-2.46726	0.390168	0.175586	-1.17333	-0.909516	-0.0782345	-0.936647	-1.22799	0.778303	-1.22799	0.778303	AP4B1-KO
G11	221	1535.4	1090.62	1.41826	1.07594	1.74153	2621.39	18.6367	1.83061	0.618169	1.83061	0.618169	11	G	AAV9R7	AP4B1-KO	AP4B1-KO + AAV9	16E6	16000000	-12.7416	-11.4931	-8.00001	-4.48464	0.814178	1.19124	11.867	1.05299	19.1003	2.68594	-8.8263	2.68594	-8.8263	AP4B1-KO
H02	2168	1455.33	1140.42	1.27887	1.04468	1.31701	2457.72	5.01085	1.68045	0.784963	1.68045	0.784963	2	H	AAV9R7	AP4B1-WT	AP4B1-WT	control	0	-15.6697	-12.288	-6.42301	-1.31031	1.00128	-1.54284	-0.950639	-1.12748	-0.131114	-1.85434	1.49542	-1.85434	1.49542	AP4B1-KO
H03	3140	2588.82	1329.32	1.97602	1.04422	1.41771	2597.51	6.63589	1.81907	0.726438	1.81907	0.726438	3	H	AAV9R7	AP4B1-KO	AP4B1-KO	control	0	-1.02518	-1.03543	-0.441813	0.274412	0.0655083	-1.58336	2.08966	0.734883	2.16245	2.33687	-2.12629	2.33687	-2.12629	AP4B1-KO
H04	3027	2670.58	1314.42	2.05549	1.05227	1.37688	2532.84	5.65865	1.76333	0.743358	1.76333	0.743358	4	H	AAV9R7	AP4B1-KO	AP4B1-KO	control	0	0.644125	-0.223776	-0.913687	0.0901798	-0.041159	-0.879086	0.856767	-0.126717	0.783195	0.651585	-1.07923	0.651585	-1.07923	AP4B1-KO
H05	3184	2766.91	1382.55	2.02303	1.05485	1.35004	2525.17	5.49242	1.75546	0.757024	1.75546	0.757024	5	H	AAV9R7	AP4B1-KO	AP4B1-KO + AAV9	1E3	1000	-0.0376794	0.732526	1.24341	0.346148	0.00240768	-0.653084	0.0463886	-0.228873	0.548574	0.413683	-0.233516	0.413683	-0.233516	AP4B1-KO
H06	3309	2746.35	1392.16	1.99432	1.071	1.38374	2661.47	5.70312	1.78225	0.742545	1.78225	0.742545	6	H	AAV9R7	AP4B1-KO	AP4B1-KO + AAV9	1E4	10000	-0.640826	0.528426	1.5478	0.549944	0.0409482	0.759904	1.06405	1.58695	0.845951	1.22375	-1.12951	1.22375	-1.12951	AP4B1-KO
H07	3275	2684.12	1353.52	1.99973	1.10513	1.42566	2696.25	6.22271	1.80415	0.722855	1.80415	0.722855	7	H	AAV9R7	AP4B1-KO	AP4B1-KO + AAV9	1E5	100000	-0.526993	-0.0893466	0.324123	0.494511	0.0336744	3.74472	2.32971	2.05024	1.5793	1.88583	-2.348	1.88583	-2.348	AP4B1-KO
H08	2283	2366.16	1224.08	1.9401	1.07368	1.37519	2486.18	5.87013	1.73558	0.750559	1.73558	0.750559	8	H	AAV9R7	AP4B1-KO	AP4B1-KO + AAV9	1E6	1000000	-1.7798	-3.24592	-3.77421	-1.12282	0.113728	0.994288	0.806008	-0.748284	1.08167	-0.187208	-0.633609	-0.187208	-0.633609	AP4B1-KO
A02	2068	1389.26	1084.28	1.28321	1.05294	1.30322	2438.76	5.07964	1.65307	0.787836	1.65307	0.787836	2	A	AAV9R8	AP4B1-WT	AP4B1-WT	control	0	-36.0504	-28.0653	-11.2604	-3.02239	0.995775	-0.181495	1.29908	-2.70654	3.05844	-1.82464	-0.699995	-1.82464	-0.699995	AP4B1-KO
A03	2361	2627.95	1293.33	2.05364	1.04963	1.28815	2461.84	4.44881	1.6999	0.79073	1.6999	0.79073	3	A	AAV9R8	AP4B1-KO	AP4B1-KO	control	0	-2.20918	-1.80765	-0.435508	-2.16795	0.0610212	-0.616834	0.25609	-1.85321	1.3142	0.621078	-0.292451	0.621078	-0.292451	AP4B1-KO
A04	2510	2662.96	1288.27	2.08706	1.04235	1.30249	2475.63	4.45463	1.7006	0.787371	1.7006	0.787371	4	A	AAV9R8	AP4B1-KO	AP4B1-KO	control	0	-0.741455	-1.06552	-0.697686	-1.73343	0.0204803	-1.57445	1.24848	-1.34324	1.33031	0.657629	-0.765354	0.657629	-0.765354	AP4B1-KO
A05	2185	2691.3	1331.4	2.04127	1.04789	1.26899	2517.64	4.29651	1.67172	0.798074	1.67172	0.798074	5	A	AAV9R8	AP4B1-KO	AP4B1-KO + AAV9	1E3	1000	-2.75282	-0.464715	1.53576	-2.68119	0.0760376	-0.846311	-1.07008	0.210058	0.893083	-0.850585	0.741539	-0.850585	0.741539	AP4B1-KO
A06	2414	2620.11	1358.13	1.95271	1.05854	1.39828	2562.82	6.08243	1.80202	0.737983	1.80202	0.737983	6	A	AAV9R8	AP4B1-KO	AP4B1-KO + AAV9	1E4	10000	-6.64272	-1.97382	2.91985	-2.01339	0.183483	0.555071	7.87876	1.88047	5.83114	5.95517	-7.71898	5.95517	-7.71898	AP4B1-KO
A07	2476	2577.04	1309.79	1.98541	1.07224	1.421	2571.74	6.57095	1.80248	0.731899	1.80248	0.731899	7	A	AAV9R8	AP4B1-KO	AP4B1-KO + AAV9	1E5	100000	-5.20659	-2.8868	0.416935	-1.83258	0.143815	2.35776	9.45122	2.21057	7.18189	5.97909	-8.57552	5.97909	-8.57552	AP4B1-KO
A08	1933	2308.63	1196.5	1.94189	1.04606	1.36236	2432.19	5.77818	1.74785	0.755476	1.74785	0.755476	8	A	AAV9R8	AP4B1-KO	AP4B1-KO + AAV9	1E6	1000000	-7.11789	-8.5765	-5.44964	-3.41607	0.196608	-1.08635	5.39267	-2.94975	4.9899	3.126	-5.25605	3.126	-5.25605	AP4B1-KO
B02	2662	1417.63	1109.83	1.27823	1.05442	1.32614	2475.03	4.789	1.67124	0.777946	1.67124	0.777946	2	B	AAV9R8	AP4B1-WT	AP4B1-WT	control	0	-36.269	-27.464	-9.9377	-1.29017	1.00181	0.0134572	2.88517	-1.36575	2.25483	-0.87552	-2.09245	-0.87552	-2.09245	AP4B1-KO
B03	3150	2660.57	1272.4	2.1084	1.05171	1.28357	2482.71	4.02933	1.70574	0.788791	1.70574	0.788791	3	B	AAV9R8	AP4B1-KO	AP4B1-KO	control	0	0.196163	-1.11621	-1.51912	0.13293	-0.00541835	-0.34274	-0.0606856	-1.08176	0.154347	0.926043	-0.565555	0.926043	-0.565555	AP4B1-KO
B04	2970	2765.13	1346.88	2.07051	1.06399	1.27547	2516.23	3.87208	1.65836	0.797991	1.65836	0.797991	4	B	AAV9R8	AP4B1-KO	AP4B1-KO	control	0	-1.46818	1.10023	2.33738	-0.391985	0.0405538	1.27241	-0.621655	0.157768	-0.280453	-1.54846	0.729811	-1.54846	0.729811	AP4B1-KO
B05	3213	2838.67	1401.73	2.0397	1.06033	1.2654	2539.93	3.76442	1.66245	0.800966	1.66245	0.800966	5	B	AAV9R8	AP4B1-KO	AP4B1-KO + AAV9	1E3	1000	-2.82162	2.65924	5.17774	0.31665	0.077938	0.790988	-1.31872	1.03419	-0.578113	-1.33505	1.14861	-1.33505	1.14861	AP4B1-KO
B06	3122	2703.55	1328.93	2.05835	1.05504	1.38489	2587	4.98071	1.76292	0.748081	1.76292	0.748081	6	B	AAV9R8	AP4B1-KO	AP4B1-KO + AAV9	1E4	10000	-2.00246	-0.204968	1.408	0.0512764	0.0553113	0.0950324	6.95186	2.77478	2.78489	3.91302	-6.29718	3.91302	-6.29718	AP4B1-KO
B07	3352	2678.96	1333.17	2.02637	1.07154	1.39929	2639.59	5.74679	1.79073	0.737161	1.79073	0.737161	7	B	AAV9R8	AP4B1-KO	AP4B1-KO + AAV9	1E5	100000	-3.40706	-0.726341	1.62779	0.722	0.0941088	2.2661	7.94861	4.71919	4.90309	5.36534	-7.8347	5.36534	-7.8347	AP4B1-KO
B08	1985	2430.02	1195.55	2.03903	1.05153	1.27139	2396.26	3.87777	1.64854	0.801394	1.64854	0.801394	8	B	AAV9R8	AP4B1-KO	AP4B1-KO + AAV9	1E6	1000000	-2.85106	-6.0033	-5.4985	-3.26443	0.0787511	-0.366607	-0.904177	-4.27823	-0.264705	-2.06116	1.20895	-2.06116	1.20895	AP4B1-KO
C02	2999	1470.56	1160.64	1.2683	1.0542	1.30483	2543.58	4.31333	1.65493	0.786015	1.65493	0.786015	2	C	AAV9R8	AP4B1-WT	AP4B1-WT	control	0	-36.7053	-26.3418	-7.30643	-0.307415	1.01386	-0.0157865	1.41042	1.16917	0.939592	-1.72748	-0.956292	-1.72748	-0.956292	AP4B1-KO
C03	3086	2724.05	1296.36	2.12148	1.05173	1.29808	2516.27	3.88684	1.70824	0.78612	1.70824	0.78612	3	C	AAV9R8	AP4B1-KO	AP4B1-KO	control	0	0.770524	0.22953	-0.278684	-0.0537065	-0.0212832	-0.340195	0.943614	0.159436	-0.239623	1.0566	-0.941509	1.0566	-0.941509	AP4B1-KO
C04	3391	2765.6	1319.11	2.11124	1.06372	1.29057	2523.19	3.76271	1.69715	0.790791	1.69715	0.790791	4	C	AAV9R8	AP4B1-KO	AP4B1-KO	control	0	0.320505	1.11021	0.899723	0.835732	-0.00885289	1.23706	0.423686	0.415107	-0.582858	0.477554	-0.283906	0.477554	-0.283906	AP4B1-KO
C05	3373	2819.39	1353.16	2.10255	1.05754	1.26041	2522.94	3.42545	1.6723	0.80489	1.6723	0.80489	5	C	AAV9R8	AP4B1-KO	AP4B1-KO + AAV9	1E3	1000	-0.0610056	2.25054	2.66296	0.78324	0.00168508	0.423223	-1.66419	0.406012	-1.51537	-0.820533	1.70117	-0.820533	1.70117	AP4B1-KO
C06	3101	2732.13	1343.15	2.05674	1.05734	1.39078	2627.8	4.95213	1.77605	0.747579	1.77605	0.747579	6	C	AAV9R8	AP4B1-KO	AP4B1-KO + AAV9	1E4	10000	-2.07305	0.40087	2.14431	-0.00996365	0.0572613	0.397436	7.35965	4.2834	2.70588	4.59843	-6.36795	4.59843	-6.36795	AP4B1-KO
C07	3223	2570.24	1309.33	1.97951	1.06832	1.41133	2660.34	5.57371	1.76877	0.738922	1.76877	0.738922	7	C	AAV9R8	AP4B1-KO	AP4B1-KO + AAV9	1E5	100000	-5.46538	-3.03093	0.39321	0.345812	0.150963	1.84202	8.78207	5.48668	4.42455	4.21862	-7.58678	4.21862	-7.58678	AP4B1-KO
C08	2139	2489.95	1203.57	2.0712	1.05215	1.17037	2354.11	2.80452	1.59141	0.845647	1.59141	0.845647	8	C	AAV9R8	AP4B1-KO	AP4B1-KO + AAV9	1E6	1000000	-1.43808	-4.73288	-5.08332	-2.81534	0.0397221	-0.285933	-7.896	-5.83667	-3.23222	-5.04545	7.43954	-5.04545	7.43954	AP4B1-KO
C09	2547	2124.77	1176.79	1.80211	1.04964	1.24077	2420.28	3.55596	1.62983	0.810722	1.62983	0.810722	9	C	AAV9R8	AP4B1-KO	AP4B1-KO + AAV9	2E6	2000000	-13.2576	-12.4739	-6.47005	-1.62553	0.366198	-0.616143	-3.02335	-3.39008	-1.15452	-3.03868	2.52222	-3.03868	2.52222	AP4B1-KO
C10	2051	1995.78	1234.73	1.61461	1.05098	1.37274	2535.87	5.5376	1.70283	0.753217	1.70283	0.753217	10	C	AAV9R8	AP4B1-KO	AP4B1-KO + AAV9	4E6	4000000	-21.4938	-15.2083	-3.47001	-3.07196	0.593695	-0.438816	6.11094	0.88395	4.32469	0.774151	-5.57406	0.774151	-5.57406	AP4B1-KO
C11	1067	1634.96	1049.69	1.55804	1.05791	1.30886	2352.37	5.06589	1.6203	0.782981	1.6203	0.782981	11	C	AAV9R8	AP4B1-KO	AP4B1-KO + AAV9	8E6	8000000	-23.9786	-22.857	-13.0515	-5.9415	0.66233	0.471993	1.68929	-5.9012	3.02041	-3.53636	-1.3835	-3.53636	-1.3835	AP4B1-KO
D02	2805	1438.88	1125.91	1.27969	1.0472	1.29491	2527.73	4.15701	1.64772	0.791859	1.64772	0.791859	2	D	AAV9R8	AP4B1-WT	AP4B1-WT	control	0	-36.2052	-27.0133	-9.10483	-0.873156	1.00005	-0.936891	0.724098	0.582972	0.507386	-2.10398	-0.133564	-2.10398	-0.133564	AP4B1-KO
D03	3188	2750.58	1305.3	2.12902	1.0634	1.28526	2505.38	3.69398	1.68097	0.793397	1.68097	0.793397	3	D	AAV9R8	AP4B1-KO	AP4B1-KO	control	0	1.10167	0.79178	0.184415	0.243745	-0.0304299	1.19505	0.0561705	-0.243425	-0.772902	-0.367466	0.0830555	-0.367466	0.0830555	AP4B1-KO
D04	3322	2733.2	1307.6	2.10803	1.05581	1.26823	2517.46	3.72189	1.67192	0.798621	1.67192	0.798621	4	D	AAV9R8	AP4B1-KO	AP4B1-KO	control	0	0.179904	0.423355	0.303392	0.634515	-0.00496926	0.196312	-1.12265	0.203194	-0.695708	-0.840062	0.818447	-0.840062	0.818447	AP4B1-KO
D05	3511	2796.46	1365.36	2.06682	1.05594	1.26269	2551.28	3.5171	1.69651	0.799511	1.69651	0.799511	5	D	AAV9R8	AP4B1-KO	AP4B1-KO + AAV9	1E3	1000	-1.63044	1.76442	3.29432	1.18567	0.0450356	0.213825	-1.50642	1.45374	-1.26197	0.44426	0.943746	0.44426	0.943746	AP4B1-KO
D06	3412	2828.25	1390.22	2.05511	1.06535	1.33758	2628.41	4.51388	1.74611	0.767136	1.74611	0.767136	6	D	AAV9R8	AP4B1-KO	AP4B1-KO + AAV9	1E4	10000	-2.1449	2.4384	4.58177	0.896972	0.0592458	1.45126	3.6771	4.30595	1.49411	3.03512	-3.61435	3.03512	-3.61435	AP4B1-KO
D07	3358	2636.22	1308.93	2.03065	1.05878	1.34998	2590.8	4.66237	1.72983	0.760472	1.72983	0.760472	7	D	AAV9R8	AP4B1-KO	AP4B1-KO + AAV9	1E5	100000	-3.21902	-1.63226	0.372531	0.739497	0.0889148	0.586383	4.53523	2.9154	1.90469	2.18453	-4.55259	2.18453	-4.55259	AP4B1-KO
D08	2162	2514.94	1200.72	2.09612	1.04653	1.20985	2376.03	3.12276	1.625	0.827543	1.625	0.827543	8	D	AAV9R8	AP4B1-KO	AP4B1-KO + AAV9	1E6	1000000	-0.343295	-4.20321	-5.23088	-2.74827	0.0094824	-1.02526	-5.16351	-5.02625	-2.35231	-3.29082	4.89059	-3.29082	4.89059	AP4B1-KO
D09	2556	2229.49	1216.8	1.8308	1.05716	1.28695	2434.35	3.72055	1.68286	0.792727	1.68286	0.792727	9	D	AAV9R8	AP4B1-KO	AP4B1-KO + AAV9	2E6	2000000	-11.9978	-10.2541	-4.39832	-1.59929	0.331399	0.373572	0.173122	-2.8698	-0.699435	-0.268844	-0.0113731	-0.268844	-0.0113731	AP4B1-KO
D10	1360	1815.88	1212.69	1.49521	1.08044	1.5061	2582.19	8.04045	1.73234	0.70997	1.73234	0.70997	10	D	AAV9R8	AP4B1-KO	AP4B1-KO + AAV9	4E6	4000000	-26.7384	-19.0218	-4.61114	-5.08705	0.73856	3.43697	15.3411	2.59703	11.245	2.31563	-11.6631	2.31563	-11.6631	AP4B1-KO
D11	1569	1739.48	1057.43	1.64112	1.03763	1.28423	2343.23	4.12537	1.6624	0.793573	1.6624	0.793573	11	D	AAV9R8	AP4B1-KO	AP4B1-KO + AAV9	8E6	8000000	-20.3293	-20.6413	-12.6511	-4.47757	0.56153	-2.19556	-0.0154685	-6.23927	0.419894	-1.33753	0.10778	-1.33753	0.10778	AP4B1-KO
E02	2912	1454.34	1132.71	1.28462	1.06019	1.28172	2506.24	3.7633	1.63175	0.797958	1.63175	0.797958	2	E	AAV9R8	AP4B1-WT	AP4B1-WT	control	0	-35.9885	-26.6856	-8.75282	-0.561124	0.994065	0.772723	-0.188817	-0.211684	-0.581224	-2.93839	0.725186	-2.93839	0.725186	AP4B1-KO
E03	3361	2744.21	1307.86	2.12572	1.05678	1.28891	2549.18	4.55067	1.70108	0.787975	1.70108	0.787975	3	E	AAV9R8	AP4B1-KO	AP4B1-KO	control	0	0.956783	0.656748	0.316884	0.748246	-0.026428	0.323668	0.308869	1.37624	1.59583	0.682758	-0.680453	0.682758	-0.680453	AP4B1-KO
E04	3351	2729.83	1303.92	2.11321	1.0583	1.2761	2538.89	3.72247	1.67625	0.796583	1.67625	0.796583	4	E	AAV9R8	AP4B1-KO	AP4B1-KO	control	0	0.407115	0.352002	0.112798	0.719084	-0.0112452	0.52404	-0.577933	0.995695	-0.694127	-0.614121	0.531588	-0.614121	0.531588	AP4B1-KO
E05	3573	2838.28	1357.29	2.11057	1.05725	1.23241	2524.23	3.31048	1.63972	0.818205	1.63972	0.818205	5	E	AAV9R8	AP4B1-KO	AP4B1-KO + AAV9	1E3	1000	0.291065	2.65085	2.87634	1.36648	-0.00803972	0.385096	-3.60174	0.453718	-1.83325	-2.52229	3.57584	-2.52229	3.57584	AP4B1-KO
E06	3680	2936.32	1426.96	2.07537	1.04736	1.26308	2584.03	3.82565	1.67343	0.798219	1.67343	0.798219	6	E	AAV9R8	AP4B1-KO	AP4B1-KO + AAV9	1E4	10000	-1.25476	4.72922	6.48417	1.67851	0.0346585	-0.915175	-1.47909	2.66477	-0.408833	-0.761302	0.761959	-0.761302	0.761959	AP4B1-KO
E07	3738	2693.27	1320.26	2.05467	1.06112	1.32283	2568.07	4.13903	1.73414	0.771678	1.73414	0.771678	7	E	AAV9R8	AP4B1-KO	AP4B1-KO + AAV9	1E5	100000	-2.16393	-0.423015	0.959142	1.84765	0.0597715	0.895	2.6565	2.07482	0.457658	2.40967	-2.9749	2.40967	-2.9749	AP4B1-KO
E08	2011	2393.1	1178.24	2.03528	1.07113	1.24881	2371.43	3.51084	1.63191	0.812535	1.63191	0.812535	8	E	AAV9R8	AP4B1-KO	AP4B1-KO + AAV9	1E6	1000000	-3.01569	-6.78588	-6.39481	-3.18861	0.0832986	2.21195	-2.46648	-5.19635	-1.27927	-2.9298	2.7775	-2.9298	2.7775	AP4B1-KO
E09	2426	2115.97	1151.02	1.83475	1.05704	1.22234	2387.29	3.59435	1.62943	0.820084	1.62943	0.820084	9	E	AAV9R8	AP4B1-KO	AP4B1-KO + AAV9	2E6	2000000	-11.8242	-12.6606	-7.80447	-1.97839	0.326603	0.35789	-4.29884	-4.60979	-1.04836	-3.05964	3.84037	-3.05964	3.84037	AP4B1-KO
E10	1553	1811.14	1107.13	1.61585	1.06603	1.32256	2405.9	4.94355	1.66357	0.775111	1.66357	0.775111	10	E	AAV9R8	AP4B1-KO	AP4B1-KO + AAV9	4E6	4000000	-21.4394	-19.1224	-10.0771	-4.52423	0.592192	1.54073	2.63782	-3.92184	2.68215	-1.27627	-2.49153	-1.27627	-2.49153	AP4B1-KO
E11	1743	1695.34	1125.93	1.50379	1.04663	1.39793	2491	5.57668	1.7417	0.741047	1.7417	0.741047	11	E	AAV9R8	AP4B1-KO	AP4B1-KO + AAV9	8E6	8000000	-26.3613	-21.577	-9.10392	-3.97015	0.728146	-1.01226	7.8547	-0.775118	4.43275	2.80439	-7.28757	2.80439	-7.28757	AP4B1-KO
F02	2809	1444.24	1134.26	1.27413	1.05982	1.22699	2472.69	3.51074	1.62005	0.820866	1.62005	0.820866	2	F	AAV9R8	AP4B1-WT	AP4B1-WT	control	0	-36.4492	-26.8998	-8.67225	-0.861491	1.00679	0.723793	-3.97697	-1.45218	-1.27955	-3.54942	3.95052	-3.54942	3.95052	AP4B1-KO
F03	3138	2659.77	1278.68	2.10169	1.05297	1.30301	2543.74	4.15348	1.7027	0.785201	1.7027	0.785201	3	F	AAV9R8	AP4B1-KO	AP4B1-KO	control	0	-0.0989235	-1.13303	-1.19384	0.0979354	0.00273244	-0.177078	1.28446	1.17515	0.49763	0.767504	-1.07089	0.767504	-1.07089	AP4B1-KO
F04	3425	2734.86	1301.16	2.11726	1.04142	1.25355	2513.02	3.3852	1.65318	0.810118	1.65318	0.810118	4	F	AAV9R8	AP4B1-KO	AP4B1-KO	control	0	0.585078	0.458552	-0.0297449	0.934882	-0.0161608	-1.69725	-2.13844	0.0390354	-1.62665	-1.81905	2.43722	-1.81905	2.43722	AP4B1-KO
F05	3457	2785.58	1326.29	2.12158	1.05474	1.232	2510.06	3.25411	1.63491	0.817315	1.63491	0.817315	5	F	AAV9R8	AP4B1-KO	AP4B1-KO + AAV9	1E3	1000	0.774944	1.53389	1.27144	1.0282	-0.0214053	0.0552074	-3.63013	-0.0704258	-1.98913	-2.77308	3.45049	-2.77308	3.45049	AP4B1-KO
F06	3546	2822.01	1364.77	2.08923	1.04905	1.30724	2572.98	3.99548	1.72445	0.783514	1.72445	0.783514	6	F	AAV9R8	AP4B1-KO	AP4B1-KO + AAV9	1E4	10000	-0.646011	2.30604	3.26415	1.28774	0.0178439	-0.693157	1.57715	2.25639	0.0607435	1.90362	-1.30853	1.90362	-1.30853	AP4B1-KO
F07	3732	2725.07	1335.86	2.05936	1.067	1.29077	2576.3	3.88414	1.68726	0.787575	1.68726	0.787575	7	F	AAV9R8	AP4B1-KO	AP4B1-KO + AAV9	1E5	100000	-1.95806	0.251222	1.76689	1.83015	0.0540851	1.66898	0.437101	2.37904	-0.247099	-0.0388471	-0.736643	-0.0388471	-0.736643	AP4B1-KO
F08	2079	2290.59	1146.66	2.00554	1.07005	1.32145	2435.36	4.16683	1.70502	0.775538	1.70502	0.775538	8	F	AAV9R8	AP4B1-KO	AP4B1-KO + AAV9	1E6	1000000	-4.32204	-8.95888	-8.03023	-2.99031	0.119382	2.06972	2.56073	-2.83243	0.534528	0.888709	-2.43149	0.888709	-2.43149	AP4B1-KO
F09	1027	2027.78	1064.88	1.9028	1.03746	1.14367	2302.04	2.81529	1.53642	0.862186	1.53642	0.862186	9	F	AAV9R8	AP4B1-KO	AP4B1-KO + AAV9	2E6	2000000	-8.83515	-14.5301	-12.2653	-6.05814	0.244042	-2.21836	-9.74397	-7.76228	-3.20246	-7.91783	9.76802	-7.91783	9.76802	AP4B1-KO
F10	2167	2929.31	2236.24	1.30889	1.08019	1.70473	3833.4	17.7893	1.92408	0.622399	1.92408	0.622399	10	F	AAV9R8	AP4B1-KO	AP4B1-KO + AAV9	4E6	4000000	-34.9224	4.5806	48.3907	-2.73369	0.964618	3.40437	29.0893	48.8628	38.2004	12.3304	-23.9924	12.3304	-23.9924	AP4B1-KO
F11	710	1656.1	1087.95	1.52331	1.04006	1.45179	2512.37	6.78419	1.7481	0.726526	1.7481	0.726526	11	F	AAV9R8	AP4B1-KO	AP4B1-KO + AAV9	8E6	8000000	-25.5041	-22.4089	-11.0707	-6.98258	0.704467	-1.87611	11.5819	0.015107	7.77151	3.13876	-9.33201	3.13876	-9.33201	AP4B1-KO
G02	2643	1409.33	1093.58	1.28991	1.0498	1.25207	2440.81	3.74101	1.62452	0.810809	1.62452	0.810809	2	G	AAV9R8	AP4B1-WT	AP4B1-WT	control	0	-35.7561	-27.6398	-10.7787	-1.34558	0.987645	-0.594647	-2.24123	-2.63077	-0.642865	-3.31591	2.53451	-3.31591	2.53451	AP4B1-KO
G05	3473	2779.85	1316.77	2.13015	1.06963	1.26678	2527.02	3.54493	1.67907	0.799276	1.67907	0.799276	5	G	AAV9R8	AP4B1-KO	AP4B1-KO + AAV9	1E3	1000	1.15116	1.41233	0.778114	1.07486	-0.0317971	2.0149	-1.22318	0.556801	-1.18501	-0.466805	0.910771	-0.466805	0.910771	AP4B1-KO
G06	3227	2747.36	1312.39	2.11562	1.05964	1.35691	2576.67	4.64549	1.73928	0.758428	1.73928	0.758428	6	G	AAV9R8	AP4B1-KO	AP4B1-KO + AAV9	1E4	10000	0.512997	0.723693	0.551437	0.357476	-0.0141699	0.69954	5.01507	2.39293	1.85801	2.67834	-4.84036	2.67834	-4.84036	AP4B1-KO
G07	3176	2582.93	1260.46	2.07014	1.0694	1.37369	2581.26	4.89186	1.74429	0.752586	1.74429	0.752586	7	G	AAV9R8	AP4B1-KO	AP4B1-KO + AAV9	1E5	100000	-1.48482	-2.76203	-2.13741	0.208751	0.0410132	1.98386	6.17632	2.56246	2.53922	2.94006	-5.66294	2.94006	-5.66294	AP4B1-KO
G08	2145	2228.88	1136.2	1.97279	1.06863	1.35778	2459.42	4.75781	1.71075	0.762159	1.71075	0.762159	8	G	AAV9R8	AP4B1-KO	AP4B1-KO + AAV9	1E6	1000000	-5.76055	-10.2672	-8.57216	-2.79784	0.159116	1.88323	5.07542	-1.94295	2.16859	1.18788	-4.31512	1.18788	-4.31512	AP4B1-KO
H05	2598	2637.59	1299.14	2.05535	1.0718	1.29753	2485.03	4.6432	1.68423	0.783178	1.68423	0.783178	5	H	AAV9R8	AP4B1-KO	AP4B1-KO + AAV9	1E3	1000	-2.13434	-1.60335	-0.1345	-1.47681	0.0589542	2.30021	0.905399	-0.995721	1.85168	-0.197261	-1.35578	-0.197261	-1.35578	AP4B1-KO
H06	2894	2666.56	1300.87	2.07273	1.06565	1.37087	2591.18	5.2962	1.76095	0.756059	1.76095	0.756059	6	H	AAV9R8	AP4B1-KO	AP4B1-KO + AAV9	1E4	10000	-1.37087	-0.98909	-0.0452219	-0.613615	0.0378658	1.49145	5.98175	2.92941	3.65723	3.81013	-5.17391	3.81013	-5.17391	AP4B1-KO
H07	2639	2576.98	1242.87	2.09405	1.06961	1.37402	2553.78	4.91316	1.75024	0.756262	1.75024	0.756262	7	H	AAV9R8	AP4B1-KO	AP4B1-KO + AAV9	1E5	100000	-0.434477	-2.88801	-3.04836	-1.35724	0.012001	2.01209	6.19971	1.54642	2.59813	3.25072	-5.14542	3.25072	-5.14542	AP4B1-KO
H08	1652	2042.48	1091.99	1.87584	1.05927	1.40702	2414.63	6.37732	1.76294	0.736262	1.76294	0.736262	8	H	AAV9R8	AP4B1-KO	AP4B1-KO + AAV9	1E6	1000000	-10.0194	-14.2184	-10.8612	-4.23552	0.276752	0.651905	8.48351	-3.59885	6.64651	3.9141	-7.96119	3.9141	-7.96119	AP4B1-KO
F11	481	1666.26	992.6	1.68418	1.06708	1.63705	2753.35	10.7109	1.85611	0.660437	1.85611	0.660437	11	F	AAV9R8	AP4B1-KO	AP4B1-KO + AAV9	8E6	8000000	-14.0964	-11.1422	-6.73945	-3.59917	0.389367	1.20068	5.33907	0.900078	3.80566	2.20113	-4.45739	2.20113	-4.45739	AP4B1-KO
G11	322	1585.04	978.904	1.61113	1.07012	1.71061	2887.23	15.8212	1.85857	0.630651	1.85857	0.630651	11	G	AAV9R8	AP4B1-KO	AP4B1-KO + AAV9	16E6	16000000	-15.8037	-12.0639	-7.25207	-4.06973	0.436524	1.54216	7.34411	3.76724	8.32893	2.279	-6.46486	2.279	-6.46486	AP4B1-KO
