# Supplementary material for: Pre-clinical development of AP4B1 gene replacement therapy for hereditary spastic paraplegia type 47
Source: EMBO Mol Med. 2024 Oct 2;16(11):2882–917. doi: 10.1038/s44321-024-00148-5 (PMC11554807; doi:10.1038/s44321-024-00148-5)
Supplement: Supplementary file 10 — Source data Fig. 8 [file 44321_2024_148_MOESM10_ESM.zip]

Archive with 9 entries (6 files):
- Figure 8/A/
- Figure 8/A/readme.txt
- Figure 8/A/Serum chemistry summary data.xlsx
- Figure 8/B/
- Figure 8/B/Liver tissue analysis.xlsx
- Figure 8/B/README.txt
- Figure 8/C/
- Figure 8/C/131579 Master File RT-PCR data JPW edit.xlsx
- Figure 8/C/Transgene summary data.xlsx
