# Supplementary material for: Pre-clinical development of AP4B1 gene replacement therapy for hereditary spastic paraplegia type 47
Source: EMBO Mol Med. 2024 Oct 2;16(11):2882–917. doi: 10.1038/s44321-024-00148-5 (PMC11554807; doi:10.1038/s44321-024-00148-5)
Supplement: Supplementary file 10 — Source data Fig. 8 [file 44321_2024_148_MOESM10_ESM.zip › Figure 8/A/Serum chemistry summary data.xlsx]

## Sheet: 28d
	LYMPHO	> lymphocytes (x10E3/ul)
	Untreated	V5-empty	CBh-hAP4B1	SYN-hAP4B1
	3.27	6.88	7.86	7.04
	3.7	6.6	6.76	2.92
	3.78	5.1	7.65	6.81
	5.7	4.27	8.87	5.32
	5.46	2.92	6.81	4.19
	4.84	4.56	8.89	2.42
	MONO	> monocytes (x10E3/ul)
	Untreated	V5-empty	CBh-hAP4B1	SYN-hAP4B1
	0.19	0.56	0.62	0.5
	0.11	0.42	0.37	0.23
	0.28	0.36	0.34	0.21
	0.18	0.19	0.29	0.21
	0.11	0.17	0.43	0.16
	0.19	0.13	0.59	0.15
	WBC	> white count (x10E3/ul)
	Untreated	V5-empty	CBh-hAP4B1	SYN-hAP4B1
	4.33	8.44	9.62	8.53
	4.09	7.7	7.89	3.91
	4.61	6.17	8.89	7.54
	6.3	4.97	9.74	6.11
	6.1	4.03	7.76	4.73
	5.52	5.14	10.12	3.28

## Sheet: 1yr 
	LYMPHO	> lymphocytes (x10E3/ul)
	Untreated	V5-empty	CBh-hAP4B1	SYN-hAP4B1
	3.64	3.97	3.91	5.57
	4.28	2.7	4.03	4.16
	1.79	3.25		4.3
			5.64
	3.8	2.45	5.27	8.03
	3.06	7.64	7.72	10.2
	3.3	11.24
			5.17
	MONO	> monocytes (x10E3/ul)
	Untreated	V5-empty	CBh-hAP4B1	SYN-hAP4B1
	0.19	0.17	0.24	0.32
	0.29	0.13	0.17	0.25
	0.16	0.24		0.19
			0.25
	0.12	0.05	0.21	0.23
	0.15	0.31	0.23	0.28
	0.19	0.46
			0.37
	WBC	> white count (x10E3/ul)
	Untreated	V5-empty	CBh-hAP4B1	SYN-hAP4B1
	5.03	4.74	4.9	6.67
	5.1	3.6	4.81	5.07
	2.32	4.32		5.27
			6.54
	4.71	3.02	6.24	9.34
	4.11	9.34	9.1	11.42
	4.7	13.59
			6.52
