# Supplementary material for: Pre-clinical development of AP4B1 gene replacement therapy for hereditary spastic paraplegia type 47
Source: EMBO Mol Med. 2024 Oct 2;16(11):2882–917. doi: 10.1038/s44321-024-00148-5 (PMC11554807; doi:10.1038/s44321-024-00148-5)
Supplement: Supplementary file 10 — Source data Fig. 8 [file 44321_2024_148_MOESM10_ESM.zip › Figure 8/B/Liver tissue analysis.xlsx]

## Sheet: Sheet1
			Group	Liver	Steatosis	Inflammation	Necrosis	Pre-necrotic	fibrosis		none	0
			1	77	0	2	1	2	0		mild	1
				78	0	3	1	2	0		mod	2
				79	0	3	1	3	0		severe#	3
				115	0	1	1	2	0
				116	0	2	2	3	0
				117	0	0	1	2	0
			2	81	0	1	2	2	0
				82	0	1	1	2	0
				83	0	1	1	2	0
				119	0	1	2	2	0
				120	0	1	2	3	0
				121	0	1	3	4	0
			3	85	0	0	1	1	0
				86	0	0	1	1	0
				88	0	1	1	1	0
				123	0	1	1	1	0
				124	0	2	1	2	0
				126	0	1	1	2	0
			4	89	0	1	1	3	0
				90
				91	0	1	1	2	0
				127	0	2	2	3	0
				128	0	1	2	3	0
				129	0	1	3	4	0
			5	93	0	2	1	1	0
				95	0	1	1	2	0
				96	0	1	2	2	0
				131	0	1	1	2	0
				132	0	1	3	4	0
				133	0	1	1	3	0
			6	98	0	2	1	2	0
				99	0	3	1	1	0
				100	0	2	1	3	0
				135	0	1	1	1	0
				136	0	2	2	3	0
				137	0	1	1	1	0
			7	101	0	1	1	2	0
				102	0	2	1	2	0
				103	0	2	1	2	0
				139	0	1	3	4	0
				140	0	1	1	3	0
				141	0	1	1	2	0
			8	29	0	3	1	2	0
				30	0	4	1	1	0
				31	0	3	1	2	0
				32	0	2	1	2	0
				33	0	2	1	2	0
				67	0	3	1	3	0
				68	0	2	2	3	0
			9	34	0	1	1	1	0
				35	0	3	1	2	0
				36	0	3	1	2	0
				38	0	3	1	2	0
				72	0	2	1	2	0
				73	0	1	1	1	0
