# Supplementary material for: Pre-clinical development of AP4B1 gene replacement therapy for hereditary spastic paraplegia type 47
Source: EMBO Mol Med. 2024 Oct 2;16(11):2882–917. doi: 10.1038/s44321-024-00148-5 (PMC11554807; doi:10.1038/s44321-024-00148-5)
Supplement: Supplementary file 10 — Source data Fig. 8 [file 44321_2024_148_MOESM10_ESM.zip › Figure 8/B/README.txt]

Group 1 - Untreated ICM
group 2 - V5-empty ICM
group 3 - CBh-hAP4B1 ICM
group 4 - SYN-hAP4B1 ICM
group 7 - CBh-mAP4B1 (mouse) ICM

Other group numbers were treatment conditions not included in the  final analysis.

Images used for quantification are deposited in bioimage archive.
