# Supplementary material for: Pre-clinical development of AP4B1 gene replacement therapy for hereditary spastic paraplegia type 47
Source: EMBO Mol Med. 2024 Oct 2;16(11):2882–917. doi: 10.1038/s44321-024-00148-5 (PMC11554807; doi:10.1038/s44321-024-00148-5)
Supplement: Supplementary file 10 — Source data Fig. 8 [file 44321_2024_148_MOESM10_ESM.zip › Figure 8/C/131579 Master File RT-PCR data JPW edit.xlsx]

## Sheet: Survival
Project# 131579
Deceased Yes/No	Cohort	Group	Animal ID	Sex	Ear ID	Date of Birth	Cage ID	Enrollment Date	ROA	Compound	Dose mg/kg	Current Days Post Dose	Current Age (days)	Current Age (Weeks)	Age at death (days)	Age at death (weeks)	Date of death	Survival code (1 or 0)	Tissue collected? (Y or N)	Phase#	Note
YES	1	Grp1	1	F	R	2021-10-26	1	2021-12-07	N/A	Untreated	N/A	778	70	10	70	10	2022-01-04	0	Y	PD28	Study endpoint
YES	1	Grp1	2	F	L	2021-10-26	1	2021-12-07	N/A	Untreated	N/A	778	70	10	70	10	2022-01-04	0	Y	PD28	Study endpoint
YES	1	Grp1	3	F	B	2021-10-26	1	2021-12-07	N/A	Untreated	N/A	778	70	10	70	10	2022-01-04	0	Y	PD28	Study endpoint
YES	1	Grp1	4	F	2R	2021-10-26	1	2021-12-07	N/A	Untreated	N/A	778	70	10	70	10	2022-01-04	0	Y	PD28	Study endpoint
YES	1	Grp2	5	F	2L	2021-10-26	2	2021-12-07	ICM	AAV9-V5	3X1012	778	70	10	70	10	2022-01-04	0	Y	PD28	Study endpoint
YES	1	Grp2	6	F	2R1L	2021-10-26	2	2021-12-07	ICM	AAV9-V5	3X1012	778	70	10	70	10	2022-01-04	0	Y	PD28	Study endpoint
YES	1	Grp2	7	F	1R2L	2021-10-26	2	2021-12-07	ICM	AAV9-V5	3X1012	778	70	10	70	10	2022-01-04	0	Y	PD28	Study endpoint
YES	1	Grp2	8	F	3R	2021-10-26	2	2021-12-07	ICM	AAV9-V5	3X1012	778	70	10	70	10	2022-01-04	0	Y	PD28	Study endpoint
YES	1	Grp3	9	F	3L	2021-10-26	3	2021-12-09	ICM	AAV9-Cbh-hAP4B1	3X1012	776	73	10.4286	73	10.4286	2022-01-07	0	Y	PD28	Study endpoint
YES	1	Grp3	10	F	2B	2021-10-26	3	2021-12-09	ICM	AAV9-Cbh-hAP4B1	3X1012	776	73	10.4286	73	10.4286	2022-01-07	0	Y	PD28	Study endpoint
YES	1	Grp3	11	F	R	2021-10-26	3	2021-12-09	ICM	AAV9-Cbh-hAP4B1	3X1012	776	72	10.2857	72	10.2857	2022-01-06	0	Y	PD28	Study endpoint
YES	1	Grp3	12	F	L	2021-10-26	3	2021-12-09	ICM	AAV9-Cbh-hAP4B1	3X1012	776	72	10.2857	72	10.2857	2022-01-06	0	Y	PD28	Study endpoint
YES	1	Grp4	13	F	B	2021-10-26	4	2021-12-08	ICM	AAV9-pSYN-hAP4B1	3X1012	777	71	10.1429	71	10.1429	2022-01-05	0	Y	PD28	Study endpoint
YES	1	Grp4	14	F	2R	2021-10-26	4	2021-12-08	ICM	AAV9-pSYN-hAP4B1	3X1012	777	71	10.1429	71	10.1429	2022-01-05	0	Y	PD28	Study endpoint
YES	1	Grp4	15	F	2L	2021-10-26	4	2021-12-08	ICM	AAV9-pSYN-hAP4B1	3X1012	777	71	10.1429	71	10.1429	2022-01-05	0	Y	PD28	Study endpoint
YES	1	Grp4	16	F	2R1L	2021-10-26	4	2021-12-08	ICM	AAV9-pSYN-hAP4B1	3X1012	777	71	10.1429	71	10.1429	2022-01-05	0	Y	PD28	Study endpoint
YES	1	Grp5	17	F	1R2L	2021-10-26	5	2021-12-08	ICM	AAV9-pAP4B1-hAP4B1	3X1012	777	71	10.1429	71	10.1429	2022-01-05	0	Y	PD28	Study endpoint
YES	1	Grp5	18	F	3R	2021-10-26	5	2021-12-08	ICM	AAV9-pAP4B1-hAP4B1	3X1012	777	71	10.1429	71	10.1429	2022-01-05	0	Y	PD28	Study endpoint
YES	1	Grp5	19	F	3L	2021-10-26	5	2021-12-08	ICM	AAV9-pAP4B1-hAP4B1	3X1012	777	71	10.1429	71	10.1429	2022-01-05	0	Y	PD28	Study endpoint
YES	1	Grp5	20	F	R	2021-10-26	5	2021-12-08	ICM	AAV9-pAP4B1-hAP4B1	3X1012	777	71	10.1429	71	10.1429	2022-01-05	0	Y	PD28	Study endpoint
YES	1	Grp6	21	F	L	2021-10-26	6	2021-12-09	ICM	AAV9-pMep229-hAP4B1	3X1012	776	73	10.4286	73	10.4286	2022-01-07	0	Y	PD28	Study endpoint
YES	1	Grp6	22	F	B	2021-10-26	6	2021-12-09	ICM	AAV9-pMep229-hAP4B1	3X1012	776	73	10.4286	73	10.4286	2022-01-07	0	Y	PD28	Study endpoint
YES	1	Grp6	23	F	2R	2021-10-26	6	2021-12-09	ICM	AAV9-pMep229-hAP4B1	3X1012	776	72	10.2857	72	10.2857	2022-01-06	0	Y	PD28	Study endpoint
YES	1	Grp6	24	F	2L	2021-10-26	6	2021-12-09	ICM	AAV9-pMep229-hAP4B1	3X1012	776	72	10.2857	72	10.2857	2022-01-06	0	Y	PD28	Study endpoint
YES	1	Grp7	25	F	2R1L	2021-10-26	7	2021-12-09	ICM	AAV9-Cbh-mAP4B1	3X1012	776	73	10.4286	73	10.4286	2022-01-07	0	Y	PD28	Study endpoint
YES	1	Grp7	26	F	1R2L	2021-10-26	7	2021-12-09	ICM	AAV9-Cbh-mAP4B1	3X1012	776	73	10.4286	73	10.4286	2022-01-07	0	Y	PD28	Study endpoint
YES	1	Grp7	27	F	3R	2021-10-26	7	2021-12-09	ICM	AAV9-Cbh-mAP4B1	3X1012	776	72	10.2857	72	10.2857	2022-01-06	0	Y	PD28	Study endpoint
YES	1	Grp7	28	F	3L	2021-10-26	7	2021-12-09	ICM	AAV9-Cbh-mAP4B1	3X1012	776	72	10.2857	72	10.2857	2022-01-06	0	Y	PD28	Study endpoint
NO	1	Grp8	29	F	2B	2021-10-26	8	2021-12-07	IV	AAV9-Cbh-hAP4B1	3X1013	778	820	117.143				0		PD365
NO	1	Grp8	30	F	R	2021-10-26	8	2021-12-07	IV	AAV9-Cbh-hAP4B1	3X1013	778	820	117.143				0		PD365
NO	1	Grp8	31	F	L	2021-10-26	8	2021-12-07	IV	AAV9-Cbh-hAP4B1	3X1013	778	820	117.143				0		PD365
NO	1	Grp8	32	F	B	2021-10-26	8	2021-12-07	IV	AAV9-Cbh-hAP4B1	3X1013	778	820	117.143				0		PD365
NO	1	Grp8	33	F	2R	2021-10-26	8	2021-12-07	IV	AAV9-Cbh-hAP4B1	3X1013	778	820	117.143				0		PD365
NO	1	Grp9	34	F	2L	2021-10-26	9	2021-12-07	IV	AAV9-pSYN-hAP4B1	3X1013	778	820	117.143				0		PD365
NO	1	Grp9	35	F	2R1L	2021-10-26	9	2021-12-07	IV	AAV9-pSYN-hAP4B1	3X1013	778	820	117.143				0		PD365
NO	1	Grp9	36	F	1R2L	2021-10-26	9	2021-12-07	IV	AAV9-pSYN-hAP4B1	3X1013	778	820	117.143				0		PD365
NO	1	Grp9	37	F	3R	2021-10-26	9	2021-12-07	IV	AAV9-pSYN-hAP4B1	3X1013	778	820	117.143				0		PD365
NO	1	Grp9	38	F	3L	2021-10-26	9	2021-12-07	IV	AAV9-pSYN-hAP4B1	3X1013	778	820	117.143				0		PD365
YES	1	Grp1	39	M	R	2021-10-26	10	2021-12-07	N/A	Untreated	N/A	778	70	10	70	10	2022-01-04	0	Y	PD28	Study endpoint
YES	1	Grp1	40	M	L	2021-10-26	10	2021-12-07	N/A	Untreated	N/A	778	70	10	70	10	2022-01-04	0	Y	PD28	Study endpoint
YES	1	Grp1	41	M	B	2021-10-26	10	2021-12-07	N/A	Untreated	N/A	778	70	10	70	10	2022-01-04	0	Y	PD28	Study endpoint
YES	1	Grp1	42	M	2R	2021-10-26	10	2021-12-07	N/A	Untreated	N/A	778	70	10	70	10	2022-01-04	0	Y	PD28	Study endpoint
YES	1	Grp2	43	M	2L	2021-10-26	11	2021-12-07	ICM	AAV9-V5	3X1012	778	70	10	70	10	2022-01-04	0	Y	PD28	Study endpoint
YES	1	Grp2	44	M	2R1L	2021-10-26	11	2021-12-07	ICM	AAV9-V5	3X1012	778	70	10	70	10	2022-01-04	0	Y	PD28	Study endpoint
YES	1	Grp2	45	M	R	2021-10-26	11	2021-12-07	ICM	AAV9-V5	3X1012	778	70	10	70	10	2022-01-04	0	Y	PD28	Study endpoint
YES	1	Grp2	46	M	L	2021-10-26	11	2021-12-07	ICM	AAV9-V5	3X1012	778	70	10	70	10	2022-01-04	0	Y	PD28	Study endpoint
YES	1	Grp3	47	M	B	2021-10-26	12	2021-12-09	ICM	AAV9-Cbh-hAP4B1	3X1012	776	73	10.4286	73	10.4286	2022-01-07	0	Y	PD28	Study endpoint
YES	1	Grp3	48	M	2R	2021-10-26	12	2021-12-09	ICM	AAV9-Cbh-hAP4B1	3X1012	776	73	10.4286	73	10.4286	2022-01-07	0	Y	PD28	Study endpoint
YES	1	Grp3	49	M	R	2021-10-26	12	2021-12-09	ICM	AAV9-Cbh-hAP4B1	3X1012	776	72	10.2857	72	10.2857	2022-01-06	0	Y	PD28	Study endpoint
YES	1	Grp3	50	M	L	2021-10-26	12	2021-12-09	ICM	AAV9-Cbh-hAP4B1	3X1012	776	72	10.2857	72	10.2857	2022-01-06	0	Y	PD28	Study endpoint
YES	1	Grp4	51	M	B	2021-10-26	13	2021-12-08	ICM	AAV9-pSYN-hAP4B1	3X1012	777	71	10.1429	71	10.1429	2022-01-05	0	Y	PD28	Study endpoint
YES	1	Grp4	52	M	2R	2021-10-26	13	2021-12-08	ICM	AAV9-pSYN-hAP4B1	3X1012	777	71	10.1429	71	10.1429	2022-01-05	0	Y	PD28	Study endpoint
YES	1	Grp4	53	M	2L	2021-10-26	13	2021-12-08	ICM	AAV9-pSYN-hAP4B1	3X1012	777	71	10.1429	71	10.1429	2022-01-05	0	Y	PD28	Study endpoint
YES	1	Grp4	54	M	R	2021-10-26	13	2021-12-08	ICM	AAV9-pSYN-hAP4B1	3X1012	777	71	10.1429	71	10.1429	2022-01-05	0	Y	PD28	Study endpoint
YES	1	Grp5	55	M	R	2021-10-26	14	2021-12-08	ICM	AAV9-pAP4B1-hAP4B1	3X1012	777	71	10.1429	71	10.1429	2022-01-05	0	Y	PD28	Study endpoint
YES	1	Grp5	56	M	L	2021-10-26	14	2021-12-08	ICM	AAV9-pAP4B1-hAP4B1	3X1012	777	71	10.1429	71	10.1429	2022-01-05	0	Y	PD28	Study endpoint
YES	1	Grp5	57	M	B	2021-10-26	14	2021-12-08	ICM	AAV9-pAP4B1-hAP4B1	3X1012	777	71	10.1429	71	10.1429	2022-01-05	0	Y	PD28	Study endpoint
YES	1	Grp5	58	M	2R	2021-10-26	14	2021-12-08	ICM	AAV9-pAP4B1-hAP4B1	3X1012	777	71	10.1429	71	10.1429	2022-01-05	0	Y	PD28	Study endpoint
YES	1	Grp6	59	M	R	2021-10-26	15	2021-12-09	ICM	AAV9-pMep229-hAP4B1	3X1012	776	73	10.4286	73	10.4286	2022-01-07	0	Y	PD28	Study endpoint
YES	1	Grp6	60	M	L	2021-10-26	15	2021-12-09	ICM	AAV9-pMep229-hAP4B1	3X1012	776	73	10.4286	73	10.4286	2022-01-07	0	Y	PD28	Study endpoint
YES	1	Grp6	61	M	B	2021-10-26	15	2021-12-09	ICM	AAV9-pMep229-hAP4B1	3X1012	776	72	10.2857	72	10.2857	2022-01-06	0	Y	PD28	Study endpoint
YES	1	Grp6	62	M	2R	2021-10-26	15	2021-12-09	ICM	AAV9-pMep229-hAP4B1	3X1012	776	72	10.2857	72	10.2857	2022-01-06	0	Y	PD28	Study endpoint
YES	1	Grp7	63	M	L	2021-10-26	16	2021-12-09	ICM	AAV9-Cbh-mAP4B1	3X1012	776	73	10.4286	73	10.4286	2022-01-07	0	Y	PD28	Study endpoint
YES	1	Grp7	64	M	B	2021-10-26	16	2021-12-09	ICM	AAV9-Cbh-mAP4B1	3X1012	776	73	10.4286	73	10.4286	2022-01-07	0	Y	PD28	Study endpoint
YES	1	Grp7	65	M	R	2021-10-26	16	2021-12-09	ICM	AAV9-Cbh-mAP4B1	3X1012	776	72	10.2857	72	10.2857	2022-01-06	0	Y	PD28	Study endpoint
YES	1	Grp7	66	M	2L	2021-10-26	16	2021-12-09	ICM	AAV9-Cbh-mAP4B1	3X1012	776	72	10.2857	72	10.2857	2022-01-06	0	Y	PD28	Study endpoint
NO	1	Grp8	67	M	B	2021-10-26	17	2021-12-07	IV	AAV9-Cbh-hAP4B1	3X1013	778	820	117.143				0		PD365
NO	1	Grp8	68	M	2R	2021-10-26	17	2021-12-08	IV	AAV9-Cbh-hAP4B1	3X1013	777	820	117.143				0		PD365
NO	1	Grp9	72	M	L	2021-10-26	18	2021-12-07	IV	AAV9-pSYN-hAP4B1	3X1013	778	820	117.143				0		PD365
NO	1	Grp9	73	M	B	2021-10-26	18	2021-12-08	IV	AAV9-pSYN-hAP4B1	3X1013	777	820	117.143				0		PD365
NO	2	Grp1	77	F	R	2021-11-02	19	2021-12-13	N/A	Untreated	N/A	772	813	116.143				0		PD365
NO	2	Grp1	78	F	L	2021-11-02	19	2021-12-13	N/A	Untreated	N/A	772	813	116.143				0		PD365
NO	2	Grp1	79	F	B	2021-11-02	19	2021-12-13	N/A	Untreated	N/A	772	813	116.143				0		PD365
NO	2	Grp1	80	F	2R	2021-11-02	19	2021-12-13	N/A	Untreated	N/A	772	813	116.143				0		PD365
NO	2	Grp2	81	F	2L	2021-11-02	20	2021-12-13	ICM	AAV9-V5	3X1012	772	813	116.143				0		PD365
NO	2	Grp2	82	F	2R1L	2021-11-02	20	2021-12-13	ICM	AAV9-V5	3X1012	772	813	116.143				0		PD365
NO	2	Grp2	83	F	1R2L	2021-11-02	20	2021-12-13	ICM	AAV9-V5	3X1012	772	813	116.143				0		PD365
NO	2	Grp2	84	F	3R	2021-11-02	20	2021-12-13	ICM	AAV9-V5	3X1012	772	813	116.143				0		PD365
NO	2	Grp3	85	F	R	2021-11-02	21	2021-12-14	ICM	AAV9-Cbh-hAP4B1	3X1012	771	813	116.143				0		PD365
NO	2	Grp3	86	F	L	2021-11-02	21	2021-12-14	ICM	AAV9-Cbh-hAP4B1	3X1012	771	813	116.143				0		PD365
YES	2	Grp3	87	F	B	2021-11-02	21	2021-12-14	ICM	AAV9-Cbh-hAP4B1	3X1012	771	241	34.4286	241	34.4286	2022-07-01	1	N	PD365	Euthanized; Unresponsive to treatment for Derm
NO	2	Grp3	88	F	2R	2021-11-02	21	2021-12-14	ICM	AAV9-Cbh-hAP4B1	3X1012	771	813	116.143				0		PD365
NO	2	Grp4	89	F	2L	2021-11-02	22	2021-12-14	ICM	AAV9-pSYN-hAP4B1	3X1012	771	813	116.143				0		PD365
NO	2	Grp4	90	F	2R1L	2021-11-02	22	2021-12-14	ICM	AAV9-pSYN-hAP4B1	3X1012	771	813	116.143				0		PD365
NO	2	Grp4	91	F	1R2L	2021-11-02	22	2021-12-14	ICM	AAV9-pSYN-hAP4B1	3X1012	771	813	116.143				0		PD365
NO	2	Grp4	92	F	3R	2021-11-02	22	2021-12-14	ICM	AAV9-pSYN-hAP4B1	3X1012	771	813	116.143				0		PD365
NO	2	Grp5	93	F	3L	2021-11-02	23	2021-12-14	ICM	AAV9-pAP4B1-hAP4B1	3X1012	771	813	116.143				0		PD365
YES	2	Grp5	94	F	2B	2021-11-02	23	2021-12-14	ICM	AAV9-pAP4B1-hAP4B1	3X1012	771	266	38	266	38	2022-07-26	1	N	PD365	Euthanized per CLAM: 32731, Unresponsive to treatment for dermatitis
NO	2	Grp5	95	F	R	2021-11-02	23	2021-12-14	ICM	AAV9-pAP4B1-hAP4B1	3X1012	771	813	116.143				0		PD365
NO	2	Grp5	96	F	L	2021-11-02	23	2021-12-14	ICM	AAV9-pAP4B1-hAP4B1	3X1012	771	813	116.143				0		PD365
YES	2	Grp6	97	F	B	2021-11-02	24	2021-12-17	ICM	AAV9-pMep229-hAP4B1	3X1012	768	241	34.4286	241	34.4286	2022-07-01	1	N	PD365	Euthanized; Unresponsive to tretment for Derm
NO	2	Grp6	98	F	2R	2021-11-02	24	2021-12-17	ICM	AAV9-pMep229-hAP4B1	3X1012	768	813	116.143				0		PD365
NO	2	Grp6	99	F	2L	2021-11-02	24	2021-12-17	ICM	AAV9-pMep229-hAP4B1	3X1012	768	813	116.143				0		PD365
NO	2	Grp6	100	F	2R1L	2021-11-02	24	2021-12-17	ICM	AAV9-pMep229-hAP4B1	3X1012	768	813	116.143				0		PD365
NO	2	Grp7	101	F	1R2L	2021-11-02	25	2021-12-17	ICM	AAV9-Cbh-mAP4B1	3X1012	768	813	116.143				0		PD365
NO	2	Grp7	102	F	3R	2021-11-02	25	2021-12-17	ICM	AAV9-Cbh-mAP4B1	3X1012	768	813	116.143				0		PD365
NO	2	Grp7	103	F	3L	2021-11-02	25	2021-12-17	ICM	AAV9-Cbh-mAP4B1	3X1012	768	813	116.143				0		PD365
NO	2	Grp7	104	F	2B	2021-11-02	25	2021-12-17	ICM	AAV9-Cbh-mAP4B1	3X1012	768	813	116.143				0		PD365
NO	2	Grp1	115	M	R	2021-11-02	28	2021-12-13	N/A	Untreated	N/A	772	813	116.143				0		PD365
NO	2	Grp1	116	M	L	2021-11-02	28	2021-12-13	N/A	Untreated	N/A	772	813	116.143				0		PD365
NO	2	Grp1	117	M	B	2021-11-02	28	2021-12-13	N/A	Untreated	N/A	772	813	116.143				0		PD365
NO	2	Grp1	118	M	2R	2021-11-02	28	2021-12-13	N/A	Untreated	N/A	772	813	116.143				0		PD365
NO	2	Grp2	119	M	R	2021-11-02	29	2021-12-13	ICM	AAV9-V5	3X1012	772	813	116.143				0		PD365
NO	2	Grp2	120	M	L	2021-11-02	29	2021-12-13	ICM	AAV9-V5	3X1012	772	813	116.143				0		PD365
NO	2	Grp2	121	M	B	2021-11-02	29	2021-12-13	ICM	AAV9-V5	3X1012	772	813	116.143				0		PD365
NO	2	Grp2	122	M	2R	2021-11-02	29	2021-12-13	ICM	AAV9-V5	3X1012	772	813	116.143				0		PD365
NO	2	Grp3	123	M	2L	2021-11-02	30	2021-12-14	ICM	AAV9-Cbh-hAP4B1	3X1012	771	813	116.143				0		PD365
NO	2	Grp3	124	M	2R1L	2021-11-02	30	2021-12-14	ICM	AAV9-Cbh-hAP4B1	3X1012	771	813	116.143				0		PD365
YES	2	Grp3	125	M	R	2021-11-02	30	2021-12-14	ICM	AAV9-Cbh-hAP4B1	3X1012	771	80	11.4286	80	11.4286	2022-01-21	0		PD365	Euthanized; Lethargic and unkempt
NO	2	Grp3	126	M	L	2021-11-02	30	2021-12-14	ICM	AAV9-Cbh-hAP4B1	3X1012	771	813	116.143				0		PD365
NO	2	Grp4	127	M	B	2021-11-02	31	2021-12-14	ICM	AAV9-pSYN-hAP4B1	3X1012	771	813	116.143				0		PD365
NO	2	Grp4	128	M	2R	2021-11-02	31	2021-12-14	ICM	AAV9-pSYN-hAP4B1	3X1012	771	813	116.143				0		PD365
NO	2	Grp4	129	M	2L	2021-11-02	31	2021-12-14	ICM	AAV9-pSYN-hAP4B1	3X1012	771	813	116.143				0		PD365
NO	2	Grp4	130	M	R	2021-11-02	31	2021-12-14	ICM	AAV9-pSYN-hAP4B1	3X1012	771	813	116.143				0		PD365
NO	2	Grp5	131	M	L	2021-11-02	32	2021-12-14	ICM	AAV9-pAP4B1-hAP4B1	3X1012	771	813	116.143				0		PD365
NO	2	Grp5	132	M	B	2021-11-02	32	2021-12-14	ICM	AAV9-pAP4B1-hAP4B1	3X1012	771	813	116.143				0		PD365
NO	2	Grp5	133	M	R	2021-11-02	32	2021-12-14	ICM	AAV9-pAP4B1-hAP4B1	3X1012	771	813	116.143				0		PD365
NO	2	Grp5	134	M	2L	2021-11-02	32	2021-12-14	ICM	AAV9-pAP4B1-hAP4B1	3X1012	771	813	116.143				0		PD365
NO	2	Grp6	135	M	B	2021-11-02	33	2021-12-17	ICM	AAV9-pMep229-hAP4B1	3X1012	768	813	116.143				0		PD365
NO	2	Grp6	136	M	2R	2021-11-02	33	2021-12-17	ICM	AAV9-pMep229-hAP4B1	3X1012	768	813	116.143				0		PD365
NO	2	Grp6	137	M	R	2021-11-02	33	2021-12-17	ICM	AAV9-pMep229-hAP4B1	3X1012	768	813	116.143				0		PD365
NO	2	Grp6	138	M	2R	2021-11-02	33	2021-12-17	ICM	AAV9-pMep229-hAP4B1	3X1012	768	813	116.143				0		PD365
NO	2	Grp7	139	M	L	2021-11-02	34	2021-12-17	ICM	AAV9-Cbh-mAP4B1	3X1012	768	813	116.143				0		PD365
NO	2	Grp7	140	M	B	2021-11-02	34	2021-12-17	ICM	AAV9-Cbh-mAP4B1	3X1012	768	813	116.143				0		PD365
NO	2	Grp7	141	M	2R	2021-11-02	34	2021-12-17	ICM	AAV9-Cbh-mAP4B1	3X1012	768	813	116.143				0		PD365
NO	2	Grp7	142	M	2L	2021-11-02	34	2021-12-17	ICM	AAV9-Cbh-mAP4B1	3X1012	768	813	116.143				0		PD365

## Sheet: BW
Project# 131579
Deceased Yes/No	Cohort	Group	Animal ID	Sex	Ear ID	Date of Birth	Cage ID	Enrollment Date	ROA	Compound	Dose mg/kg	Current Days Post Dose	Current Age (days)	Current Age (Weeks)	Age at death (days)	Age at death (weeks)	Date of death	Peak BW	Week 1	Week 2	Week 3	Week 4	Week 5	Week 6	Week 7	Week 8	Week 9	Week 10	Week 11	Week 12	Week 13	Week 14	Week 15	Week 16	Week 17	Week 18	Week 19	Week 20	Week 21	Week 22	Week 23	Week 24	Week 25	Week 26	Week 27	Week 28	Week 29	Week 30	Week 31
YES	1	Grp1	1	F	R	2021-10-26	1	2021-12-07	N/A	Untreated	N/A	778	70	10	70	10	2022-01-04	16.5	n/a	n/a	15.8	16.5
YES	1	Grp1	2	F	L	2021-10-26	1	2021-12-07	N/A	Untreated	N/A	778	70	10	70	10	2022-01-04	18.5	n/a	n/a	17.8	18.5
YES	1	Grp1	3	F	B	2021-10-26	1	2021-12-07	N/A	Untreated	N/A	778	70	10	70	10	2022-01-04	19.1	n/a	n/a	17.7	19.1
YES	1	Grp1	4	F	2R	2021-10-26	1	2021-12-07	N/A	Untreated	N/A	778	70	10	70	10	2022-01-04	18.6	n/a	n/a	18	18.6
YES	1	Grp2	5	F	2L	2021-10-26	2	2021-12-07	ICM	AAV9-V5	3X1012	778	70	10	70	10	2022-01-04	20.1	18.0833	19.1	19.9	20.1
YES	1	Grp2	6	F	2R1L	2021-10-26	2	2021-12-07	ICM	AAV9-V5	3X1012	778	70	10	70	10	2022-01-04	20	18.1333	18.7	20	19.6
YES	1	Grp2	7	F	1R2L	2021-10-26	2	2021-12-07	ICM	AAV9-V5	3X1012	778	70	10	70	10	2022-01-04	19.5	17.9833	18.35	19	19.5
YES	1	Grp2	8	F	3R	2021-10-26	2	2021-12-07	ICM	AAV9-V5	3X1012	778	70	10	70	10	2022-01-04	20	18.15	18.95	19.5	20
YES	1	Grp3	9	F	3L	2021-10-26	3	2021-12-09	ICM	AAV9-Cbh-hAP4B1	3X1012	776	73	10.4286	73	10.4286	2022-01-07	19.4	17	17.3	19.1	19.4
YES	1	Grp3	10	F	2B	2021-10-26	3	2021-12-09	ICM	AAV9-Cbh-hAP4B1	3X1012	776	73	10.4286	73	10.4286	2022-01-07	19	17.7	17.1	18.4	19
YES	1	Grp3	11	F	R	2021-10-26	3	2021-12-09	ICM	AAV9-Cbh-hAP4B1	3X1012	776	72	10.2857	72	10.2857	2022-01-06	19.6	17.95	18.4	19.6	19.6
YES	1	Grp3	12	F	L	2021-10-26	3	2021-12-09	ICM	AAV9-Cbh-hAP4B1	3X1012	776	72	10.2857	72	10.2857	2022-01-06	20.9	18.55	19.45	19.5	20.9
YES	1	Grp4	13	F	B	2021-10-26	4	2021-12-08	ICM	AAV9-pSYN-hAP4B1	3X1012	777	71	10.1429	71	10.1429	2022-01-05	19.9	17.9667	18.5	19.9	18.6
YES	1	Grp4	14	F	2R	2021-10-26	4	2021-12-08	ICM	AAV9-pSYN-hAP4B1	3X1012	777	71	10.1429	71	10.1429	2022-01-05	18.7	15.9667	16.85	17.5	18.7
YES	1	Grp4	15	F	2L	2021-10-26	4	2021-12-08	ICM	AAV9-pSYN-hAP4B1	3X1012	777	71	10.1429	71	10.1429	2022-01-05	18.9	16.8667	18.5	17.1	18.9
YES	1	Grp4	16	F	2R1L	2021-10-26	4	2021-12-08	ICM	AAV9-pSYN-hAP4B1	3X1012	777	71	10.1429	71	10.1429	2022-01-05	18.5	15.8667	16.55	18.5	17.8
YES	1	Grp5	17	F	1R2L	2021-10-26	5	2021-12-08	ICM	AAV9-pAP4B1-hAP4B1	3X1012	777	71	10.1429	71	10.1429	2022-01-05	18.1	15.6	17.05	17	18.1
YES	1	Grp5	18	F	3R	2021-10-26	5	2021-12-08	ICM	AAV9-pAP4B1-hAP4B1	3X1012	777	71	10.1429	71	10.1429	2022-01-05	20.1	17.9333	18.65	18.8	20.1
YES	1	Grp5	19	F	3L	2021-10-26	5	2021-12-08	ICM	AAV9-pAP4B1-hAP4B1	3X1012	777	71	10.1429	71	10.1429	2022-01-05	18.4	15.4333	16.65	17.2	18.4
YES	1	Grp5	20	F	R	2021-10-26	5	2021-12-08	ICM	AAV9-pAP4B1-hAP4B1	3X1012	777	71	10.1429	71	10.1429	2022-01-05	20.4	18.4333	19.45	20.2	20.4
YES	1	Grp6	21	F	L	2021-10-26	6	2021-12-09	ICM	AAV9-pMep229-hAP4B1	3X1012	776	73	10.4286	73	10.4286	2022-01-07	18.2	15.35	16.6	17	18.2
YES	1	Grp6	22	F	B	2021-10-26	6	2021-12-09	ICM	AAV9-pMep229-hAP4B1	3X1012	776	73	10.4286	73	10.4286	2022-01-07	19.8	17.6	19.25	19.2	19.8
YES	1	Grp6	23	F	2R	2021-10-26	6	2021-12-09	ICM	AAV9-pMep229-hAP4B1	3X1012	776	72	10.2857	72	10.2857	2022-01-06	19.6	17.15	18.3	19	19.6
YES	1	Grp6	24	F	2L	2021-10-26	6	2021-12-09	ICM	AAV9-pMep229-hAP4B1	3X1012	776	72	10.2857	72	10.2857	2022-01-06	20.8	17.7	19.15	20.3	20.8
YES	1	Grp7	25	F	2R1L	2021-10-26	7	2021-12-09	ICM	AAV9-Cbh-mAP4B1	3X1012	776	73	10.4286	73	10.4286	2022-01-07	20.1	18.05	18.65	19	20.1
YES	1	Grp7	26	F	1R2L	2021-10-26	7	2021-12-09	ICM	AAV9-Cbh-mAP4B1	3X1012	776	73	10.4286	73	10.4286	2022-01-07	19.9	17.8	18.55	19.6	19.9
YES	1	Grp7	27	F	3R	2021-10-26	7	2021-12-09	ICM	AAV9-Cbh-mAP4B1	3X1012	776	72	10.2857	72	10.2857	2022-01-06	21.7	17.75	18.8	21	21.7
YES	1	Grp7	28	F	3L	2021-10-26	7	2021-12-09	ICM	AAV9-Cbh-mAP4B1	3X1012	776	72	10.2857	72	10.2857	2022-01-06	20.9	17.55	18.55	19.3	20.9
NO	1	Grp8	29	F	2B	2021-10-26	8	2021-12-07	IV	AAV9-Cbh-hAP4B1	3X1013	778	820	117.143				28.8	18.7833	18.6	19.2	19.4	20.6	21.5	21.9	22.1	22.9	22.7	23.4	24.2	23.95	23.7	23.4	24.5	24.6	25.2	24.5	25.5	26.1	25.4	25.1	26	26.8	26.6	27.2	27.7	28.4	27.3	27.8
NO	1	Grp8	30	F	R	2021-10-26	8	2021-12-07	IV	AAV9-Cbh-hAP4B1	3X1013	778	820	117.143				28.8	17.0667	17.55	19.2	23.9	20.6	21.4	21.8	21	21.5	21.9	22.5	22.1	23	23.9	23.5	24.9	24	24.6	24.2	24.4	24.7	25.2	25.2	25.9	27.5	27.3	26.9	28.1	27.7	28.8	27.8
NO	1	Grp8	31	F	L	2021-10-26	8	2021-12-07	IV	AAV9-Cbh-hAP4B1	3X1013	778	820	117.143				26.3	16.8167	17.15	18	18.2	20	21	19.5	20	20.4	21.1	22.8	21.6	21.7	21.8	22.6	21.9	22.2	22.5	22.3	23	24.4	21.9	22.8	23.4	23.4	24	26.3	23.6	23.3	23.5	23.8
NO	1	Grp8	32	F	B	2021-10-26	8	2021-12-07	IV	AAV9-Cbh-hAP4B1	3X1013	778	820	117.143				26.7	18.2833	18.35	19.3	19.4	20.2	21	20.5	21	20.7	21.3	21.6	23.3	22.65	22	22.3	21.5	21	22.3	22.3	23	24.4	25.7	24.8	26.7	23.5	24	24.1	24.9	24.4	25.1	26.1
NO	1	Grp8	33	F	2R	2021-10-26	8	2021-12-07	IV	AAV9-Cbh-hAP4B1	3X1013	778	820	117.143				24.4	17.8333	17.65	18.8	19.1	19.5	20.8	20.4	20.5	21.1	20.8	21.5	21.4	21.65	21.9	22.1	21.9	21.6	22.8	22.6	22.2	23	23.5	23.4	23.5	23.7	23.4	24.2	24.4	24.4	24.2	24.2
NO	1	Grp9	34	F	2L	2021-10-26	9	2021-12-07	IV	AAV9-pSYN-hAP4B1	3X1013	778	820	117.143				29	17.9	17.5	18.3	19.3	20.5	20	20.1	20.4	20.9	21	22.2	22	22.3	22.6	22.9	23.9	23.3	23.8	23.9	24.4	25.1	24.9	24.5	25.5	25.9	27.8	29	27.1	28	28.7	27.8
NO	1	Grp9	35	F	2R1L	2021-10-26	9	2021-12-07	IV	AAV9-pSYN-hAP4B1	3X1013	778	820	117.143				22.6	14.9833	15.3	17.1	19	18.2	18	19	18.7	18.5	19	21.3	19.3	19.4	19.5	19.6	19.6	19.9	20.1	20.1	20.3	20.7	21.1	19.5	20.4	20.6	20.4	20.8	21.2	22.6	21.4	20.4
NO	1	Grp9	36	F	1R2L	2021-10-26	9	2021-12-07	IV	AAV9-pSYN-hAP4B1	3X1013	778	820	117.143				26.1	17.0667	17	18.2	18.7	19.8	19.6	20.1	19.7	20	20.3	20.5	21.8	21.7	21.6	22.5	22.3	22.3	22.9	22.5	22.3	22.9	22.8	23.3	22.8	23.6	23.5	24.5	24.3	26.1	23.8	22.8
NO	1	Grp9	37	F	3R	2021-10-26	9	2021-12-07	IV	AAV9-pSYN-hAP4B1	3X1013	778	820	117.143				26.5	17.1333	17.1	18.6	18.4	19.3	19.4	19.2	19.8	19.6	20.6	18.6	21.5	21.4	21.3	22.9	22.1	21.3	22.1	23	22.4	22.1	22	23.2	23.8	23.3	24.1	24.8	26.5	25.2	24.4	24.9
NO	1	Grp9	38	F	3L	2021-10-26	9	2021-12-07	IV	AAV9-pSYN-hAP4B1	3X1013	778	820	117.143				25.7	16.6	16.7	17.5	17.6	18.5	19.2	19.4	19.9	20.1	20.4	21.6	21	21.3	21.6	22.3	22.1	22	22.4	22.2	22.4	22.9	23.3	23.6	24.4	24.5	25	25.7	25.4	25.7	25.4	25.3
YES	1	Grp1	39	M	R	2021-10-26	10	2021-12-07	N/A	Untreated	N/A	778	70	10	70	10	2022-01-04	24.2	n/a	n/a	23.4	24.2
YES	1	Grp1	40	M	L	2021-10-26	10	2021-12-07	N/A	Untreated	N/A	778	70	10	70	10	2022-01-04	25.2	n/a	n/a	24.4	25.2
YES	1	Grp1	41	M	B	2021-10-26	10	2021-12-07	N/A	Untreated	N/A	778	70	10	70	10	2022-01-04	24.8	n/a	n/a	23.9	24.8
YES	1	Grp1	42	M	2R	2021-10-26	10	2021-12-07	N/A	Untreated	N/A	778	70	10	70	10	2022-01-04	25.5	n/a	n/a	24.8	25.5
YES	1	Grp2	43	M	2L	2021-10-26	11	2021-12-07	ICM	AAV9-V5	3X1012	778	70	10	70	10	2022-01-04	23.8	21	21.65	22.5	23.8
YES	1	Grp2	44	M	2R1L	2021-10-26	11	2021-12-07	ICM	AAV9-V5	3X1012	778	70	10	70	10	2022-01-04	24.9	22.2833	22.65	23.6	24.9
YES	1	Grp2	45	M	R	2021-10-26	11	2021-12-07	ICM	AAV9-V5	3X1012	778	70	10	70	10	2022-01-04	25.2	20.8667	21.85	23.5	25.2
YES	1	Grp2	46	M	L	2021-10-26	11	2021-12-07	ICM	AAV9-V5	3X1012	778	70	10	70	10	2022-01-04	26.2	22.9667	23.85	24.8	26.2
YES	1	Grp3	47	M	B	2021-10-26	12	2021-12-09	ICM	AAV9-Cbh-hAP4B1	3X1012	776	73	10.4286	73	10.4286	2022-01-07	24.8	20.45	22.25	21.8	24.8
YES	1	Grp3	48	M	2R	2021-10-26	12	2021-12-09	ICM	AAV9-Cbh-hAP4B1	3X1012	776	73	10.4286	73	10.4286	2022-01-07	25.5	22.25	23.3	24	25.5
YES	1	Grp3	49	M	R	2021-10-26	12	2021-12-09	ICM	AAV9-Cbh-hAP4B1	3X1012	776	72	10.2857	72	10.2857	2022-01-06	23.6	21.3	21.9	22.7	23.6
YES	1	Grp3	50	M	L	2021-10-26	12	2021-12-09	ICM	AAV9-Cbh-hAP4B1	3X1012	776	72	10.2857	72	10.2857	2022-01-06	26.4	23.7	24.25	25.1	26.4
YES	1	Grp4	51	M	B	2021-10-26	13	2021-12-08	ICM	AAV9-pSYN-hAP4B1	3X1012	777	71	10.1429	71	10.1429	2022-01-05	24.2	21.6667	22.85	23.5	24.2
YES	1	Grp4	52	M	2R	2021-10-26	13	2021-12-08	ICM	AAV9-pSYN-hAP4B1	3X1012	777	71	10.1429	71	10.1429	2022-01-05	25.7	21.5	22.55	23.4	25.7
YES	1	Grp4	53	M	2L	2021-10-26	13	2021-12-08	ICM	AAV9-pSYN-hAP4B1	3X1012	777	71	10.1429	71	10.1429	2022-01-05	26.2	21.5	22.6	24	26.2
YES	1	Grp4	54	M	R	2021-10-26	13	2021-12-08	ICM	AAV9-pSYN-hAP4B1	3X1012	777	71	10.1429	71	10.1429	2022-01-05	27.3	23.3	24.6	25.2	27.3
YES	1	Grp5	55	M	R	2021-10-26	14	2021-12-08	ICM	AAV9-pAP4B1-hAP4B1	3X1012	777	71	10.1429	71	10.1429	2022-01-05	23.1	20.7333	21	22.1	23.1
YES	1	Grp5	56	M	L	2021-10-26	14	2021-12-08	ICM	AAV9-pAP4B1-hAP4B1	3X1012	777	71	10.1429	71	10.1429	2022-01-05	25.8	23.5	23.8	25	25.8
YES	1	Grp5	57	M	B	2021-10-26	14	2021-12-08	ICM	AAV9-pAP4B1-hAP4B1	3X1012	777	71	10.1429	71	10.1429	2022-01-05	26.7	23.0333	24.15	25.2	26.7
YES	1	Grp5	58	M	2R	2021-10-26	14	2021-12-08	ICM	AAV9-pAP4B1-hAP4B1	3X1012	777	71	10.1429	71	10.1429	2022-01-05	24.7	21.4667	22.6	24	24.7
YES	1	Grp6	59	M	R	2021-10-26	15	2021-12-09	ICM	AAV9-pMep229-hAP4B1	3X1012	776	73	10.4286	73	10.4286	2022-01-07	25.8	21.55	22.95	24.2	25.8
YES	1	Grp6	60	M	L	2021-10-26	15	2021-12-09	ICM	AAV9-pMep229-hAP4B1	3X1012	776	73	10.4286	73	10.4286	2022-01-07	22.7	21	20.75	21.9	22.7
YES	1	Grp6	61	M	B	2021-10-26	15	2021-12-09	ICM	AAV9-pMep229-hAP4B1	3X1012	776	72	10.2857	72	10.2857	2022-01-06	25.1	22.3	22.3	23.9	25.1
YES	1	Grp6	62	M	2R	2021-10-26	15	2021-12-09	ICM	AAV9-pMep229-hAP4B1	3X1012	776	72	10.2857	72	10.2857	2022-01-06	25.3	20.7	22	23.2	25.3
YES	1	Grp7	63	M	L	2021-10-26	16	2021-12-09	ICM	AAV9-Cbh-mAP4B1	3X1012	776	73	10.4286	73	10.4286	2022-01-07	24.5	21.45	22.55	23.5	24.5
YES	1	Grp7	64	M	B	2021-10-26	16	2021-12-09	ICM	AAV9-Cbh-mAP4B1	3X1012	776	73	10.4286	73	10.4286	2022-01-07	24	20.7	21.8	22.9	24
YES	1	Grp7	65	M	R	2021-10-26	16	2021-12-09	ICM	AAV9-Cbh-mAP4B1	3X1012	776	72	10.2857	72	10.2857	2022-01-06	24.8	21.4	21.85	23.5	24.8
YES	1	Grp7	66	M	2L	2021-10-26	16	2021-12-09	ICM	AAV9-Cbh-mAP4B1	3X1012	776	72	10.2857	72	10.2857	2022-01-06	22.3	18.65	19.75	20.4	22.3
NO	1	Grp8	67	M	B	2021-10-26	17	2021-12-07	IV	AAV9-Cbh-hAP4B1	3X1013	778	820	117.143				33.3	20.85	20.9	21.9	23.4	24	24.2	24.8	25.7	26.3	26.8	27.6	28.3	29.05	29.8	30	29.6	30.6	30.3	30.6	20.9	30.7	31.3	31.4	31.8	31.6	31.8	32.8	33.3	33.1	32.7	32.4
NO	1	Grp8	68	M	2R	2021-10-26	17	2021-12-08	IV	AAV9-Cbh-hAP4B1	3X1013	777	820	117.143				31	20.26	19.8	22.1	21.6	23.4	23.5	24	24.8	24.9	25.6	25.3	26.1	26.95	27.8	27.8	28.2	28.4	29.2	29.2	29.1	28.6	29	29.1	29.5	29.5	29.7	30.3	31	30.8	30.7	30.1
NO	1	Grp9	72	M	L	2021-10-26	18	2021-12-07	IV	AAV9-pSYN-hAP4B1	3X1013	778	820	117.143				29.9	19.44	19.6	21	21.8	23.1	23.9	23.8	24.7	24.7	25.1	25.3	26.1	25.95	25.8	27.1	27.6	27.8	27.2	27.1	29.1	27.1	27.4	27.2	27.8	27.6	27.6	28.7	28.9	29.9	29.2	28.9
NO	1	Grp9	73	M	B	2021-10-26	18	2021-12-08	IV	AAV9-pSYN-hAP4B1	3X1013	777	820	117.143				33.7	20.64	21.45	23.3	23.9	24.8	25.8	25.9	27	28.1	28.2	28.2	28.7	29.45	30.2	30.6	31	31.3	31.8	32.2	31.8	31.9	31.3	31.8	32.4	32.2	32.1	32.7	33.1	33.7	33.4	33.2
NO	2	Grp1	77	F	R	2021-11-02	19	2021-12-13	N/A	Untreated	N/A	772	813	116.143				27.1	n/a	19.2	19.1	19.9	20.3	20.9	21.2	21	21.5	21.8	22.1	22.2	22.3	21.8	23	23.1	22.7	23.1	23.3	22.9	23.3	23.1	22.9	23.8	24	25.5	24.1	24.2	24	23.8	27.1
NO	2	Grp1	78	F	L	2021-11-02	19	2021-12-13	N/A	Untreated	N/A	772	813	116.143				28.5	n/a	19.9	19.9	21.5	22.4	22.6	22.1	21.5	22.2	24.4	23.8	23.7	23.6	24.4	24.7	24.8	25.6	25.4	24.8	25.4	25.6	25.2	26.4	26.9	27.7	28.1	27	27.1	28.5	25.5	26.9
NO	2	Grp1	79	F	B	2021-11-02	19	2021-12-13	N/A	Untreated	N/A	772	813	116.143				25.3	n/a	19.3	19.9	20.1	20.7	21.1	21	21.2	20.8	22.4	22.7	22.45	22.2	22.1	22.8	23.5	23.1	23.7	23.1	23.9	23.8	23.5	23.8	25.1	23.7	23.8	25.1	25.3	24	24.2	24.8
NO	2	Grp1	80	F	2R	2021-11-02	19	2021-12-13	N/A	Untreated	N/A	772	813	116.143				24.7	n/a	17.4	18.4	18.5	19.5	19.8	19.7	19.6	20.5	22.5	21.1	20.8	20.5	21.2	21.3	20.9	21.7	21.8	22.8	22.8	22.7	22.5	22.9	22.8	22.4	22.9	23.6	23.6	24.7	22.6	23.6
NO	2	Grp2	81	F	2L	2021-11-02	20	2021-12-13	ICM	AAV9-V5	3X1012	772	813	116.143				34.1	19.7857	20.1	20.9	21.6	22.7	22.6	23.8	24.9	24.2	25.1	26.5	26.65	26.8	26.4	28	27	28.4	27.8	29	29.5	30.2	30.2	31.7	32.2	31.4	32.5	34.1	33.5	32.2	32.4	32.8
NO	2	Grp2	82	F	2R1L	2021-11-02	20	2021-12-13	ICM	AAV9-V5	3X1012	772	813	116.143				29.6	18.0286	18.5	19	20.8	21.2	21.3	21.6	22	22.4	22.4	22.6	23.15	23.7	24	24	24.4	24.4	24.5	24.4	25.4	25.4	25.8	25.6	26.8	26.8	27.1	27.1	28.4	28.1	29.6	28.1
NO	2	Grp2	83	F	1R2L	2021-11-02	20	2021-12-13	ICM	AAV9-V5	3X1012	772	813	116.143				35.5	18.5143	19.3	20.1	20.6	21.9	23.2	24	24	24.1	25	25.6	25.9	26.2	27.4	28.2	28.2	29.4	30.4	30.9	30.3	31.3	31.8	31.9	33.8	33.3	33.5	34	34.8	34.6	34.9	35.5
NO	2	Grp2	84	F	3R	2021-11-02	20	2021-12-13	ICM	AAV9-V5	3X1012	772	813	116.143				32.3	19.8714	20.7	20.3	21.3	23	23.4	23	22.7	23.8	24.9	24.7	25.3	25.9	25.8	25.5	26.4	27.1	26.8	26.9	27.6	28.2	27.8	28.3	29	29.4	30.1	30.6	31.6	31.8	31.6	32.3
NO	2	Grp3	85	F	R	2021-11-02	21	2021-12-14	ICM	AAV9-Cbh-hAP4B1	3X1012	771	813	116.143				27	18.4167	19.5	19.7	20.6	22.5	22.9	22.7	23	23.6	22.9	23.3	23.55	23.8	23.7	24.2	24.6	25	25.2	24.7	25.1	25	24.8	24.9	26.2	25.5	25.7	26.7	26.6	25.7	26.9	27
NO	2	Grp3	86	F	L	2021-11-02	21	2021-12-14	ICM	AAV9-Cbh-hAP4B1	3X1012	771	813	116.143				24.5	17.6167	18.9	17.4	19.2	19.7	20.3	20.7	20.6	21.2	22.2	22.1	22.05	22	23.1	22.4	22.9	22.7	22.6	22.9	23.3	24	23.1	23.8	24.3	24.3	23.5	23.3	23.6	23.8	24.5	24.3
NO	2	Grp3	87	F	B	2021-11-02	21	2021-12-14	ICM	AAV9-Cbh-hAP4B1	3X1012	771	813	116.143				25.4	18.9333	19.4	19.7	20.2	21.2	21.9	21.8	21.8	21.7	22.7	23.2	23.5	23.8	23.6	23.8	23.9	24.8	24.5	24.4	24.7	24.8	24.8	25	25.4	25.4	25.3	25	25	24.9
NO	2	Grp3	88	F	2R	2021-11-02	21	2021-12-14	ICM	AAV9-Cbh-hAP4B1	3X1012	771	813	116.143				30.8	18.4667	19.8	19.7	20	20.9	21.1	22.3	22.5	23.5	23.5	24.1	24.6	25.1	25.2	25.7	25.5	26.9	27	26.2	25.9	27.2	26.5	26.7	26.4	27.3	27.5	30.4	28.9	29.1	30.6	30.8
NO	2	Grp4	89	F	2L	2021-11-02	22	2021-12-14	ICM	AAV9-pSYN-hAP4B1	3X1012	771	813	116.143				29.7	18.575	18.3	19.5	20.2	20.5	21	21.8	21.7	23.1	22.8	23	23.8	24.6	25	25.1	25.4	26	25.8	25.6	25.9	27.2	27.6	27.6	28.5	29.7	28.5	27.9	28.7	28.1	28.2	29.2
NO	2	Grp4	90	F	2R1L	2021-11-02	22	2021-12-14	ICM	AAV9-pSYN-hAP4B1	3X1012	771	813	116.143				28.1	18.775	19.6	18.2	19.1	19	19.7	20.3	20.8	22	22.2	22.8	23.4	24	23.8	24.1	23.9	24.6	24.7	25.2	25.9	26.5	25.9	25.8	27.1	26.7	27.3	27.4	27.3	27.5	27.7	28.1
NO	2	Grp4	91	F	1R2L	2021-11-02	22	2021-12-14	ICM	AAV9-pSYN-hAP4B1	3X1012	771	813	116.143				29.4	18.25	20.4	19.2	21	21.3	21.5	22.6	22.7	22.6	22.9	24.2	24.25	24.3	23.9	25.6	25	25.2	25.2	26.6	27	26.4	26.3	27.5	28.6	27.8	28.6	29.3	29.4	29.3	28.5	29.4
NO	2	Grp4	92	F	3R	2021-11-02	22	2021-12-14	ICM	AAV9-pSYN-hAP4B1	3X1012	771	813	116.143				32	18.425	19.2	19.5	20.3	21	21.3	21.8	22.4	22.1	22.8	23.5	23.55	23.6	24	25.3	25	25.4	25.2	26.5	26.3	26.4	26.4	27.7	29.1	28.5	30.1	30.1	30.7	29.5	30	32
NO	2	Grp5	93	F	3L	2021-11-02	23	2021-12-14	ICM	AAV9-pAP4B1-hAP4B1	3X1012	771	813	116.143				23.5	16.125	18.4	18.6	19.2	20	20.8	21.3	21.3	21.2	21	21.4	22.15	22.9	22.5	22.1	21.9	22.1	22.5	22.8	22.7	23.4	22.6	23	22.8	23	23	23.3	23.5	23.1	23.1	23.2
NO	2	Grp5	94	F	2B	2021-11-02	23	2021-12-14	ICM	AAV9-pAP4B1-hAP4B1	3X1012	771	813	116.143				27.8	17.375	19.1	17.7	20.1	20.7	21	22.1	21.7	21.5	21.4	22.9	23	23.1	22.7	23.8	24	25.3	25.4	26.4	26.8	26.9	25.6	27.4	27.2	27.1	27.8	26.5	26.4	25.5	26.4	26.4
NO	2	Grp5	95	F	R	2021-11-02	23	2021-12-14	ICM	AAV9-pAP4B1-hAP4B1	3X1012	771	813	116.143				29.2	16.85	17.8	18.4	19.1	20.8	21.8	21.7	22.2	22	23.2	23.3	23.4	23.5	24.1	23.9	24.3	24.5	24.9	25.1	24.8	25.4	25.2	25.7	26.5	25.9	26.6	27.4	29.2	28.3	28.8	28.7
NO	2	Grp5	96	F	L	2021-11-02	23	2021-12-14	ICM	AAV9-pAP4B1-hAP4B1	3X1012	771	813	116.143				33.6	18.275	19.3	19.8	21.7	22	22.6	22.3	22.7	23.8	24.6	24.7	24.75	24.8	24.9	25.5	27.1	27.5	26.6	26	28.8	29.8	28.6	29.5	31.6	31.3	33.1	33.6	32.8	32.3	32.7	33.4
NO	2	Grp6	97	F	B	2021-11-02	24	2021-12-17	ICM	AAV9-pMep229-hAP4B1	3X1012	768	813	116.143				26.1	17.9	18.7333	19.6	19.7	21.2	21.1	20.9	20.5	21.7	22	21.8	22	22.2	22.4	23.1	23.1	23.3	23.8	23.4	23.4	23.8	24.2	24.4	25.3	25.2	26.1	25.6	25.7	25.1
NO	2	Grp6	98	F	2R	2021-11-02	24	2021-12-17	ICM	AAV9-pMep229-hAP4B1	3X1012	768	813	116.143				24.5	17.8	18.0333	17.6	17.8	19.1	20.1	19.8	20.3	21.1	21.2	21.1	21.55	22	21.6	21.7	22.3	23	22.4	22.3	22.7	23.2	23.1	23.4	23.8	23.3	24.3	24.2	24.1	24.5	24.2	24.3
NO	2	Grp6	99	F	2L	2021-11-02	24	2021-12-17	ICM	AAV9-pMep229-hAP4B1	3X1012	768	813	116.143				26.8	17.7	18.3667	18.2	19.6	21.5	20.4	21.9	21.6	22.2	22.7	22.4	22.65	22.9	24.1	24.2	23.8	24.2	24.1	24.3	24.1	24.2	24.1	24.3	24.8	24.8	24.7	25	25.8	25.9	26.8	26.4
NO	2	Grp6	100	F	2R1L	2021-11-02	24	2021-12-17	ICM	AAV9-pMep229-hAP4B1	3X1012	768	813	116.143				30.6	19.4	19.4	20.3	20.4	21	22	22.5	22.8	23.2	23.7	23.8	24.15	24.5	25.1	25.1	25.3	25.8	26.9	26	26.5	26.6	27.5	27.6	28.2	28.5	29.7	29.7	30.1	29.7	30	30.6
NO	2	Grp7	101	F	1R2L	2021-11-02	25	2021-12-17	ICM	AAV9-Cbh-mAP4B1	3X1012	768	813	116.143				25.4	16.9	17.8333	18	18.3	20.3	19.8	20.1	20.3	20.9	21.2	21	21.6	22.2	22.1	22.2	22.8	23.2	23.4	23	22.9	23.7	23.1	23.7	23.4	24	24.6	23.7	25.1	25	25.4	25.1
NO	2	Grp7	102	F	3R	2021-11-02	25	2021-12-17	ICM	AAV9-Cbh-mAP4B1	3X1012	768	813	116.143				25.6	15.8	17.4333	17.6	18.7	19.5	19.8	20.7	21	21	20.7	21	21.5	22	21.5	22.3	22.6	23.1	22.7	22.1	22.9	22.8	23.1	22.8	23.9	23.6	24.4	24.6	24.8	24.9	25.6	25.6
NO	2	Grp7	103	F	3L	2021-11-02	25	2021-12-17	ICM	AAV9-Cbh-mAP4B1	3X1012	768	813	116.143				24.1	17.3	16.9	17	18.2	19.7	19.9	19.8	20.1	21	20.8	21.1	21.5	21.9	21.8	21.9	22.6	22.3	22.5	22.1	22.6	23.1	22.6	23.1	23.1	23.7	23.9	23.6	24.1	24.1	23.9	23.7
NO	2	Grp7	104	F	2B	2021-11-02	25	2021-12-17	ICM	AAV9-Cbh-mAP4B1	3X1012	768	813	116.143				22.4	15.4	16.6333	16.1	17.3	17.4	18.8	18.8	18.9	20	20.2	20.2	20.3	20.4	20.9	20.9	20.1	21	20.9	21.6	21.8	21.6	21.4	21.7	21.5	21.8	21.8	21.8	22.4	21.9	22.4	22.4
NO	2	Grp1	115	M	R	2021-11-02	28	2021-12-13	N/A	Untreated	N/A	772	813	116.143				28.8	n/a	22.5	24	25.3	24.6	24.7	25.6	25.7	26.1	26	26.4	26.8	27.2	27.8	27.2	27.7	27.9	27.8	27.5	27.6	27.8	27.7	27.7	28.1	28.2	28.6	28.8	28.8	28	27.6	28.1
NO	2	Grp1	116	M	L	2021-11-02	28	2021-12-13	N/A	Untreated	N/A	772	813	116.143				32.7	n/a	22.2	23.2	24	24.9	25.5	26.2	26.6	26.9	27.2	27.4	27.8	28.2	29.1	29.2	29.5	29.9	29.7	29.8	29.7	30.1	29.8	30.4	30.8	30.3	30.9	31.6	32.7	32.1	32.2	31.8
NO	2	Grp1	117	M	B	2021-11-02	28	2021-12-13	N/A	Untreated	N/A	772	813	116.143				27.4	n/a	20.1	20.9	21.8	22.6	23.1	23.5	23.3	24.2	24	24.2	24.4	24.6	25.2	25.5	25.7	26	26	25.6	26.1	25.8	25.7	26.2	26.1	26.3	26.1	26.6	27.4	26.9	26.4	27
NO	2	Grp1	118	M	2R	2021-11-02	28	2021-12-13	N/A	Untreated	N/A	772	813	116.143				32.8	n/a	21.7	21.7	23.4	24.8	25.6	26	26.4	26.6	27.3	27.6	27.75	27.9	28.6	28.4	28.8	29.4	29.4	30	29.8	30.5	30.1	30.8	30.6	31.1	30.4	31.7	32.8	32.7	31.8	32.5
NO	2	Grp2	119	M	R	2021-11-02	29	2021-12-13	ICM	AAV9-V5	3X1012	772	813	116.143				33	23.4286	24.3	25.5	26.2	27.2	27.4	27.7	28.1	27.7	28	29.1	29.3	29.5	29.5	29.7	30.1	30.5	30.2	30.5	29.8	30.3	30	30.3	30.5	30.5	31.7	32.8	33	32.5	31.7	32.9
NO	2	Grp2	120	M	L	2021-11-02	29	2021-12-13	ICM	AAV9-V5	3X1012	772	813	116.143				36.9	24.3714	24.8	25.1	26.9	27.9	28.5	29.9	30.5	30.4	30.5	31.3	31.25	31.2	31.9	32.5	32.3	33.5	33.9	33.9	33.6	34.4	34.5	24.4	35	34.7	35.8	35.3	36.9	35.7	36.3	36.3
NO	2	Grp2	121	M	B	2021-11-02	29	2021-12-13	ICM	AAV9-V5	3X1012	772	813	116.143				46	23.5429	24.4	25.3	26.3	26.5	26.8	27.6	28.2	28.2	28.9	29.7	30.7	31.7	31.9	33.1	33.2	35.2	36.3	36.6	37.7	39	39	40.7	41.2	41.6	42.7	44.6	44.3	44.4	45.1	46
NO	2	Grp2	122	M	2R	2021-11-02	29	2021-12-13	ICM	AAV9-V5	3X1012	772	813	116.143				34.9	23.2286	23.8	25	25.8	27.1	27.2	28	28.7	29.1	29.1	29.3	29.65	30	30.5	31.5	31.7	32.1	32.6	33.1	33.6	34	33.9	33.9	34.8	34.1	34.2	34.5	34.7	34.3	34.7	34.9
NO	2	Grp3	123	M	2L	2021-11-02	30	2021-12-14	ICM	AAV9-Cbh-hAP4B1	3X1012	771	813	116.143				36.6	21.1	24.7	26	26.8	28	28.5	28.8	29.9	29.7	30.4	30.7	30.9	31.1	30.6	31.9	32.6	33.7	33.3	33.8	33.5	33.6	33.4	33.9	34.6	35.1	36	36.4	36.6	36.1	35.4	35.8
NO	2	Grp3	124	M	2R1L	2021-11-02	30	2021-12-14	ICM	AAV9-Cbh-hAP4B1	3X1012	771	813	116.143				36.4	22.3286	24.4	24.9	25.6	26.5	27.4	28.3	28.3	28.9	30	30.8	31.15	31.5	32	32.1	32.6	33.7	34.3	33.6	33.6	34.3	33.4	33.7	34.6	34.6	35.5	35.7	36.3	35.6	35.7	36.4
YES	2	Grp3	125	M	R	2021-11-02	30	2021-12-14	ICM	AAV9-Cbh-hAP4B1	3X1012	771	80	11.4286	80	11.4286	2022-01-21	21.8	21	21.4	20.1	20.1	21.8	20.8
NO	2	Grp3	126	M	L	2021-11-02	30	2021-12-14	ICM	AAV9-Cbh-hAP4B1	3X1012	771	813	116.143				27.3	23.1	20.4	20.7	21.4	22.3	23	23.4	23.1	23.4	24.2	24.4	24.7	25	25.6	26.1	26.4	26	26.2	26.2	26.2	27	26.3	26.6	26.2	26.3	26.6	26.9	27.3	26.8	26.6	27.3
NO	2	Grp4	127	M	B	2021-11-02	31	2021-12-14	ICM	AAV9-pSYN-hAP4B1	3X1012	771	813	116.143				31.4	21.2	22.5	22.7	23.3	24.6	25.2	26.5	26.7	27	27.1	27.7	28.45	29.2	29.4	30	30	30.6	30.3	29.7	29.3	29.4	29.4	30.4	29.6	30.1	30.7	30.7	31.4	30.7	31.2	31.3
NO	2	Grp4	128	M	2R	2021-11-02	31	2021-12-14	ICM	AAV9-pSYN-hAP4B1	3X1012	771	813	116.143				36.5	22.175	24.3	24.7	25.1	27	26.8	28	28.2	28.3	28.8	30	31.05	32.1	31.7	32	31.5	32.8	33.2	33.1	32.6	33.1	32.6	32.9	33	33	34.1	34.2	35.1	35.1	35.7	36.5
NO	2	Grp4	129	M	2L	2021-11-02	31	2021-12-14	ICM	AAV9-pSYN-hAP4B1	3X1012	771	813	116.143				35.7	21.075	23.1	24.9	24.9	25.8	26.6	27.2	28	27.6	28.9	29.5	29.95	30.4	30.5	31.9	31.3	32.2	32.9	33.2	33	33.7	32.4	33	33.7	34.4	34.5	34.3	34.6	34.9	35.5	35.7
NO	2	Grp4	130	M	R	2021-11-02	31	2021-12-14	ICM	AAV9-pSYN-hAP4B1	3X1012	771	813	116.143				38.7	24.35	25.2	25.7	26.8	28	28.6	29.8	30.7	31.9	32	32.1	32.7	33.3	34.6	34.9	34.8	35.8	35.7	36.1	36.7	36.5	36.7	35.4	35.9	36.3	36.6	37.1	38.1	37.5	38.3	38.7
NO	2	Grp5	131	M	L	2021-11-02	32	2021-12-14	ICM	AAV9-pAP4B1-hAP4B1	3X1012	771	813	116.143				37.3	24.525	23.9	25.3	25.9	27.2	27	28	29.3	29.8	30.4	30.9	31	31.1	32.4	32.9	32.8	33.4	34.1	34.7	34.2	34.6	34.3	34.3	34.8	34.9	35.3	35.6	36.7	37.3	36.7	37.2
NO	2	Grp5	132	M	B	2021-11-02	32	2021-12-14	ICM	AAV9-pAP4B1-hAP4B1	3X1012	771	813	116.143				39.8	24.525	25.9	26.4	27.6	29.1	28.7	30.6	31.9	32.7	32.5	33.5	33.9	34.3	35.1	35.1	35.8	36.8	36.3	37.1	36.8	36.9	37.1	37	38.2	38.2	38.3	39	38.7	39.1	39.4	39.8
NO	2	Grp5	133	M	R	2021-11-02	32	2021-12-14	ICM	AAV9-pAP4B1-hAP4B1	3X1012	771	813	116.143				31.4	21.4	16.2	23.8	24	24.7	25.2	25.8	26.4	26.5	26.7	27.3	27.7	28.1	28.5	28.8	29.2	29.9	29.6	30.1	29.6	30.3	29.9	29.5	30.7	30.3	30.7	30.6	31.4	30.5	30.6	30.9
NO	2	Grp5	134	M	2L	2021-11-02	32	2021-12-14	ICM	AAV9-pAP4B1-hAP4B1	3X1012	771	813	116.143				33.3	20.95	21.5	22.6	23.3	23.8	24.4	25.2	25.7	25.8	26.7	27.4	27.8	28.2	28.5	29.3	29.2	30.3	30.2	29.9	30	30.1	30.5	30.7	30.4	30.1	30.8	31.9	33.1	32.3	33	33.3
NO	2	Grp6	135	M	B	2021-11-02	33	2021-12-17	ICM	AAV9-pMep229-hAP4B1	3X1012	768	813	116.143				32	22.8	23.0667	24.3	25.1	25.7	26.2	26.6	26.8	27.2	27.7	27.9	28.45	29	28.5	30.7	29.5	30.4	30.3	29.8	29.8	30.1	29.8	29.7	30.6	30	31.1	31.3	32	31.1	30.5	30.9
NO	2	Grp6	136	M	2R	2021-11-02	33	2021-12-17	ICM	AAV9-pMep229-hAP4B1	3X1012	768	813	116.143				37.6	23.4	23.8667	24.4	25.5	26.7	27.3	28.5	29.3	30	29.6	31	31.05	31.1	31.6	32.2	33.1	33.9	34.6	32.6	33.6	34.1	33.9	34.5	35	35.4	36	36.1	35	36.8	37.1	37.6
NO	2	Grp6	137	M	R	2021-11-02	33	2021-12-17	ICM	AAV9-pMep229-hAP4B1	3X1012	768	813	116.143				28.8	19.5	20.4667	20.9	22	22.2	22.8	23.2	23.7	23.5	23.9	24.1	24.8	25.5	25.4	26	26.4	26.6	26.6	26.6	26.6	27	26.8	27.4	27.4	27.3	28.2	28.4	28.8	28.2	27.9	28.2
NO	2	Grp6	138	M	2R	2021-11-02	33	2021-12-17	ICM	AAV9-pMep229-hAP4B1	3X1012	768	813	116.143				36.3	21.7	22.6333	22.7	22.4	23.7	24.7	25.3	25.4	26.4	27.5	28	28.65	29.3	29.9	31.3	31.5	32.2	33	33.3	32.7	33.2	33.5	34	34.3	34.7	35.9	35.4	36.3	34.1	34.8	35.3
NO	2	Grp7	139	M	L	2021-11-02	34	2021-12-17	ICM	AAV9-Cbh-mAP4B1	3X1012	768	813	116.143				39.7	21.3	21.8333	21.8	22	23.2	24	25.5	26	27.5	28.1	29.1	29.75	30.4	31.1	32.1	31.6	33.1	33.6	33.8	34.3	35	34.9	35.1	36.2	35.4	35.9	37.3	38	37.3	38.1	39.7
NO	2	Grp7	140	M	B	2021-11-02	34	2021-12-17	ICM	AAV9-Cbh-mAP4B1	3X1012	768	813	116.143				37.9	20.7	21.3667	21.8	23.1	25.2	25.8	26.9	27.5	28.5	28.6	29.4	30.5	31.6	31.5	32.3	32.3	33.9	33.5	34.1	33.7	34.1	33.9	35.1	35.9	35.7	36.3	36.7	37.4	37.9	37.4	37.8
NO	2	Grp7	141	M	2R	2021-11-02	34	2021-12-17	ICM	AAV9-Cbh-mAP4B1	3X1012	768	813	116.143				33.4	21.4	22.0667	22.9	23.2	23.8	24.9	25	25.3	25.5	25.9	26.6	27.1	27.6	27.5	28.2	28.2	28.5	29	29.7	29.8	30.5	30.5	31.4	32	31.7	31.9	32.6	33.2	33.4	32.8	33.2
NO	2	Grp7	142	M	2L	2021-11-02	34	2021-12-17	ICM	AAV9-Cbh-mAP4B1	3X1012	768	813	116.143				31.6	21	22.0667	22.5	23.6	24.3	25	25.6	26.4	27	27.3	27.9	28.15	28.4	28.8	29	29.2	29.7	29.9	29.6	29.9	29.7	29.4	30.2	30.8	30.2	31.2	31.4	31.4	31.4	31.3	31.6
[truncated: 21 more columns]

## Sheet: BW-P360 only
Project# 131579
Deceased Yes/No	Cohort	Group	Animal ID	Sex	Ear ID	Date of Birth	Cage ID	Enrollment Date	ROA	Compound	Dose mg/kg	Current Days Post Dose	Current Age (days)	Current Age (Weeks)	Age at death (days)	Age at death (weeks)	Date of death	Peak BW	Week 1	Week 2	Week 3	Week 4	Week 5	Week 6	Week 7	Week 8	Week 9	Week 10	Week 11	Week 12	Week 13	Week 14	Week 15	Week 16	Week 17	Week 18	Week 19	Week 20	Week 21	Week 22	Week 23	Week 24	Week 25	Week 26	Week 27	Week 28	Week 29	Week 30	Week 31
NO	1	Grp8	29	F	2B	2021-10-26	8	2021-12-07	IV	AAV9-Cbh-hAP4B1	3X1013	778	820	117.143				32.1	18.7833	18.6	19.2	19.4	20.6	21.5	21.9	22.1	22.9	22.7	23.4	24.2	23.95	23.7	23.4	24.5	24.6	25.2	24.5	25.5	26.1	25.4	25.1	26	26.8	26.6	27.2	27.7	28.4	27.3	27.8
NO	1	Grp8	30	F	R	2021-10-26	8	2021-12-07	IV	AAV9-Cbh-hAP4B1	3X1013	778	820	117.143				31	17.0667	17.55	19.2	23.9	20.6	21.4	21.8	21	21.5	21.9	22.5	22.1	23	23.9	23.5	24.9	24	24.6	24.2	24.4	24.7	25.2	25.2	25.9	27.5	27.3	26.9	28.1	27.7	28.8	27.8
NO	1	Grp8	31	F	L	2021-10-26	8	2021-12-07	IV	AAV9-Cbh-hAP4B1	3X1013	778	820	117.143				25.1	16.8167	17.15	18	18.2	20	21	19.5	20	20.4	21.1	22.8	21.6	21.7	21.8	22.6	21.9	22.2	22.5	22.3	23	24.4	21.9	22.8	23.4	23.4	24	24.3	23.6	23.3	23.5	23.8
NO	1	Grp8	32	F	B	2021-10-26	8	2021-12-07	IV	AAV9-Cbh-hAP4B1	3X1013	778	820	117.143				29.9	18.2833	18.35	19.3	19.4	20.2	21	20.5	21	20.7	21.3	21.6	23.3	22.65	22	22.3	21.5	21	22.3	22.3	23	24.4	25.7	24.8	26.7	23.5	24	24.1	24.9	24.4	25.1	26.1
NO	1	Grp8	33	F	2R	2021-10-26	8	2021-12-07	IV	AAV9-Cbh-hAP4B1	3X1013	778	820	117.143				25.7	17.8333	17.65	18.8	19.1	19.5	20.8	20.4	20.5	21.1	20.8	21.5	21.4	21.65	21.9	22.1	21.9	21.6	22.8	22.6	22.2	23	23.5	23.4	23.5	23.7	23.4	24.2	24.4	24.4	24.2	24.2
NO	1	Grp9	34	F	2L	2021-10-26	9	2021-12-07	IV	AAV9-pSYN-hAP4B1	3X1013	778	820	117.143				30.1	17.9	17.5	18.3	19.3	20.5	20	20.1	20.4	20.9	21	22.2	22	22.3	22.6	22.9	23.9	23.3	23.8	23.9	24.4	25.1	24.9	24.5	25.5	25.9	27.8	29	27.1	28	28.7	27.8
NO	1	Grp9	35	F	2R1L	2021-10-26	9	2021-12-07	IV	AAV9-pSYN-hAP4B1	3X1013	778	820	117.143				22.6	14.9833	15.3	17.1	19	18.2	18	19	18.7	18.5	19	21.3	19.3	19.4	19.5	19.6	19.6	19.9	20.1	20.1	20.3	20.7	21.1	19.5	20.4	20.6	20.4	20.8	21.2	22.6	21.4	20.4
NO	1	Grp9	36	F	1R2L	2021-10-26	9	2021-12-07	IV	AAV9-pSYN-hAP4B1	3X1013	778	820	117.143				24.6	17.0667	17	18.2	18.7	19.8	19.6	20.1	19.7	20	20.3	20.5	21.8	21.7	21.6	22.5	22.3	22.3	22.9	22.5	22.3	22.9	22.8	23.3	22.8	23.6	23.5	24.5	24.3	24.1	23.8	22.8
NO	1	Grp9	37	F	3R	2021-10-26	9	2021-12-07	IV	AAV9-pSYN-hAP4B1	3X1013	778	820	117.143				26.5	17.1333	17.1	18.6	18.4	19.3	19.4	19.2	19.8	19.6	20.6	18.6	21.5	21.4	21.3	22.9	22.1	21.3	22.1	23	22.4	22.1	22	23.2	23.8	23.3	24.1	24.8	26.5	25.2	24.4	24.9
NO	1	Grp9	38	F	3L	2021-10-26	9	2021-12-07	IV	AAV9-pSYN-hAP4B1	3X1013	778	820	117.143				27.1	16.6	16.7	17.5	17.6	18.5	19.2	19.4	19.9	20.1	20.4	21.6	21	21.3	21.6	22.3	22.1	22	22.4	22.2	22.4	22.9	23.3	23.6	24.4	24.5	25	25.7	25.4	25.7	25.4	25.3
NO	1	Grp8	67	M	B	2021-10-26	17	2021-12-07	IV	AAV9-Cbh-hAP4B1	3X1013	778	820	117.143				34.6	20.85	20.9	21.9	23.4	24	24.2	24.8	25.7	26.3	26.8	27.6	28.3	29.05	29.8	30	29.6	30.6	30.3	30.6	20.9	30.7	31.3	31.4	31.8	31.6	31.8	32.8	33.3	33.1	32.7	32.4
NO	1	Grp8	68	M	2R	2021-10-26	17	2021-12-08	IV	AAV9-Cbh-hAP4B1	3X1013	777	820	117.143				31.9	20.26	19.8	22.1	21.6	23.4	23.5	24	24.8	24.9	25.6	25.3	26.1	26.95	27.8	27.8	28.2	28.4	29.2	29.2	29.1	28.6	29	29.1	29.5	29.5	29.7	30.3	31	30.8	30.7	30.1
NO	1	Grp9	72	M	L	2021-10-26	18	2021-12-07	IV	AAV9-pSYN-hAP4B1	3X1013	778	820	117.143				30.8	19.44	19.6	21	21.8	23.1	23.9	23.8	24.7	24.7	25.1	25.3	26.1	25.95	25.8	27.1	27.6	27.8	27.2	27.1	29.1	27.1	27.4	27.2	27.8	27.6	27.6	28.7	28.9	29.9	29.2	28.9
NO	1	Grp9	73	M	B	2021-10-26	18	2021-12-08	IV	AAV9-pSYN-hAP4B1	3X1013	777	820	117.143				34.2	20.64	21.45	23.3	23.9	24.8	25.8	25.9	27	28.1	28.2	28.2	28.7	29.45	30.2	30.6	31	31.3	31.8	32.2	31.8	31.9	31.3	31.8	32.4	32.2	32.1	32.7	33.1	33.7	33.4	33.2
NO	2	Grp1	77	F	R	2021-11-02	19	2021-12-13	N/A	Untreated	N/A	772	813	116.143				27.1	n/a	19.2	19.1	19.9	20.3	20.9	21.2	21	21.5	21.8	22.1	22.2	22.3	21.8	23	23.1	22.7	23.1	23.3	22.9	23.3	23.1	22.9	23.8	24	25.5	24.1	24.2	24	23.8	27.1
NO	2	Grp1	78	F	L	2021-11-02	19	2021-12-13	N/A	Untreated	N/A	772	813	116.143				30.1	n/a	19.9	19.9	21.5	22.4	22.6	22.1	21.5	22.2	24.4	23.8	23.7	23.6	24.4	24.7	24.8	25.6	25.4	24.8	25.4	25.6	25.2	26.4	26.9	27.7	28.1	27	27.1	28.5	25.5	26.9
NO	2	Grp1	79	F	B	2021-11-02	19	2021-12-13	N/A	Untreated	N/A	772	813	116.143				27.7	n/a	19.3	19.9	20.1	20.7	21.1	21	21.2	20.8	22.4	22.7	22.45	22.2	22.1	22.8	23.5	23.1	23.7	23.1	23.9	23.8	23.5	23.8	25.1	23.7	23.8	25.1	25.3	24	24.2	24.8
NO	2	Grp1	80	F	2R	2021-11-02	19	2021-12-13	N/A	Untreated	N/A	772	813	116.143				24.7	n/a	17.4	18.4	18.5	19.5	19.8	19.7	19.6	20.5	22.5	21.1	20.8	20.5	21.2	21.3	20.9	21.7	21.8	22.8	22.8	22.7	22.5	22.9	22.8	22.4	22.9	23.6	23.6	24.7	22.6	23.6
NO	2	Grp2	81	F	2L	2021-11-02	20	2021-12-13	ICM	AAV9-V5	3X1012	772	813	116.143				35.3	19.7857	20.1	20.9	21.6	22.7	22.6	23.8	24.9	24.2	25.1	26.5	26.65	26.8	26.4	28	27	28.4	27.8	29	29.5	30.2	30.2	31.7	32.2	31.4	32.5	34.1	33.5	32.2	32.4	32.8
NO	2	Grp2	82	F	2R1L	2021-11-02	20	2021-12-13	ICM	AAV9-V5	3X1012	772	813	116.143				29.6	18.0286	18.5	19	20.8	21.2	21.3	21.6	22	22.4	22.4	22.6	23.15	23.7	24	24	24.4	24.4	24.5	24.4	25.4	25.4	25.8	25.6	26.8	26.8	27.1	27.1	28.4	28.1	29.6	28.1
NO	2	Grp2	83	F	1R2L	2021-11-02	20	2021-12-13	ICM	AAV9-V5	3X1012	772	813	116.143				36.7	18.5143	19.3	20.1	20.6	21.9	23.2	24	24	24.1	25	25.6	25.9	26.2	27.4	28.2	28.2	29.4	30.4	30.9	30.3	31.3	31.8	31.9	33.8	33.3	33.5	34	34.8	34.6	34.9	35.5
NO	2	Grp2	84	F	3R	2021-11-02	20	2021-12-13	ICM	AAV9-V5	3X1012	772	813	116.143				34	19.8714	20.7	20.3	21.3	23	23.4	23	22.7	23.8	24.9	24.7	25.3	25.9	25.8	25.5	26.4	27.1	26.8	26.9	27.6	28.2	27.8	28.3	29	29.4	30.1	30.6	31.6	31.8	31.6	32.3
NO	2	Grp3	85	F	R	2021-11-02	21	2021-12-14	ICM	AAV9-Cbh-hAP4B1	3X1012	771	813	116.143				28.5	18.4167	19.5	19.7	20.6	22.5	22.9	22.7	23	23.6	22.9	23.3	23.55	23.8	23.7	24.2	24.6	25	25.2	24.7	25.1	25	24.8	24.9	26.2	25.5	25.7	26.7	26.6	25.7	26.9	27
NO	2	Grp3	86	F	L	2021-11-02	21	2021-12-14	ICM	AAV9-Cbh-hAP4B1	3X1012	771	813	116.143				26.9	17.6167	18.9	17.4	19.2	19.7	20.3	20.7	20.6	21.2	22.2	22.1	22.05	22	23.1	22.4	22.9	22.7	22.6	22.9	23.3	24	23.1	23.8	24.3	24.3	23.5	23.3	23.6	23.8	24.5	24.3
NO	2	Grp3	87	F	B	2021-11-02	21	2021-12-14	ICM	AAV9-Cbh-hAP4B1	3X1012	771	813	116.143				25.4	18.9333	19.4	19.7	20.2	21.2	21.9	21.8	21.8	21.7	22.7	23.2	23.5	23.8	23.6	23.8	23.9	24.8	24.5	24.4	24.7	24.8	24.8	25	25.4	25.4	25.3	25	25	24.9
NO	2	Grp3	88	F	2R	2021-11-02	21	2021-12-14	ICM	AAV9-Cbh-hAP4B1	3X1012	771	813	116.143				32.4	18.4667	19.8	19.7	20	20.9	21.1	22.3	22.5	23.5	23.5	24.1	24.6	25.1	25.2	25.7	25.5	26.9	27	26.2	25.9	27.2	26.5	26.7	26.4	27.3	27.5	30.4	28.9	29.1	30.6	30.8
NO	2	Grp4	89	F	2L	2021-11-02	22	2021-12-14	ICM	AAV9-pSYN-hAP4B1	3X1012	771	813	116.143				30.9	18.575	18.3	19.5	20.2	20.5	21	21.8	21.7	23.1	22.8	23	23.8	24.6	25	25.1	25.4	26	25.8	25.6	25.9	27.2	27.6	27.6	28.5	29.7	28.5	27.9	28.7	28.1	28.2	29.2
NO	2	Grp4	90	F	2R1L	2021-11-02	22	2021-12-14	ICM	AAV9-pSYN-hAP4B1	3X1012	771	813	116.143				30.1	18.775	19.6	18.2	19.1	19	19.7	20.3	20.8	22	22.2	22.8	23.4	24	23.8	24.1	23.9	24.6	24.7	25.2	25.9	26.5	25.9	25.8	27.1	26.7	27.3	27.4	27.3	27.5	27.7	28.1
NO	2	Grp4	91	F	1R2L	2021-11-02	22	2021-12-14	ICM	AAV9-pSYN-hAP4B1	3X1012	771	813	116.143				31.6	18.25	20.4	19.2	21	21.3	21.5	22.6	22.7	22.6	22.9	24.2	24.25	24.3	23.9	25.6	25	25.2	25.2	26.6	27	26.4	26.3	27.5	28.6	27.8	28.6	29.3	29.4	29.3	28.5	29.4
NO	2	Grp4	92	F	3R	2021-11-02	22	2021-12-14	ICM	AAV9-pSYN-hAP4B1	3X1012	771	813	116.143				32.2	18.425	19.2	19.5	20.3	21	21.3	21.8	22.4	22.1	22.8	23.5	23.55	23.6	24	25.3	25	25.4	25.2	26.5	26.3	26.4	26.4	27.7	29.1	28.5	30.1	30.1	30.7	29.5	30	32
NO	2	Grp5	93	F	3L	2021-11-02	23	2021-12-14	ICM	AAV9-pAP4B1-hAP4B1	3X1012	771	813	116.143				24.6	16.125	18.4	18.6	19.2	20	20.8	21.3	21.3	21.2	21	21.4	22.15	22.9	22.5	22.1	21.9	22.1	22.5	22.8	22.7	23.4	22.6	23	22.8	23	23	23.3	23.5	23.1	23.1	23.2
NO	2	Grp5	94	F	2B	2021-11-02	23	2021-12-14	ICM	AAV9-pAP4B1-hAP4B1	3X1012	771	813	116.143				27.8	17.375	19.1	17.7	20.1	20.7	21	22.1	21.7	21.5	21.4	22.9	23	23.1	22.7	23.8	24	25.3	25.4	26.4	26.8	26.9	25.6	27.4	27.2	27.1	27.8	26.5	26.4	25.5	26.4	26.4
NO	2	Grp5	95	F	R	2021-11-02	23	2021-12-14	ICM	AAV9-pAP4B1-hAP4B1	3X1012	771	813	116.143				30.2	16.85	17.8	18.4	19.1	20.8	21.8	21.7	22.2	22	23.2	23.3	23.4	23.5	24.1	23.9	24.3	24.5	24.9	25.1	24.8	25.4	25.2	25.7	26.5	25.9	26.6	27.4	29.2	28.3	28.8	28.7
NO	2	Grp5	96	F	L	2021-11-02	23	2021-12-14	ICM	AAV9-pAP4B1-hAP4B1	3X1012	771	813	116.143				36.3	18.275	19.3	19.8	21.7	22	22.6	22.3	22.7	23.8	24.6	24.7	24.75	24.8	24.9	25.5	27.1	27.5	26.6	26	28.8	29.8	28.6	29.5	31.6	31.3	33.1	33.6	32.8	32.3	32.7	33.4
NO	2	Grp6	97	F	B	2021-11-02	24	2021-12-17	ICM	AAV9-pMep229-hAP4B1	3X1012	768	813	116.143				26.1	17.9	18.7333	19.6	19.7	21.2	21.1	20.9	20.5	21.7	22	21.8	22	22.2	22.4	23.1	23.1	23.3	23.8	23.4	23.4	23.8	24.2	24.4	25.3	25.2	26.1	25.6	25.7	25.1
NO	2	Grp6	98	F	2R	2021-11-02	24	2021-12-17	ICM	AAV9-pMep229-hAP4B1	3X1012	768	813	116.143				25.8	17.8	18.0333	17.6	17.8	19.1	20.1	19.8	20.3	21.1	21.2	21.1	21.55	22	21.6	21.7	22.3	23	22.4	22.3	22.7	23.2	23.1	23.4	23.8	23.3	24.3	24.2	24.1	24.5	24.2	24.3
NO	2	Grp6	99	F	2L	2021-11-02	24	2021-12-17	ICM	AAV9-pMep229-hAP4B1	3X1012	768	813	116.143				26.8	17.7	18.3667	18.2	19.6	21.5	20.4	21.9	21.6	22.2	22.7	22.4	22.65	22.9	24.1	24.2	23.8	24.2	24.1	24.3	24.1	24.2	24.1	24.3	24.8	24.8	24.7	25	25.8	25.9	26.8	26.4
NO	2	Grp6	100	F	2R1L	2021-11-02	24	2021-12-17	ICM	AAV9-pMep229-hAP4B1	3X1012	768	813	116.143				32.7	19.4	19.4	20.3	20.4	21	22	22.5	22.8	23.2	23.7	23.8	24.15	24.5	25.1	25.1	25.3	25.8	26.9	26	26.5	26.6	27.5	27.6	28.2	28.5	29.7	29.7	30.1	29.7	30	30.6
NO	2	Grp7	101	F	1R2L	2021-11-02	25	2021-12-17	ICM	AAV9-Cbh-mAP4B1	3X1012	768	813	116.143				26.4	16.9	17.8333	18	18.3	20.3	19.8	20.1	20.3	20.9	21.2	21	21.6	22.2	22.1	22.2	22.8	23.2	23.4	23	22.9	23.7	23.1	23.7	23.4	24	24.6	23.7	25.1	25	25.4	25.1
NO	2	Grp7	102	F	3R	2021-11-02	25	2021-12-17	ICM	AAV9-Cbh-mAP4B1	3X1012	768	813	116.143				26.3	15.8	17.4333	17.6	18.7	19.5	19.8	20.7	21	21	20.7	21	21.5	22	21.5	22.3	22.6	23.1	22.7	22.1	22.9	22.8	23.1	22.8	23.9	23.6	24.4	24.6	24.8	24.9	25.6	25.6
NO	2	Grp7	103	F	3L	2021-11-02	25	2021-12-17	ICM	AAV9-Cbh-mAP4B1	3X1012	768	813	116.143				24.7	17.3	16.9	17	18.2	19.7	19.9	19.8	20.1	21	20.8	21.1	21.5	21.9	21.8	21.9	22.6	22.3	22.5	22.1	22.6	23.1	22.6	23.1	23.1	23.7	23.9	23.6	24.1	24.1	23.9	23.7
NO	2	Grp7	104	F	2B	2021-11-02	25	2021-12-17	ICM	AAV9-Cbh-mAP4B1	3X1012	768	813	116.143				23.4	15.4	16.6333	16.1	17.3	17.4	18.8	18.8	18.9	20	20.2	20.2	20.3	20.4	20.9	20.9	20.1	21	20.9	21.6	21.8	21.6	21.4	21.7	21.5	21.8	21.8	21.8	22.4	21.9	22.4	22.4
NO	2	Grp1	115	M	R	2021-11-02	28	2021-12-13	N/A	Untreated	N/A	772	813	116.143				29.6	n/a	22.5	24	25.3	24.6	24.7	25.6	25.7	26.1	26	26.4	26.8	27.2	27.8	27.2	27.7	27.9	27.8	27.5	27.6	27.8	27.7	27.7	28.1	28.2	28.6	28.8	28.8	28	27.6	28.1
NO	2	Grp1	116	M	L	2021-11-02	28	2021-12-13	N/A	Untreated	N/A	772	813	116.143				32.9	n/a	22.2	23.2	24	24.9	25.5	26.2	26.6	26.9	27.2	27.4	27.8	28.2	29.1	29.2	29.5	29.9	29.7	29.8	29.7	30.1	29.8	30.4	30.8	30.3	30.9	31.6	32.7	32.1	32.2	31.8
NO	2	Grp1	117	M	B	2021-11-02	28	2021-12-13	N/A	Untreated	N/A	772	813	116.143				28	n/a	20.1	20.9	21.8	22.6	23.1	23.5	23.3	24.2	24	24.2	24.4	24.6	25.2	25.5	25.7	26	26	25.6	26.1	25.8	25.7	26.2	26.1	26.3	26.1	26.6	27.4	26.9	26.4	27
NO	2	Grp1	118	M	2R	2021-11-02	28	2021-12-13	N/A	Untreated	N/A	772	813	116.143				33.9	n/a	21.7	21.7	23.4	24.8	25.6	26	26.4	26.6	27.3	27.6	27.75	27.9	28.6	28.4	28.8	29.4	29.4	30	29.8	30.5	30.1	30.8	30.6	31.1	30.4	31.7	32.8	32.7	31.8	32.5
NO	2	Grp2	119	M	R	2021-11-02	29	2021-12-13	ICM	AAV9-V5	3X1012	772	813	116.143				33	23.4286	24.3	25.5	26.2	27.2	27.4	27.7	28.1	27.7	28	29.1	29.3	29.5	29.5	29.7	30.1	30.5	30.2	30.5	29.8	30.3	30	30.3	30.5	30.5	31.7	32.8	33	32.5	31.7	32.9
NO	2	Grp2	120	M	L	2021-11-02	29	2021-12-13	ICM	AAV9-V5	3X1012	772	813	116.143				36.9	24.3714	24.8	25.1	26.9	27.9	28.5	29.9	30.5	30.4	30.5	31.3	31.25	31.2	31.9	32.5	32.3	33.5	33.9	33.9	33.6	34.4	34.5	34.4	35	34.7	35.8	35.3	36.9	35.7	36.3	36.3
NO	2	Grp2	121	M	B	2021-11-02	29	2021-12-13	ICM	AAV9-V5	3X1012	772	813	116.143				46.7	23.5429	24.4	25.3	26.3	26.5	26.8	27.6	28.2	28.2	28.9	29.7	30.7	31.7	31.9	33.1	33.2	35.2	36.3	36.6	37.7	39	39	40.7	41.2	41.6	42.7	44.6	44.3	44.4	45.1	46
NO	2	Grp2	122	M	2R	2021-11-02	29	2021-12-13	ICM	AAV9-V5	3X1012	772	813	116.143				35.6	23.2286	23.8	25	25.8	27.1	27.2	28	28.7	29.1	29.1	29.3	29.65	30	30.5	31.5	31.7	32.1	32.6	33.1	33.6	34	33.9	33.9	34.8	34.1	34.2	34.5	34.7	34.3	34.7	34.9
NO	2	Grp3	123	M	2L	2021-11-02	30	2021-12-14	ICM	AAV9-Cbh-hAP4B1	3X1012	771	813	116.143				38.2	21.1	24.7	26	26.8	28	28.5	28.8	29.9	29.7	30.4	30.7	30.9	31.1	30.6	31.9	32.6	33.7	33.3	33.8	33.5	33.6	33.4	33.9	34.6	35.1	36	36.4	36.6	36.1	35.4	35.8
NO	2	Grp3	124	M	2R1L	2021-11-02	30	2021-12-14	ICM	AAV9-Cbh-hAP4B1	3X1012	771	813	116.143				36.8	22.3286	24.4	24.9	25.6	26.5	27.4	28.3	28.3	28.9	30	30.8	31.15	31.5	32	32.1	32.6	33.7	34.3	33.6	33.6	34.3	33.4	33.7	34.6	34.6	35.5	35.7	36.3	35.6	35.7	36.4
YES	2	Grp3	125	M	R	2021-11-02	30	2021-12-14	ICM	AAV9-Cbh-hAP4B1	3X1012	771	80	11.4286	80	11.4286	2022-01-21	21.8	21	21.4	20.1	20.1	21.8	20.8
NO	2	Grp3	126	M	L	2021-11-02	30	2021-12-14	ICM	AAV9-Cbh-hAP4B1	3X1012	771	813	116.143				27.9	23.1	20.4	20.7	21.4	22.3	23	23.4	23.1	23.4	24.2	24.4	24.7	25	25.6	26.1	26.4	26	26.2	26.2	26.2	27	26.3	26.6	26.2	26.3	26.6	26.9	27.3	26.8	26.6	27.3
NO	2	Grp4	127	M	B	2021-11-02	31	2021-12-14	ICM	AAV9-pSYN-hAP4B1	3X1012	771	813	116.143				32	21.2	22.5	22.7	23.3	24.6	25.2	26.5	26.7	27	27.1	27.7	28.45	29.2	29.4	30	30	30.6	30.3	29.7	29.3	29.4	29.4	30.4	29.6	30.1	30.7	30.7	31.4	30.7	31.2	31.3
NO	2	Grp4	128	M	2R	2021-11-02	31	2021-12-14	ICM	AAV9-pSYN-hAP4B1	3X1012	771	813	116.143				37.1	22.175	24.3	24.7	25.1	27	26.8	28	28.2	28.3	28.8	30	31.05	32.1	31.7	32	31.5	32.8	33.2	33.1	32.6	33.1	32.6	32.9	33	33	34.1	34.2	35.1	35.1	35.7	36.5
NO	2	Grp4	129	M	2L	2021-11-02	31	2021-12-14	ICM	AAV9-pSYN-hAP4B1	3X1012	771	813	116.143				37.8	21.075	23.1	24.9	24.9	25.8	26.6	27.2	28	27.6	28.9	29.5	29.95	30.4	30.5	31.9	31.3	32.2	32.9	33.2	33	33.7	32.4	33	33.7	34.4	34.5	34.3	34.6	34.9	35.5	35.7
NO	2	Grp4	130	M	R	2021-11-02	31	2021-12-14	ICM	AAV9-pSYN-hAP4B1	3X1012	771	813	116.143				39.3	24.35	25.2	25.7	26.8	28	28.6	29.8	30.7	31.9	32	32.1	32.7	33.3	34.6	34.9	34.8	35.8	35.7	36.1	36.7	36.5	36.7	35.4	35.9	36.3	36.6	37.1	38.1	37.5	38.3	38.7
NO	2	Grp5	131	M	L	2021-11-02	32	2021-12-14	ICM	AAV9-pAP4B1-hAP4B1	3X1012	771	813	116.143				37.5	24.525	23.9	25.3	25.9	27.2	27	28	29.3	29.8	30.4	30.9	31	31.1	32.4	32.9	32.8	33.4	34.1	34.7	34.2	34.6	34.3	34.3	34.8	34.9	35.3	35.6	36.7	37.3	36.7	37.2
NO	2	Grp5	132	M	B	2021-11-02	32	2021-12-14	ICM	AAV9-pAP4B1-hAP4B1	3X1012	771	813	116.143				40.4	24.525	25.9	26.4	27.6	29.1	28.7	30.6	31.9	32.7	32.5	33.5	33.9	34.3	35.1	35.1	35.8	36.8	36.3	37.1	36.8	36.9	37.1	37	38.2	38.2	38.3	39	38.7	39.1	39.4	39.8
NO	2	Grp5	133	M	R	2021-11-02	32	2021-12-14	ICM	AAV9-pAP4B1-hAP4B1	3X1012	771	813	116.143				31.4	21.4	16.2	23.8	24	24.7	25.2	25.8	26.4	26.5	26.7	27.3	27.7	28.1	28.5	28.8	29.2	29.9	29.6	30.1	29.6	30.3	29.9	29.5	30.7	30.3	30.7	30.6	31.4	30.5	30.6	30.9
NO	2	Grp5	134	M	2L	2021-11-02	32	2021-12-14	ICM	AAV9-pAP4B1-hAP4B1	3X1012	771	813	116.143				33.3	20.95	21.5	22.6	23.3	23.8	24.4	25.2	25.7	25.8	26.7	27.4	27.8	28.2	28.5	29.3	29.2	30.3	30.2	29.9	30	30.1	30.5	30.7	30.4	30.1	30.8	31.9	33.1	32.3	33	33.3
NO	2	Grp6	135	M	B	2021-11-02	33	2021-12-17	ICM	AAV9-pMep229-hAP4B1	3X1012	768	813	116.143				32.3	22.8	23.0667	24.3	25.1	25.7	26.2	26.6	26.8	27.2	27.7	27.9	28.45	29	28.5	30.7	29.5	30.4	30.3	29.8	29.8	30.1	29.8	29.7	30.6	30	31.1	31.3	32	31.1	30.5	30.9
NO	2	Grp6	136	M	2R	2021-11-02	33	2021-12-17	ICM	AAV9-pMep229-hAP4B1	3X1012	768	813	116.143				38.3	23.4	23.8667	24.4	25.5	26.7	27.3	28.5	29.3	30	29.6	31	31.05	31.1	31.6	32.2	33.1	33.9	34.6	32.6	33.6	34.1	33.9	34.5	35	35.4	36	36.1	35	36.8	37.1	37.6
NO	2	Grp6	137	M	R	2021-11-02	33	2021-12-17	ICM	AAV9-pMep229-hAP4B1	3X1012	768	813	116.143				28.8	19.5	20.4667	20.9	22	22.2	22.8	23.2	23.7	23.5	23.9	24.1	24.8	25.5	25.4	26	26.4	26.6	26.6	26.6	26.6	27	26.8	27.4	27.4	27.3	28.2	28.4	28.8	28.2	27.9	28.2
NO	2	Grp6	138	M	2R	2021-11-02	33	2021-12-17	ICM	AAV9-pMep229-hAP4B1	3X1012	768	813	116.143				36.8	21.7	22.6333	22.7	22.4	23.7	24.7	25.3	25.4	26.4	27.5	28	28.65	29.3	29.9	31.3	31.5	32.2	33	33.3	32.7	33.2	33.5	34	34.3	34.7	35.9	35.4	36.3	34.1	34.8	35.3
NO	2	Grp7	139	M	L	2021-11-02	34	2021-12-17	ICM	AAV9-Cbh-mAP4B1	3X1012	768	813	116.143				41.7	21.3	21.8333	21.8	22	23.2	24	25.5	26	27.5	28.1	29.1	29.75	30.4	31.1	32.1	31.6	33.1	33.6	33.8	34.3	35	34.9	35.1	36.2	35.4	35.9	37.3	38	37.3	38.1	39.7
NO	2	Grp7	140	M	B	2021-11-02	34	2021-12-17	ICM	AAV9-Cbh-mAP4B1	3X1012	768	813	116.143				41.3	20.7	21.3667	21.8	23.1	25.2	25.8	26.9	27.5	28.5	28.6	29.4	30.5	31.6	31.5	32.3	32.3	33.9	33.5	34.1	33.7	34.1	33.9	35.1	35.9	35.7	36.3	36.7	37.4	37.9	37.4	37.8
NO	2	Grp7	141	M	2R	2021-11-02	34	2021-12-17	ICM	AAV9-Cbh-mAP4B1	3X1012	768	813	116.143				34.1	21.4	22.0667	22.9	23.2	23.8	24.9	25	25.3	25.5	25.9	26.6	27.1	27.6	27.5	28.2	28.2	28.5	29	29.7	29.8	30.5	30.5	31.4	32	31.7	31.9	32.6	33.2	33.4	32.8	33.2
NO	2	Grp7	142	M	2L	2021-11-02	34	2021-12-17	ICM	AAV9-Cbh-mAP4B1	3X1012	768	813	116.143				32.6	21	22.0667	22.5	23.6	24.3	25	25.6	26.4	27	27.3	27.9	28.15	28.4	28.8	29	29.2	29.7	29.9	29.6	29.9	29.7	29.4	30.2	30.8	30.2	31.2	31.4	31.4	31.4	31.3	31.6
[truncated: 21 more columns]

## Sheet: BCS- P360 only
Project# 131579
Deceased Yes/No	Cohort	Group	Animal ID	Sex	Ear ID	Date of Birth	Cage ID	Enrollment Date	ROA	Compound	Dose mg/kg	Current Days Post Dose	Current Age (days)	Current Age (Weeks)	Age at death (days)	Age at death (weeks)	Date of death	Starting at Wk 15	Week 15	Week 16	Week 17	Week 18	Week 19	Week 20	Week 21	Week 22	Week 23	Week 24	Week 25	Week 26	Week 27	Week 28	Week 29	Week 30	Week 31	Week 32	Week 33	Week 34	Week 35	Week 36	Week 37	Week 38	Week 39	Week 40	Week 41	Week 42	Week 43	Week 44	Week 45
NO	1	Grp8	29	F	2B	2021-10-26	8	2021-12-07	IV	AAV9-Cbh-hAP4B1	3X1013	778	820	117.143					3	3	3	3	3	3	3	3	2.6	2.5	2.5	2.5	2.9	2.7	2.5	2.5	2.7	2.75	3	3	3	3
NO	1	Grp8	30	F	R	2021-10-26	8	2021-12-07	IV	AAV9-Cbh-hAP4B1	3X1013	778	820	117.143					2.75	3	3	3	3	2.5	2.6	2.75	2.5	2.5	2.5	2.5	2.7	3	2.75	2.6	2.6	2.75	3	3	3	3
NO	1	Grp8	31	F	L	2021-10-26	8	2021-12-07	IV	AAV9-Cbh-hAP4B1	3X1013	778	820	117.143					2.75	3	3	3	3	2.5	2.5	2.5	2.5	2.5	2.5	2.5	2.9	2.5	2.5	2.5	2.6	2.5	2.5	3	2.5	3
NO	1	Grp8	32	F	B	2021-10-26	8	2021-12-07	IV	AAV9-Cbh-hAP4B1	3X1013	778	820	117.143					2.75	3	3	3	3	2.75	2.5	2.5	2.9	3	2.8	2.5	2.7	2.5	2.75	2.5	2.6	2.5	2.5	3	3	3
NO	1	Grp8	33	F	2R	2021-10-26	8	2021-12-07	IV	AAV9-Cbh-hAP4B1	3X1013	778	820	117.143					2.75	3	3	3	3	2.5	2.5	2.5	2.9	2.5	2.5	2.5	2.9	2.5	2.5	2.5	2.6	2.5	2.5	3	3	3
NO	1	Grp9	34	F	2L	2021-10-26	9	2021-12-07	IV	AAV9-pSYN-hAP4B1	3X1013	778	820	117.143					3	3	3	3	3	3	2.9	2.66667	2.6	3	3	3	3	3	2.875	2.5	2.6	3	3	3	3	3
NO	1	Grp9	35	F	2R1L	2021-10-26	9	2021-12-07	IV	AAV9-pSYN-hAP4B1	3X1013	778	820	117.143					3	3	3	3	3	3	2.8	3	2.6	2.5	2.5	2.5	2.5	2.5	2.625	2.5	2.9	2.75	3	3	3	3
NO	1	Grp9	36	F	1R2L	2021-10-26	9	2021-12-07	IV	AAV9-pSYN-hAP4B1	3X1013	778	820	117.143					3	3	3	3	3	3	3	2.66667	3	3	3	2.5	2.5	2.5	2.875	2.7	2.6	3	3	3	3	3
NO	1	Grp9	37	F	3R	2021-10-26	9	2021-12-07	IV	AAV9-pSYN-hAP4B1	3X1013	778	820	117.143					3	3	3	3	3	3	3	2.58333	2.5	2.5	2.5	2.5	2.5	2.5	2.75	2.8	2.9	3	3	3	3	3
NO	1	Grp9	38	F	3L	2021-10-26	9	2021-12-07	IV	AAV9-pSYN-hAP4B1	3X1013	778	820	117.143					3	3	3	3	3	3	2.7	2.66667	3	3	3	3	2.5	2.5	2.625	2.5	2.7	3	3	3	3	3
NO	1	Grp8	67	M	B	2021-10-26	17	2021-12-07	IV	AAV9-Cbh-hAP4B1	3X1013	778	820	117.143					3	3	3	3	3	3	3	2.58333	2.6	2.6	2.5	3	2.5	2.5	2.75	3	2.9	3	3	3	3	3
NO	1	Grp8	68	M	2R	2021-10-26	17	2021-12-08	IV	AAV9-Cbh-hAP4B1	3X1013	777	820	117.143					3	3	3	3	3	2.875	2.5	2.5	2.8	2.5	2.5	2.6	2.8	2.5	2.5	2.5	3	3	3	3	3	3
NO	1	Grp9	72	M	L	2021-10-26	18	2021-12-07	IV	AAV9-pSYN-hAP4B1	3X1013	778	820	117.143					3	3	3	3	3	2.5	2.5	2.5	2.6	2.5	2.5	2.5	2.5	2.6	2.5	2.6	2.5	2.5	2.5	3	2.5	3
NO	1	Grp9	73	M	B	2021-10-26	18	2021-12-08	IV	AAV9-pSYN-hAP4B1	3X1013	777	820	117.143					3	3	3	3	3	3	2.8	2.5	2.6	2.6	2.5	3	2.5	3	2.625	2.7	2.6	2.75	3	3	3	3
NO	2	Grp1	77	F	R	2021-11-02	19	2021-12-13	N/A	Untreated	N/A	772	813	116.143					3	3	3	3	2.5	2.8	2.58333	2.5	2.5	2.5	2.5	2.5	2.5	2.5	2.5	2.5	2.75	3	3	3	3
NO	2	Grp1	78	F	L	2021-11-02	19	2021-12-13	N/A	Untreated	N/A	772	813	116.143					3	3	3	3	2.75	2.8	2.58333	2.5	3	2.5	2.5	2.5	2.5	2.5	2.6	2.5	2.75	3	3	3	3
NO	2	Grp1	79	F	B	2021-11-02	19	2021-12-13	N/A	Untreated	N/A	772	813	116.143					3	3	3	2.9	2.5	2.8	2.58333	2.5	2.6	2.5	2.5	2.5	2.5	2.75	2.5	2.6	2.5	2.5	3	3	3
NO	2	Grp1	80	F	2R	2021-11-02	19	2021-12-13	N/A	Untreated	N/A	772	813	116.143					3	3	3	3	3	2.8	3	2.5	2.6	2.5	2.5	2.5	2.5	2.875	2.5	2.6	3	3	3	2.5	2.5
NO	2	Grp2	81	F	2L	2021-11-02	20	2021-12-13	ICM	AAV9-V5	3X1012	772	813	116.143					3	3	3	3	3	3	2.58333	2.7	3	3	3	2.8	3	2.875	3	3	3	3	3	3	3
NO	2	Grp2	82	F	2R1L	2021-11-02	20	2021-12-13	ICM	AAV9-V5	3X1012	772	813	116.143					3	3	3	3	3	2.8	2.66667	2.6	2.8	2.5	2.5	2.5	3	3	2.7	3	3	3	3	3	3
NO	2	Grp2	83	F	1R2L	2021-11-02	20	2021-12-13	ICM	AAV9-V5	3X1012	772	813	116.143					3	3	3	3	3	2.7	2.83333	3	3	3	2.9	3	3	2.75	2.8	3	3	3	3	3	3
NO	2	Grp2	84	F	3R	2021-11-02	20	2021-12-13	ICM	AAV9-V5	3X1012	772	813	116.143					3	3	3	3	2.625	2.9	2.66667	2.6	2.9	2.5	2.5	3	3	3	2.8	3	3	3	3	3	3
NO	2	Grp3	85	F	R	2021-11-02	21	2021-12-14	ICM	AAV9-Cbh-hAP4B1	3X1012	771	813	116.143					3	3	3	3	2.625	2.5	2.5	2.5	2.5	2.5	2.5	2.5	2.8	2.5	2.6	2.8	3	3	3	3	3
NO	2	Grp3	86	F	L	2021-11-02	21	2021-12-14	ICM	AAV9-Cbh-hAP4B1	3X1012	771	813	116.143					3	3	3	3	3	3	2.66667	2.8	2.9	2.5	2.5	2.5	2.5	2.875	2.8	2.8	2.875	3	3	3	3
YES	2	Grp3	87	F	B	2021-11-02	21	2021-12-14	ICM	AAV9-Cbh-hAP4B1	3X1012	771	241	34.4286	241	34.4286	2022-07-01		3	3	3	3	2.625	2.7	2.83333	3	3	2.6	2.5	2.5	2.5	2.5	2.5
NO	2	Grp3	88	F	2R	2021-11-02	21	2021-12-14	ICM	AAV9-Cbh-hAP4B1	3X1012	771	813	116.143					3	3	3	3	3	2.9	2.83333	2.9	2.5	2.8	2.5	3	2.5	2.5	2.5	2.9	3	3	3	3	3
NO	2	Grp4	89	F	2L	2021-11-02	22	2021-12-14	ICM	AAV9-pSYN-hAP4B1	3X1012	771	813	116.143					3	3	3	3	2.75	2.6	2.83333	2.7	2.5	2.5	2.9	3	2.9	2.75	2.5	3	3	3	3	3	3
NO	2	Grp4	90	F	2R1L	2021-11-02	22	2021-12-14	ICM	AAV9-pSYN-hAP4B1	3X1012	771	813	116.143					3	3	3	3	2.5	2.7	2.91667	2.5	2.5	2.5	2.9	2.5	2.5	2.5	2.5	2.5	3	3	3	3	3
NO	2	Grp4	91	F	1R2L	2021-11-02	22	2021-12-14	ICM	AAV9-pSYN-hAP4B1	3X1012	771	813	116.143					3	3	3	3	2.875	3	3	2.9	2.5	3	3	3	3	3	3	3	3	3	3	3	3
NO	2	Grp4	92	F	3R	2021-11-02	22	2021-12-14	ICM	AAV9-pSYN-hAP4B1	3X1012	771	813	116.143					3	3	3	3	2.875	2.6	2.58333	2.5	2.5	2.7	2.9	3	3	2.875	2.6	2.5	3	3	3	3	3
NO	2	Grp5	93	F	3L	2021-11-02	23	2021-12-14	ICM	AAV9-pAP4B1-hAP4B1	3X1012	771	813	116.143					3	3	3	3	3	2.6	2.83333	2.6	2.5	2.5	2.5	2.5	2.5	2.5	2.6	2.6	2.5	2.5	3	3	2.5
NO	2	Grp5	94	F	2B	2021-11-02	23	2021-12-14	ICM	AAV9-pAP4B1-hAP4B1	3X1012	771	813	116.143					3	3	3	3	3	2.7	2.66667	3	3	3	3	2.8	2.7	2.625	2.6	2.6	2.5
NO	2	Grp5	95	F	R	2021-11-02	23	2021-12-14	ICM	AAV9-pAP4B1-hAP4B1	3X1012	771	813	116.143					3	3	3	3	3	3	3	3	2.5	2.7	2.9	2.8	3	2.875	2.9	3	3	3	3	3	3
NO	2	Grp5	96	F	L	2021-11-02	23	2021-12-14	ICM	AAV9-pAP4B1-hAP4B1	3X1012	771	813	116.143					3	3	3	3	3	2.9	3	3	3	3	3	3	3	3	2.7	2.7	3	3	3	3	3
YES	2	Grp6	97	F	B	2021-11-02	24	2021-12-17	ICM	AAV9-pMep229-hAP4B1	3X1012	768	241	34.4286	241	34.4286	2022-07-01		3	2.9	3	3	3	2.6	2.58333	2.6	2.5	2.5	2.5	2.5	2.5	2.5	2.5
NO	2	Grp6	98	F	2R	2021-11-02	24	2021-12-17	ICM	AAV9-pMep229-hAP4B1	3X1012	768	813	116.143					3	3	3	3	2.5	2.5	2.66667	2.9	2.5	2.5	2.5	2.5	2.5	2.625	2.7	2.5	2.5	2.5	3	2.5	2.5
NO	2	Grp6	99	F	2L	2021-11-02	24	2021-12-17	ICM	AAV9-pMep229-hAP4B1	3X1012	768	813	116.143					3	3	3	3	2.5	2.5	2.83333	2.6	2.6	2.5	2.9	2.5	2.5	2.5	2.5	2.5	3	3	3	3	2.5
NO	2	Grp6	100	F	2R1L	2021-11-02	24	2021-12-17	ICM	AAV9-pMep229-hAP4B1	3X1012	768	813	116.143					3	3	3	3	3	3	3	3	2.5	3	3	3	3	2.75	2.8	3	3	3	3	3	3
NO	2	Grp7	101	F	1R2L	2021-11-02	25	2021-12-17	ICM	AAV9-Cbh-mAP4B1	3X1012	768	813	116.143					3	3	3	3	2.625	2.6	2.66667	2.5	2.5	2.9	2.9	3	3	3	2.5	2.6	3	3	3	3	3
NO	2	Grp7	102	F	3R	2021-11-02	25	2021-12-17	ICM	AAV9-Cbh-mAP4B1	3X1012	768	813	116.143					3	3	3	3	2.5	2.7	2.58333	2.5	2.5	2.5	2.9	2.5	2.8	2.5	2.6	2.5	3	3	3	3	3
NO	2	Grp7	103	F	3L	2021-11-02	25	2021-12-17	ICM	AAV9-Cbh-mAP4B1	3X1012	768	813	116.143					3	3	3	3	2.5	2.6	2.75	2.5	2.5	2.5	2.8	2.5	2.5	2.5	2.6	2.6	2.5	2.5	3	3	3
NO	2	Grp7	104	F	2B	2021-11-02	25	2021-12-17	ICM	AAV9-Cbh-mAP4B1	3X1012	768	813	116.143					3	2.8	3	3	2.75	2.7	2.66667	2.9	2.9	2.5	2.5	2.6	2.5	2.875	2.6	2.7	2.875	3	3	3	3
NO	2	Grp1	115	M	R	2021-11-02	28	2021-12-13	N/A	Untreated	N/A	772	813	116.143					3	3	3	3	3	2.7	2.6	2.7	3	2.5	3	2.5	2.5	2.75	2.5	2.5	3	3	3	3	3
NO	2	Grp1	116	M	L	2021-11-02	28	2021-12-13	N/A	Untreated	N/A	772	813	116.143					3	3	3	3	2.5	2.5	2.83333	2.7	3	3	3	3	3	2.75	2.5	2.5	2.5	2.5	3	3	3
NO	2	Grp1	117	M	B	2021-11-02	28	2021-12-13	N/A	Untreated	N/A	772	813	116.143					3	3	3	3	2.5	2.7	3	2.6	2.5	2.8	2.7	2.5	2.5	2.625	2.7	2.8	2.5	2.5	2.5	3	3
NO	2	Grp1	118	M	2R	2021-11-02	28	2021-12-13	N/A	Untreated	N/A	772	813	116.143					3	3	3	3	2.5	2.5	3	2.7	2.6	2.6	3	2.5	2.5	2.75	3	3	2.5	2.5	3	3	3
NO	2	Grp2	119	M	R	2021-11-02	29	2021-12-13	ICM	AAV9-V5	3X1012	772	813	116.143					3	3	3	3	2.5	2.5	2.5	2.6	2.5	2.5	3	2.7	3	2.625	2.5	2.6	3	3	3	3	3
NO	2	Grp2	120	M	L	2021-11-02	29	2021-12-13	ICM	AAV9-V5	3X1012	772	813	116.143					3	3	3	3	2.75	2.6	2.91667	2.5	3	3	3	3	3	2.625	3	3	3	3	3	3	3
NO	2	Grp2	121	M	B	2021-11-02	29	2021-12-13	ICM	AAV9-V5	3X1012	772	813	116.143					3	3	3	3	2.75	2.5	2.75	2.9	3	3	3	2.8	3	2.875	3	3	3	3	3	3	3
NO	2	Grp2	122	M	2R	2021-11-02	29	2021-12-13	ICM	AAV9-V5	3X1012	772	813	116.143					3	3	3	3	2.5	2.5	2.66667	2.8	2.5	2.5	2.9	2.6	2.5	2.5	3	2.5	2.5	2.5	2.5	3	3
NO	2	Grp3	123	M	2L	2021-11-02	30	2021-12-14	ICM	AAV9-Cbh-hAP4B1	3X1012	771	813	116.143					3	3	3	3	2.5	2.5	2.5	2.5	2.5	2.5	2.6	2.7	3	2.875	2.6	2.5	2.75	3	3	3	3
NO	2	Grp3	124	M	2R1L	2021-11-02	30	2021-12-14	ICM	AAV9-Cbh-hAP4B1	3X1012	771	813	116.143					3	3	3	3	3	2.5	2.5	2.7	3	3	3	2.7	3	2.625	2.5	2.5	2.875	3	3	3	3
YES	2	Grp3	125	M	R	2021-11-02	30	2021-12-14	ICM	AAV9-Cbh-hAP4B1	3X1012	771	80	11.4286	80	11.4286	2022-01-21
NO	2	Grp3	126	M	L	2021-11-02	30	2021-12-14	ICM	AAV9-Cbh-hAP4B1	3X1012	771	813	116.143					3	3	3	3	2.5	2.5	2.5	2.5	2.5	2.6	2.5	2.5	2.5	2.5	2.5	2.5	2.5	2.5	2.5	2.5	2.5
NO	2	Grp4	127	M	B	2021-11-02	31	2021-12-14	ICM	AAV9-pSYN-hAP4B1	3X1012	771	813	116.143					3	3	3	3	3	2.7	2.83333	2.8	3	2.5	2.5	2.5	2.5	2.5	2.5	2.6	2.5	2.5	3	3	2.5
NO	2	Grp4	128	M	2R	2021-11-02	31	2021-12-14	ICM	AAV9-pSYN-hAP4B1	3X1012	771	813	116.143					3	3	3	3	3	3	3	3	3	2.8	3	3	3	3	2.8	3	3	3	3	3	3
NO	2	Grp4	129	M	2L	2021-11-02	31	2021-12-14	ICM	AAV9-pSYN-hAP4B1	3X1012	771	813	116.143					3	3	3	3	2.5	2.8	2.58333	3	2.9	2.6	3	2.5	2.5	2.5	2.7	2.8	2.875	3	3	3	3
NO	2	Grp4	130	M	R	2021-11-02	31	2021-12-14	ICM	AAV9-pSYN-hAP4B1	3X1012	771	813	116.143					3	3	3	3	2.625	3	3	2.7	3	3	3	2.8	2.9	2.875	2.8	2.9	3	3	3	3	3
NO	2	Grp5	131	M	L	2021-11-02	32	2021-12-14	ICM	AAV9-pAP4B1-hAP4B1	3X1012	771	813	116.143					3	3	3	3	2.625	2.5	2.58333	3	3	2.8	3	2.5	2.5	2.75	2.9	3	2.75	2.5	3	3	3
NO	2	Grp5	132	M	B	2021-11-02	32	2021-12-14	ICM	AAV9-pAP4B1-hAP4B1	3X1012	771	813	116.143					3	3	3	3	3	2.8	3	3	3	3	3	3	3	2.75	3	3	2.875	3	3	3	3
NO	2	Grp5	133	M	R	2021-11-02	32	2021-12-14	ICM	AAV9-pAP4B1-hAP4B1	3X1012	771	813	116.143					3	3	3	3	2.5	2.5	2.5	2.7	3	2.9	3	2.9	2.5	2.5	2.5	2.5	2.875	3	3	2.5	3
NO	2	Grp5	134	M	2L	2021-11-02	32	2021-12-14	ICM	AAV9-pAP4B1-hAP4B1	3X1012	771	813	116.143					3	3	3	3	2.5	2.5	2.5	3	2.7	2.6	3	3	2.9	2.625	2.5	3	3	3	3	3	3
NO	2	Grp6	135	M	B	2021-11-02	33	2021-12-17	ICM	AAV9-pMep229-hAP4B1	3X1012	768	813	116.143					3	3	3	3	2.625	2.6	2.5	2.7	2.9	2.6	3	2.5	2.5	2.625	2.9	2.9	2.5	2.5	2.5	2.5	3
NO	2	Grp6	136	M	2R	2021-11-02	33	2021-12-17	ICM	AAV9-pMep229-hAP4B1	3X1012	768	813	116.143					3	3	3	3	2.75	2.6	2.83333	3	3	3	3	3	3	3	2.8	3	3	3	3	3	3
NO	2	Grp6	137	M	R	2021-11-02	33	2021-12-17	ICM	AAV9-pMep229-hAP4B1	3X1012	768	813	116.143					3	3	3	3	2.625	2.6	2.5	2.6	2.6	2.5	2.5	2.5	2.8	2.75	2.5	2.5	2.5	2.5	2.5	3	3
NO	2	Grp6	138	M	2R	2021-11-02	33	2021-12-17	ICM	AAV9-pMep229-hAP4B1	3X1012	768	813	116.143					3	3	3	3	3	2.7	2.5	2.6	3	2.8	2.9	3	3	2.625	2.6	2.5	3	3	3	3	3
NO	2	Grp7	139	M	L	2021-11-02	34	2021-12-17	ICM	AAV9-Cbh-mAP4B1	3X1012	768	813	116.143					3	3	3	3	3	2.9	2.58333	2.5	2.6	2.6	2.6	2.5	2.5	2.75	2.5	2.5	3	3	3	3	3
NO	2	Grp7	140	M	B	2021-11-02	34	2021-12-17	ICM	AAV9-Cbh-mAP4B1	3X1012	768	813	116.143					3	3	3	3	3	2.7	2.66667	2.6	2.6	2.8	3	3	3	3	2.8	3	3	3	3	3	3
NO	2	Grp7	141	M	2R	2021-11-02	34	2021-12-17	ICM	AAV9-Cbh-mAP4B1	3X1012	768	813	116.143					3	3	3	3	2.75	2.5	2.5	2.5	2.6	2.7	3	3	3	2.875	3	2.9	2.5	2.5	2.5	3	3
NO	2	Grp7	142	M	2L	2021-11-02	34	2021-12-17	ICM	AAV9-Cbh-mAP4B1	3X1012	768	813	116.143					3	3	3	3	2.5	2.5	2.5	2.5	2.5	2.5	2.7	3	2.9	2.75	2.5	2.5	2.5	2.5	2.5	2.5	2.5
[truncated: 7 more columns]

## Sheet: Clinical Observations - P360
Project# 131579
Deceased Yes/No	Cohort	Group	Animal ID	Sex	Ear ID	Date of Birth	Cage ID	Enrollment Date	ROA	Compound	Dose mg/kg	Current Days Post Dose	Current Age (days)	Current Age (Weeks)	Age at death (days)	Age at death (weeks)	Date of death	Week 1	Week 2	Week 3	Week 4	Week 5	Week 6	Week 7	Week 8	Week 9	Week 10	Week 11	Week 12	Week 13	Week 14	Week 15	Week 16	Week 17	Week 18	Week 19	Week 20	Week 21	Week 22	Week 23	Week 24	Week 25	Week 26	Week 27	Week 28	Week 29	Week 30	Week 31	Week 32
NO	1	Grp8	29	F	2B	2021-10-26	8	2021-12-07	IV	AAV9-Cbh-hAP4B1	3X1013	778	820	117.143												hair loss	hair loss									hair loss	hair loss	hair loss	hair loss	hair loss	hair loss	hair loss	hair loss	hair loss	hair loss	hair loss	hair loss	hair loss	hair loss
NO	1	Grp8	30	F	R	2021-10-26	8	2021-12-07	IV	AAV9-Cbh-hAP4B1	3X1013	778	820	117.143											Being treated for derm.	hair loss	hair loss									hair loss	hair loss	hair loss	hair loss	hair loss	hair loss	hair loss	hair loss	hair loss	hair loss	hair loss	hair loss	hair loss	hair loss
NO	1	Grp8	31	F	L	2021-10-26	8	2021-12-07	IV	AAV9-Cbh-hAP4B1	3X1013	778	820	117.143											Being treated for derm.	hair loss	hair loss									hair loss	hair loss	hair loss	hair loss	hair loss	hair loss	hair loss	hair loss	hair loss	hair loss	hair loss	hair loss	hair loss	hair loss
NO	1	Grp8	32	F	B	2021-10-26	8	2021-12-07	IV	AAV9-Cbh-hAP4B1	3X1013	778	820	117.143												hair loss	hair loss									hair loss	hair loss	hair loss	hair loss	hair loss	hair loss	hair loss	hair loss	hair loss	hair loss	hair loss	hair loss	hair loss	hair loss
NO	1	Grp8	33	F	2R	2021-10-26	8	2021-12-07	IV	AAV9-Cbh-hAP4B1	3X1013	778	820	117.143												hair loss	hair loss									hair loss	hair loss	hair loss	hair loss	hair loss	hair loss	hair loss	hair loss	hair loss	hair loss	hair loss	hair loss	hair loss	hair loss
NO	1	Grp9	34	F	2L	2021-10-26	9	2021-12-07	IV	AAV9-pSYN-hAP4B1	3X1013	778	820	117.143
NO	1	Grp9	35	F	2R1L	2021-10-26	9	2021-12-07	IV	AAV9-pSYN-hAP4B1	3X1013	778	820	117.143
NO	1	Grp9	36	F	1R2L	2021-10-26	9	2021-12-07	IV	AAV9-pSYN-hAP4B1	3X1013	778	820	117.143
NO	1	Grp9	37	F	3R	2021-10-26	9	2021-12-07	IV	AAV9-pSYN-hAP4B1	3X1013	778	820	117.143
NO	1	Grp9	38	F	3L	2021-10-26	9	2021-12-07	IV	AAV9-pSYN-hAP4B1	3X1013	778	820	117.143
NO	1	Grp8	67	M	B	2021-10-26	17	2021-12-07	IV	AAV9-Cbh-hAP4B1	3X1013	778	820	117.143																								I believe previous week was an error in weight.
NO	1	Grp8	68	M	2R	2021-10-26	17	2021-12-08	IV	AAV9-Cbh-hAP4B1	3X1013	777	820	117.143
NO	1	Grp9	72	M	L	2021-10-26	18	2021-12-07	IV	AAV9-pSYN-hAP4B1	3X1013	778	820	117.143
NO	1	Grp9	73	M	B	2021-10-26	18	2021-12-08	IV	AAV9-pSYN-hAP4B1	3X1013	777	820	117.143												hair loss	hair loss									hair loss	hair loss	hair loss	hair loss	hair loss	hair loss	hair loss	hair loss	hair loss	hair loss	hair loss	hair loss	hair loss	hair loss
NO	2	Grp1	77	F	R	2021-11-02	19	2021-12-13	N/A	Untreated	N/A	772	813	116.143												hair loss	hair loss									hair loss	hair loss	hair loss	hair loss	hair loss	hair loss	hair loss	hair loss	hair loss	hair loss	hair loss	hair loss	hair loss	hair loss
NO	2	Grp1	78	F	L	2021-11-02	19	2021-12-13	N/A	Untreated	N/A	772	813	116.143												hair loss	hair loss									hair loss	hair loss	hair loss	hair loss	hair loss	hair loss	hair loss	hair loss	hair loss	hair loss	hair loss	hair loss	hair loss	hair loss
NO	2	Grp1	79	F	B	2021-11-02	19	2021-12-13	N/A	Untreated	N/A	772	813	116.143												hair loss	hair loss									hair loss	hair loss	hair loss	hair loss	hair loss	hair loss	hair loss	hair loss	hair loss	hair loss	hair loss	hair loss	hair loss	hair loss
NO	2	Grp1	80	F	2R	2021-11-02	19	2021-12-13	N/A	Untreated	N/A	772	813	116.143
NO	2	Grp2	81	F	2L	2021-11-02	20	2021-12-13	ICM	AAV9-V5	3X1012	772	813	116.143												hairloss	hairloss	hairloss	hairloss	hairloss	hairloss	hairloss	LOST 1G
NO	2	Grp2	82	F	2R1L	2021-11-02	20	2021-12-13	ICM	AAV9-V5	3X1012	772	813	116.143												hairloss	hairloss	hairloss	hairloss	hairloss	hairloss	hairloss
NO	2	Grp2	83	F	1R2L	2021-11-02	20	2021-12-13	ICM	AAV9-V5	3X1012	772	813	116.143												hairloss	hairloss	hairloss	hairloss	hairloss	hairloss	hairloss					Tremor
NO	2	Grp2	84	F	3R	2021-11-02	20	2021-12-13	ICM	AAV9-V5	3X1012	772	813	116.143												hairloss	hairloss	hairloss	hairloss	hairloss	hairloss	hairloss
NO	2	Grp3	85	F	R	2021-11-02	21	2021-12-14	ICM	AAV9-Cbh-hAP4B1	3X1012	771	813	116.143												hairloss	hairloss	hairloss	hairloss	hairloss	hairloss	hairloss
NO	2	Grp3	86	F	L	2021-11-02	21	2021-12-14	ICM	AAV9-Cbh-hAP4B1	3X1012	771	813	116.143												hairloss	hairloss	hairloss	hairloss	hairloss	hairloss	hairloss
NO	2	Grp3	87	F	B	2021-11-02	21	2021-12-14	ICM	AAV9-Cbh-hAP4B1	3X1012	771	813	116.143												hairloss	hairloss	hairloss	hairloss	hairloss	hairloss	hairloss
NO	2	Grp3	88	F	2R	2021-11-02	21	2021-12-14	ICM	AAV9-Cbh-hAP4B1	3X1012	771	813	116.143												hairloss	hairloss	hairloss	hairloss	hairloss	hairloss	hairloss
NO	2	Grp4	89	F	2L	2021-11-02	22	2021-12-14	ICM	AAV9-pSYN-hAP4B1	3X1012	771	813	116.143												hairloss	hairloss	hairloss	hairloss	hairloss	hairloss	hairloss
NO	2	Grp4	90	F	2R1L	2021-11-02	22	2021-12-14	ICM	AAV9-pSYN-hAP4B1	3X1012	771	813	116.143												hairloss	hairloss	hairloss	hairloss	hairloss	hairloss	hairloss
NO	2	Grp4	91	F	1R2L	2021-11-02	22	2021-12-14	ICM	AAV9-pSYN-hAP4B1	3X1012	771	813	116.143												hairloss	hairloss	hairloss	hairloss	hairloss	hairloss	hairloss
NO	2	Grp4	92	F	3R	2021-11-02	22	2021-12-14	ICM	AAV9-pSYN-hAP4B1	3X1012	771	813	116.143												hairloss	hairloss	hairloss	hairloss	hairloss	hairloss	hairloss
NO	2	Grp5	93	F	3L	2021-11-02	23	2021-12-14	ICM	AAV9-pAP4B1-hAP4B1	3X1012	771	813	116.143												hairloss	hairloss	hairloss	hairloss	hairloss	hairloss	hairloss
NO	2	Grp5	94	F	2B	2021-11-02	23	2021-12-14	ICM	AAV9-pAP4B1-hAP4B1	3X1012	771	813	116.143												hairloss	hairloss	hairloss	hairloss	hairloss	hairloss	hairloss
NO	2	Grp5	95	F	R	2021-11-02	23	2021-12-14	ICM	AAV9-pAP4B1-hAP4B1	3X1012	771	813	116.143												hairloss	hairloss	hairloss	hairloss	hairloss	hairloss	hairloss
NO	2	Grp5	96	F	L	2021-11-02	23	2021-12-14	ICM	AAV9-pAP4B1-hAP4B1	3X1012	771	813	116.143												hairloss	hairloss	hairloss	hairloss	hairloss	hairloss	hairloss
NO	2	Grp6	97	F	B	2021-11-02	24	2021-12-17	ICM	AAV9-pMep229-hAP4B1	3X1012	768	813	116.143												hairloss	hairloss	hairloss	hairloss	hairloss	hairloss	hairloss
NO	2	Grp6	98	F	2R	2021-11-02	24	2021-12-17	ICM	AAV9-pMep229-hAP4B1	3X1012	768	813	116.143												hairloss	hairloss	hairloss	hairloss	hairloss	hairloss	hairloss
NO	2	Grp6	99	F	2L	2021-11-02	24	2021-12-17	ICM	AAV9-pMep229-hAP4B1	3X1012	768	813	116.143												hairloss	hairloss	hairloss	hairloss	hairloss	hairloss	hairloss
NO	2	Grp6	100	F	2R1L	2021-11-02	24	2021-12-17	ICM	AAV9-pMep229-hAP4B1	3X1012	768	813	116.143												hairloss	hairloss	hairloss	hairloss	hairloss	hairloss	hairloss
NO	2	Grp7	101	F	1R2L	2021-11-02	25	2021-12-17	ICM	AAV9-Cbh-mAP4B1	3X1012	768	813	116.143												hairloss	hairloss	hairloss	hairloss	hairloss	hairloss	hairloss
NO	2	Grp7	102	F	3R	2021-11-02	25	2021-12-17	ICM	AAV9-Cbh-mAP4B1	3X1012	768	813	116.143												hairloss	hairloss	hairloss	hairloss	hairloss	hairloss	hairloss
NO	2	Grp7	103	F	3L	2021-11-02	25	2021-12-17	ICM	AAV9-Cbh-mAP4B1	3X1012	768	813	116.143												hairloss	hairloss	hairloss	hairloss	hairloss	hairloss	hairloss
NO	2	Grp7	104	F	2B	2021-11-02	25	2021-12-17	ICM	AAV9-Cbh-mAP4B1	3X1012	768	813	116.143												hairloss	hairloss	hairloss	hairloss	hairloss	hairloss	hairloss
NO	2	Grp1	115	M	R	2021-11-02	28	2021-12-13	N/A	Untreated	N/A	772	813	116.143
NO	2	Grp1	116	M	L	2021-11-02	28	2021-12-13	N/A	Untreated	N/A	772	813	116.143
NO	2	Grp1	117	M	B	2021-11-02	28	2021-12-13	N/A	Untreated	N/A	772	813	116.143
NO	2	Grp1	118	M	2R	2021-11-02	28	2021-12-13	N/A	Untreated	N/A	772	813	116.143
NO	2	Grp2	119	M	R	2021-11-02	29	2021-12-13	ICM	AAV9-V5	3X1012	772	813	116.143												Hairloss	Hairloss	Hairloss	Hairloss	Hairloss	Hairloss	Hairloss
NO	2	Grp2	120	M	L	2021-11-02	29	2021-12-13	ICM	AAV9-V5	3X1012	772	813	116.143												Hairloss	Hairloss	Hairloss	Hairloss	Hairloss	Hairloss	Hairloss
NO	2	Grp2	121	M	B	2021-11-02	29	2021-12-13	ICM	AAV9-V5	3X1012	772	813	116.143												Hairloss	Hairloss	Hairloss	Hairloss	Hairloss	Hairloss	Hairloss
NO	2	Grp2	122	M	2R	2021-11-02	29	2021-12-13	ICM	AAV9-V5	3X1012	772	813	116.143												Hairloss	Hairloss	Hairloss	Hairloss	Hairloss	Hairloss	Hairloss
NO	2	Grp3	123	M	2L	2021-11-02	30	2021-12-14	ICM	AAV9-Cbh-hAP4B1	3X1012	771	813	116.143												Hairloss	Hairloss	Hairloss	Hairloss	Hairloss	Hairloss	Hairloss
NO	2	Grp3	124	M	2R1L	2021-11-02	30	2021-12-14	ICM	AAV9-Cbh-hAP4B1	3X1012	771	813	116.143												Hairloss	Hairloss	Hairloss	Hairloss	Hairloss	Hairloss	Hairloss
YES	2	Grp3	125	M	R	2021-11-02	30	2021-12-14	ICM	AAV9-Cbh-hAP4B1	3X1012	771	80	11.4286	80	11.4286	2022-01-21						Not Grooming - Greasy
NO	2	Grp3	126	M	L	2021-11-02	30	2021-12-14	ICM	AAV9-Cbh-hAP4B1	3X1012	771	813	116.143												Hairloss	Hairloss	Hairloss	Hairloss	Hairloss	Hairloss	Hairloss
NO	2	Grp4	127	M	B	2021-11-02	31	2021-12-14	ICM	AAV9-pSYN-hAP4B1	3X1012	771	813	116.143												Hairloss	Hairloss	Hairloss	Hairloss	Hairloss	Hairloss	Hairloss
NO	2	Grp4	128	M	2R	2021-11-02	31	2021-12-14	ICM	AAV9-pSYN-hAP4B1	3X1012	771	813	116.143												Hairloss	Hairloss	Hairloss	Hairloss	Hairloss	Hairloss	Hairloss
NO	2	Grp4	129	M	2L	2021-11-02	31	2021-12-14	ICM	AAV9-pSYN-hAP4B1	3X1012	771	813	116.143												Hairloss	Hairloss	Hairloss	Hairloss	Hairloss	Hairloss	Hairloss
NO	2	Grp4	130	M	R	2021-11-02	31	2021-12-14	ICM	AAV9-pSYN-hAP4B1	3X1012	771	813	116.143												Hairloss	Hairloss	Hairloss	Hairloss	Hairloss	Hairloss	Hairloss
NO	2	Grp5	131	M	L	2021-11-02	32	2021-12-14	ICM	AAV9-pAP4B1-hAP4B1	3X1012	771	813	116.143												Hairloss	Hairloss	Hairloss	Hairloss	Hairloss	Hairloss	Hairloss
NO	2	Grp5	132	M	B	2021-11-02	32	2021-12-14	ICM	AAV9-pAP4B1-hAP4B1	3X1012	771	813	116.143												Hairloss	Hairloss	Hairloss	Hairloss	Hairloss	Hairloss	Hairloss
NO	2	Grp5	133	M	R	2021-11-02	32	2021-12-14	ICM	AAV9-pAP4B1-hAP4B1	3X1012	771	813	116.143												Hairloss	Hairloss	Hairloss	Hairloss	Hairloss	Hairloss	Hairloss
NO	2	Grp5	134	M	2L	2021-11-02	32	2021-12-14	ICM	AAV9-pAP4B1-hAP4B1	3X1012	771	813	116.143												Hairloss	Hairloss	Hairloss	Hairloss	Hairloss	Hairloss	Hairloss
NO	2	Grp6	135	M	B	2021-11-02	33	2021-12-17	ICM	AAV9-pMep229-hAP4B1	3X1012	768	813	116.143												Hairloss	Hairloss	Hairloss	Hairloss	Hairloss	Hairloss	Hairloss	LOST 1.2G
NO	2	Grp6	136	M	2R	2021-11-02	33	2021-12-17	ICM	AAV9-pMep229-hAP4B1	3X1012	768	813	116.143												Hairloss	Hairloss	Hairloss	Hairloss	Hairloss	Hairloss	Hairloss
NO	2	Grp6	137	M	R	2021-11-02	33	2021-12-17	ICM	AAV9-pMep229-hAP4B1	3X1012	768	813	116.143												Hairloss	Hairloss	Hairloss	Hairloss	Hairloss	Hairloss	Hairloss
NO	2	Grp6	138	M	2R	2021-11-02	33	2021-12-17	ICM	AAV9-pMep229-hAP4B1	3X1012	768	813	116.143												Hairloss	Hairloss	Hairloss	Hairloss	Hairloss	Hairloss	Hairloss
NO	2	Grp7	139	M	L	2021-11-02	34	2021-12-17	ICM	AAV9-Cbh-mAP4B1	3X1012	768	813	116.143												Hairloss	Hairloss	Hairloss	Hairloss	Hairloss	Hairloss	Hairloss
NO	2	Grp7	140	M	B	2021-11-02	34	2021-12-17	ICM	AAV9-Cbh-mAP4B1	3X1012	768	813	116.143												Hairloss	Hairloss	Hairloss	Hairloss	Hairloss	Hairloss	Hairloss
NO	2	Grp7	141	M	2R	2021-11-02	34	2021-12-17	ICM	AAV9-Cbh-mAP4B1	3X1012	768	813	116.143												Hairloss	Hairloss	Hairloss	Hairloss	Hairloss	Hairloss	Hairloss
NO	2	Grp7	142	M	2L	2021-11-02	34	2021-12-17	ICM	AAV9-Cbh-mAP4B1	3X1012	768	813	116.143												Hairloss	Hairloss	Hairloss	Hairloss	Hairloss	Hairloss	Hairloss
[truncated: 20 more columns]

## Sheet: Cortex qPCR
Project# 131579												hAP4B1						hAP4B1						mAP4B1						mAP4B1						hAP4B1		hAP4B1 Rel. Exp (h vs. m)			mAP4B1		mAP4B1 Fold Change to Grp 1
Deceased Yes/No	Cohort	Group	Animal ID	Sex	Ear ID	Date of Birth	Cage ID	Enrollment Date	ROA	Compound	Dose mg/kg	Ct 1	Ct 2	Ct 3	Ct 4	Average Ct		∆Ct 1	∆Ct 2	∆Ct 3	∆Ct 4	Average ∆Ct		Ct 1	Ct 2	Ct 3	Ct 4	Average Ct		∆Ct 1	∆Ct 2	∆Ct 3	∆Ct 4	Average ∆Ct		Relative Expression (h vs. m)		M	F		Fold Change to Grp1		M	F
YES	1	Grp1	1	F	R	2021-10-26	1	2021-12-07	N/A	Untreated	N/A													27.8961	27.6399	27.8271	27.6324	27.7489		0.145976	-0.066824	0.245712	0.040764	0.091407		0			0		1.32761			1.30061
YES	1	Grp1	2	F	L	2021-10-26	1	2021-12-07	N/A	Untreated	N/A													29.9132	29.5825	29.2931	29.1076	29.4741		0.766145	0.974071	0.857181	0.867028	0.866106		0			0		0.776001			0.760219
YES	1	Grp1	3	F	B	2021-10-26	1	2021-12-07	N/A	Untreated	N/A													28.2112	27.9547			28.083		0.260107	0.648428			0.454268		0			0		1.03238			1.01138
YES	1	Grp1	39	M	R	2021-10-26	10	2021-12-07	N/A	Untreated	N/A													29.4919	29.464	29.2892	29.21	29.3638		0.418516	0.737869	0.857489	0.94458	0.739613		0		0			0.847111		0.864697
YES	1	Grp1	40	M	L	2021-10-26	10	2021-12-07	N/A	Untreated	N/A													28.9779	28.7432			28.8605		0.593355	0.598726			0.59604		0		0			0.935751		0.955176
YES	1	Grp1	41	M	B	2021-10-26	10	2021-12-07	N/A	Untreated	N/A													29.1724	28.6515	28.3811		28.735		0.287134	0.277496	0.197323		0.253984		0		0			1.18612		1.21075
YES	1	Grp2	6	F	2R1L	2021-10-26	2	2021-12-07	ICM	AAV9-V5	3X1012													30.288	29.925	29.4996	29.6679	29.8451		0.681803	0.988006	0.662295	1.15425	0.871589		0			0		0.773057			0.757335
YES	1	Grp2	7	F	1R2L	2021-10-26	2	2021-12-07	ICM	AAV9-V5	3X1012													28.0637	28.2872	28.1507	28.018	28.1299		-0.139202	0.104571	0.021888	0.00606	-0.00167075		0			0		1.41608			1.38729
YES	1	Grp2	8	F	3R	2021-10-26	2	2021-12-07	ICM	AAV9-V5	3X1012													29.1425	28.9223	28.5533		28.8727		0.22764	0.431015	0.238343		0.298999		0			0		1.14968			1.1263
YES	1	Grp2	44	M	2R1L	2021-10-26	11	2021-12-07	ICM	AAV9-V5	3X1012													29.6528	29.1288	28.781	28.9117	29.1186		0.471292	0.621275	0.573748	0.727638	0.598488		0		0			0.934164		0.953557
YES	1	Grp2	45	M	R	2021-10-26	11	2021-12-07	ICM	AAV9-V5	3X1012													32.0632	31.4729			31.768		1.81589	1.58629			1.70109		0		0			0.435017		0.444048
YES	1	Grp2	46	M	L	2021-10-26	11	2021-12-07	ICM	AAV9-V5	3X1012													29.3445	28.9344	28.9821	28.3744	28.9089		0.867951	0.404989	0.940375	0.663249	0.719141		0		0			0.859218		0.877055
YES	1	Grp3	10	F	2B	2021-10-26	3	2021-12-09	ICM	AAV9-Cbh-hAP4B1	3X1012	33.0165	33.5171	33.2919	32.7684	33.1485		5.60717	6.12169	5.96051	5.31664	5.7515		26.4521	26.4004	26.2272	26.3313	26.3528		0.57976	0.668533	0.571729	0.091738	0.47794		0.018562			0.018562		1.01557			0.994921
YES	1	Grp3	11	F	R	2021-10-26	3	2021-12-09	ICM	AAV9-Cbh-hAP4B1	3X1012	31.7956	31.3029	31.2945	31.868	31.5652		3.99338	3.2765	3.3423	3.87285	3.62126		29.2508	28.3686	28.6671	28.6245	28.7278		0.130258	0.292025	0.431461	0.428762	0.320627		0.0812631			0.0812631		1.13258			1.10954
YES	1	Grp3	12	F	L	2021-10-26	3	2021-12-09	ICM	AAV9-Cbh-hAP4B1	3X1012	33.9881	33.9636	34.4935	33.9076	34.0882		6.47737	6.48281	7.00036	6.40903	6.59239		27.9107	27.9396	27.9595	27.9637	27.9434		0.528033	0.404946	0.450161	0.571201	0.488585		0.0103632			0.0103632		1.00811			0.987607
YES	1	Grp3	48	M	2R	2021-10-26	12	2021-12-09	ICM	AAV9-Cbh-hAP4B1	3X1012	31.6865	31.6259	31.2841	32.3541	31.7377		4.17876	3.78188	3.36034	4.34802	3.91725		27.9119	28.2715	27.9925	28.2491	28.1062		0.17429	0.371174	0.138865	0.407145	0.272868		0.0661897		0.0661897			1.1707		1.195
YES	1	Grp3	49	M	R	2021-10-26	12	2021-12-09	ICM	AAV9-Cbh-hAP4B1	3X1012	33.3267	33.6096	33.2006	33.9284	33.5163		5.74755	5.7304	5.11653	5.79482	5.59733		28.2991	28.2071	28.0619	27.9666	28.1337		0.172066	0.265882	0.227047	0.179031	0.211006		0.0206556		0.0206556			1.22199		1.24736
YES	1	Grp3	50	M	L	2021-10-26	12	2021-12-09	ICM	AAV9-Cbh-hAP4B1	3X1012	29.024	28.975	28.7938	29.0378	28.9576		1.79282	1.7755	1.63701	1.81494	1.75507		27.7345	27.5654	27.6385	27.4862	27.6061		0.350393	0.210791	0.370252	0.165694	0.274282		0.296259		0.296259			1.16955		1.19383
YES	1	Grp4	14	F	2R	2021-10-26	4	2021-12-08	ICM	AAV9-pSYN-hAP4B1	3X1012													29.598	28.929	28.7142		29.0804		0.378469	0.480391	0.410817		0.423226		1			1		1.05483			1.03338
YES	1	Grp4	15	F	2L	2021-10-26	4	2021-12-08	ICM	AAV9-pSYN-hAP4B1	3X1012													28.3721	28.5885	28.5681	28.5989	28.5319		0.775715	0.618165	0.409756	0.549896	0.588383		1			1		0.940731			0.921599
YES	1	Grp4	16	F	2R1L	2021-10-26	4	2021-12-08	ICM	AAV9-pSYN-hAP4B1	3X1012	35.8633	37.2744	34.9978		36.0452		Excluded	Excluded	7.82648	#VALUE!	7.82648		27.5075	27.5712	27.9064	27.7926	27.6944		0.220938	0.282687	0.261312	0.539891	0.326207		0.0044055			0.0044055		1.12821			1.10526
YES	1	Grp4	52	M	2R	2021-10-26	13	2021-12-08	ICM	AAV9-pSYN-hAP4B1	3X1012	36.3322		35.9332		36.1327								29.2614	28.8547	28.9715		29.0292		0.696987	0.672201	0.825886		0.731691		0		0			0.851776		0.869458
YES	1	Grp4	53	M	2L	2021-10-26	13	2021-12-08	ICM	AAV9-pSYN-hAP4B1	3X1012	37.2462	36.0467			36.6465								28.1356	28.1898	27.9414	27.7257	27.9981		0.242367	0.187942	0.047882	-0.018003	0.115047		0		0			1.30603		1.33314
YES	1	Grp4	54	M	R	2021-10-26	13	2021-12-08	ICM	AAV9-pSYN-hAP4B1	3X1012	35.1908	35.4723			35.3315								29.775	29.378	29.2698	29.0299	29.3632		1.08856	0.879143	0.896181	0.718607	0.895624		0		0			0.760285		0.776068
YES	1	Grp5	18	F	3R	2021-10-26	5	2021-12-08	ICM	AAV9-pAP4B1-hAP4B1	3X1012	34.5104	34.1564	34.6089		34.4252		6.49915	5.98643	6.41754		6.30104		27.9776	28.0648	28.1425	28.1767	28.0904		0.354467	0.352962	0.626154	0.538593	0.468044		0.0126823			0.0126823		1.02256			1.00177
YES	1	Grp5	19	F	3L	2021-10-26	5	2021-12-08	ICM	AAV9-pAP4B1-hAP4B1	3X1012													29.549	29.3463	29.114	28.9781	29.2468		0.523218	0.449638	0.594715	0.619379	0.546737		0			0		0.968282			0.94859
YES	1	Grp5	20	F	R	2021-10-26	5	2021-12-08	ICM	AAV9-pAP4B1-hAP4B1	3X1012	34.1017	34.0489	34.449	34.2042	34.2009		6.76073	6.81718	7.20101	7.02725	6.95154		25.7446	25.6617	25.7943	25.7043	25.7262		0.265764	0.236644	0.303918	0.174183	0.245127		0.00807937			0.00807937		1.19343			1.16916
YES	1	Grp5	56	M	L	2021-10-26	14	2021-12-08	ICM	AAV9-pAP4B1-hAP4B1	3X1012	33.2138	33.4002	33.2744	33.4683	33.3392		5.67284	5.85588	5.6365	5.92793	5.77329		27.6619	27.7185	27.437	27.7313	27.6372		0.249714	0.153664	0.014915	0.279891	0.174546		0.0182838		0.0182838			1.25326		1.27928
YES	1	Grp5	57	M	B	2021-10-26	14	2021-12-08	ICM	AAV9-pAP4B1-hAP4B1	3X1012	37.5479	37.4941			37.521								28.3796	28.5643	28.1501	28.134	28.307		0.018405	0.204294	-0.042101	0.086847	0.0668613		0		0			1.35039		1.37842
YES	1	Grp5	58	M	2R	2021-10-26	14	2021-12-08	ICM	AAV9-pAP4B1-hAP4B1	3X1012													29.5375	29.2106	29.1679	29.0818	29.2494		0.605046	0.706001	0.957913	0.734051	0.750753		0		0			0.840596		0.858046
YES	1	Grp6	22	F	B	2021-10-26	6	2021-12-09	ICM	AAV9-pMep229-hAP4B1	3X1012		35.4892						Excluded					27.6637	28.1946	27.9661	28.0991	27.9809		0.956659	1.14703	0.740671	1.02067	0.966258		1			1		0.723959			0.709235
YES	1	Grp6	23	F	2R	2021-10-26	6	2021-12-09	ICM	AAV9-pMep229-hAP4B1	3X1012	33.3099	33.9574			33.6337		5.20504	5.21652			5.21078		28.9393	28.8057	28.5199	28.5531	28.7045		0.367712	0.533168	0.319512	0.3011	0.380373		0.0270021			0.0270021		1.08663			1.06453
YES	1	Grp6	24	F	2L	2021-10-26	6	2021-12-09	ICM	AAV9-pMep229-hAP4B1	3X1012	34.244	34.9868	34.917		34.7159		5.60823	6.41894	6.2423		6.08982		30.5587	30.4076	30.5912	30.4931	30.5127		1.95709	1.81722	1.95449	1.77997	1.87719		0.0146818			0.0146818		0.38503			0.3772
YES	1	Grp6	60	M	L	2021-10-26	15	2021-12-09	ICM	AAV9-pMep229-hAP4B1	3X1012	31.1278	31.7114	31.7188	31.5345	31.5231		3.48443	4.1068	4.09396	3.83841	3.8809		26.9822	26.8956	26.7249	26.7358	26.8346		1.00218	0.905917	0.755818	0.757878	0.855447		0.0678785		0.0678785			0.781755		0.797984
YES	1	Grp6	61	M	B	2021-10-26	15	2021-12-09	ICM	AAV9-pMep229-hAP4B1	3X1012	33.9288	33.5472	33.9396		33.8052		6.76571	6.39094	6.90182		6.68616		28.0632	27.9708	27.8958	28.0779	28.0019		0.967234	0.777878	0.784827	0.864389	0.848582		0.00971104		0.00971104			0.785484		0.801791
YES	1	Grp6	62	M	2R	2021-10-26	15	2021-12-09	ICM	AAV9-pMep229-hAP4B1	3X1012													29.249	29.2734	29.0896	28.9574	29.1423		1.18777	0.980316	0.707702	0.59894	0.868681		0		0			0.774617		0.790698
YES	1	Grp7	26	F	1R2L	2021-10-26	7	2021-12-09	ICM	AAV9-Cbh-mAP4B1	3X1012													28.0188	27.9314			27.9751		0.036232	0.304828			0.17053		0			0		1.25676			1.2312
YES	1	Grp7	27	F	3R	2021-10-26	7	2021-12-09	ICM	AAV9-Cbh-mAP4B1	3X1012													29.6689	28.9229	28.8101		29.134		1.1601	0.805628	0.794691		0.920139		0			0		0.747475			0.732274
YES	1	Grp7	28	F	3L	2021-10-26	7	2021-12-09	ICM	AAV9-Cbh-mAP4B1	3X1012													29.3581	28.849			29.1035		1.06939	0.991867			1.03063		0			0		0.692367			0.678286
YES	1	Grp7	64	M	B	2021-10-26	16	2021-12-09	ICM	AAV9-Cbh-mAP4B1	3X1012													27.6568	27.3174	27.4677		27.4807		0.059632	0.367762	0.383901		0.270432		0		0			1.17268		1.19702
YES	1	Grp7	65	M	R	2021-10-26	16	2021-12-09	ICM	AAV9-Cbh-mAP4B1	3X1012													28.4232	28.9715	28.7747	28.7296	28.7247		1.24428	1.81745	1.63142	1.65743	1.58765		0		0			0.470606		0.480375
YES	1	Grp7	66	M	2L	2021-10-26	16	2021-12-09	ICM	AAV9-Cbh-mAP4B1	3X1012													26.156	26.1105	26.0403	25.915	26.0554		0.264727	0.131535	0.161704	0.167547	0.181378		0		0			1.24734		1.27324

## Sheet: Cerebellum qPCR
Project# 131579												hAP4B1						hAP4B1						mAP4B1						mAP4B1						hAP4B1		hAP4B1 Rel. Exp (h vs. m)			mAP4B1		mAP4B1 Fold Change to Grp 1
Deceased Yes/No	Cohort	Group	Animal ID	Sex	Ear ID	Date of Birth	Cage ID	Enrollment Date	ROA	Compound	Dose mg/kg	Ct 1	Ct 2	Ct 3	Ct 4	Average Ct		∆Ct 1	∆Ct 2	∆Ct 3	∆Ct 4	Average ∆Ct		Ct 1	Ct 2	Ct 3	Ct 4	Average Ct		∆Ct 1	∆Ct 2	∆Ct 3	∆Ct 4	Average ∆Ct		Relative Expression		M	F		Fold Change to Grp1		M	F
YES	1	Grp1	1	F	R	2021-10-26	1	2021-12-07	N/A	Untreated	N/A		39.096						Excluded					28.1725	28.5582	28.4981	28.392	28.4052		0.740802	1.11594	0.963638	0.764653	0.896257		0			0		0.924581			0.846939
YES	1	Grp1	2	F	L	2021-10-26	1	2021-12-07	N/A	Untreated	N/A													27.4822	27.5934	27.6031	27.7579	27.6091		0.571548	0.630129	0.619238	0.724728	0.636411		0			0		1.10705			1.01408
YES	1	Grp1	3	F	B	2021-10-26	1	2021-12-07	N/A	Untreated	N/A	39.1522	38.3823	38.5178		38.6841		Excluded	Excluded	Excluded				27.6126	28.2126	27.8891	27.6323	27.8366		0.277228	0.564244	0.423519	0.48339	0.437095		0			0		1.27106			1.16432
YES	1	Grp1	39	M	R	2021-10-26	10	2021-12-07	N/A	Untreated	N/A													27.925	28.3397	28.3237	27.9909	28.1448		0.897837	1.08963	1.08862	0.730399	0.951619		0		0			0.889774		0.971342
YES	1	Grp1	40	M	L	2021-10-26	10	2021-12-07	N/A	Untreated	N/A													27.7177	28.3562	28.0189	27.9163	28.0023		0.690361	1.07048	0.665488	0.773552	0.799969		0		0			0.988395		1.07901
YES	1	Grp1	41	M	B	2021-10-26	10	2021-12-07	N/A	Untreated	N/A													27.6754	27.7868	27.8616	28.0108	27.8337		1.0147	0.910878	0.953906	1.03022	0.977425		0		0			0.874		0.954122
YES	1	Grp2	6	F	2R1L	2021-10-26	2	2021-12-07	ICM	AAV9-V5	3X1012	39.3234	38.6459	39.3349		39.1014		Excluded	Excluded	Excluded				27.0188	27.2831	27.3633	27.383	27.262		0.981706	1.18141	1.06747	1.08695	1.07938		0			0		0.814363			0.745977
YES	1	Grp2	7	F	1R2L	2021-10-26	2	2021-12-07	ICM	AAV9-V5	3X1012													27.6225	27.9357	27.7195	27.7758	27.7634		0.941624	0.964405	0.866305	0.886007	0.914585		0			0		0.91291			0.836248
YES	1	Grp2	8	F	3R	2021-10-26	2	2021-12-07	ICM	AAV9-V5	3X1012													27.9656	28.4264	28.3745	28.331	28.2744		1.16009	1.32311	1.13644	1.2122	1.20796		0			0		0.744926			0.68237
YES	1	Grp2	44	M	2R1L	2021-10-26	11	2021-12-07	ICM	AAV9-V5	3X1012													28.0074	28.2554	28.4435	28.5348	28.3103		1.03361	1.0562	1.1415	1.20292	1.10856		0		0			0.798062		0.871223
YES	1	Grp2	45	M	R	2021-10-26	11	2021-12-07	ICM	AAV9-V5	3X1012													28.7666	28.9289	29.0107	29.0857	28.948		1.06563	1.31435	1.21467	1.26072	1.21384		0		0			0.741895		0.809907
YES	1	Grp2	46	M	L	2021-10-26	11	2021-12-07	ICM	AAV9-V5	3X1012	38.7093	38.771	39.4955		38.9919		Excluded	Excluded	Excluded				27.7328	27.7815	27.7481	27.9402	27.8007		1.12949	1.07901	1.01174	1.10839	1.08216		0		0			0.8128		0.887313
YES	1	Grp3	10	F	2B	2021-10-26	3	2021-12-09	ICM	AAV9-Cbh-hAP4B1	3X1012	29.645	29.9467	29.7513	29.985	29.832		2.31261	2.26486	2.28775	2.67441	2.38491		27.7312	27.9768	27.9781	27.6408	27.8317		1.11113	1.13704	1.15472	0.801932	1.05121		0.191457			0.191457		0.830426			0.760691
YES	1	Grp3	11	F	R	2021-10-26	3	2021-12-09	ICM	AAV9-Cbh-hAP4B1	3X1012	30.4692	30.3399	30.297		30.3687		3.24104	3.0516	3.24105		3.1779		27.5179	27.8175	27.9203	27.7159	27.7429		1.09094	1.1477	1.26063	1.1449	1.16104		0.110499			0.110499		0.76955			0.704927
YES	1	Grp3	12	F	L	2021-10-26	3	2021-12-09	ICM	AAV9-Cbh-hAP4B1	3X1012	30.2789	31.0332	31.1103	30.2655	30.672		2.55032	2.87763	3.03362	2.28916	2.68768		28.0502	28.2521	28.3291	28.3127	28.236		0.80585	0.832711	0.825434	0.798719	0.815679		0.155213			0.155213		0.977691			0.895589
YES	1	Grp3	48	M	2R	2021-10-26	12	2021-12-09	ICM	AAV9-Cbh-hAP4B1	3X1012	29.7842	30.7694	30.6816	30.8032	30.5096		2.0811	2.4878	2.4205	2.70188	2.42282		28.3585	28.7779	28.5878	28.8222	28.6366		1.00378	1.12566	0.769397	1.15652	1.01384		0.186491		0.186491			0.852217		0.930343
YES	1	Grp3	49	M	R	2021-10-26	12	2021-12-09	ICM	AAV9-Cbh-hAP4B1	3X1012	29.8132	30.6106	30.5191	30.2334	30.2941		2.42384	2.55926	2.62112	2.93284	2.63426		27.8582	27.9171	28.0977	27.9279	27.9502		1.05066	1.09458	1.12706	0.961965	1.05857		0.161067		0.161067			0.826201		0.901942
YES	1	Grp3	50	M	L	2021-10-26	12	2021-12-09	ICM	AAV9-Cbh-hAP4B1	3X1012	21.1459	21.4612	21.4941	21.3409	21.3605		-5.68995	-5.68888	-5.75749	-5.63039	-5.69168		28.1759	28.3221	28.5077	28.3192	28.3312		1.26172	1.28154	1.35219	1.25294	1.2871		51.6852		51.6852			0.705164		0.76981
YES	1	Grp4	14	F	2R	2021-10-26	4	2021-12-08	ICM	AAV9-pSYN-hAP4B1	3X1012	28.3947	28.5637	28.5944	28.5157	28.5171		1.40265	1.05262	1.13257	1.16637	1.18855		27.2263	27.6555	27.585	27.6335	27.5251		0.699842	0.919586	0.695287	0.643371	0.739522		0.438743			0.438743		1.03069			0.944136
YES	1	Grp4	15	F	2L	2021-10-26	4	2021-12-08	ICM	AAV9-pSYN-hAP4B1	3X1012	33.9791	33.5453	33.8335		33.786		6.89028	6.18234	6.57467		6.5491		27.809	27.9481	27.805	27.9351	27.8743		1.47524	1.34566	1.3277	1.3297	1.36957		0.0106789			0.0106789		0.665982			0.610056
YES	1	Grp4	16	F	2R1L	2021-10-26	4	2021-12-08	ICM	AAV9-pSYN-hAP4B1	3X1012	24.8663	25.3325	25.1873	25.0526	25.1097		-2.40225	-2.50238	-2.43714	-2.18434	-2.38153		27.5006	27.7393	27.7789	27.6877	27.6766		0.539785	0.775629	0.760414	0.661064	0.684223		5.21089			5.21089		1.07096			0.981027
YES	1	Grp4	52	M	2R	2021-10-26	13	2021-12-08	ICM	AAV9-pSYN-hAP4B1	3X1012	28.7896	29.5205	29.4246	29.7699	29.3762		1.37031	1.95751	1.74098	2.26492	1.83343		28.06	28.5066	28.603	28.523	28.4232		0.873429	0.999725	1.16378	1.14331	1.04506		0.280596		0.280596			0.833971		0.910424
YES	1	Grp4	53	M	2L	2021-10-26	13	2021-12-08	ICM	AAV9-pSYN-hAP4B1	3X1012	35.331	35.8471	34.9879	34.9542	35.2801		Excluded	Excluded	7.66426	7.64668	7.65547		27.9272	28.1158	28.1317	28.0789	28.0634		1.30932	1.14921	1.15945	1.11251	1.18262		0.00495991		0.00495991			0.758125		0.827625
YES	1	Grp4	54	M	R	2021-10-26	13	2021-12-08	ICM	AAV9-pSYN-hAP4B1	3X1012	35.1007	35.1157	34.8741	34.4569	34.8868		Excluded	Excluded	7.04859	6.83184	6.94022		28.143	28.2602	28.2019	28.1984	28.2009		1.1039	1.04642	0.983217	1.0423	1.04396		0.00814304		0.00814304			0.834608		0.911119
YES	1	Grp5	18	F	3R	2021-10-26	5	2021-12-08	ICM	AAV9-pAP4B1-hAP4B1	3X1012	23.6446	24.0787	24.3054	24.2865	24.0788		-3.09655	-3.12977	-3.38422	-3.05925	-3.16745		27.9156	28.1153	28.2041	28.1748	28.1024		1.28704	1.22548	1.23988	1.30707	1.26487		8.98456			8.98456		0.716115			0.655979
YES	1	Grp5	19	F	3L	2021-10-26	5	2021-12-08	ICM	AAV9-pAP4B1-hAP4B1	3X1012	33.4696	34.335	33.7355		33.8467		5.74987	6.54664	6.14564		6.14738		28.1491	28.471	28.4378	28.3168	28.3437		1.18791	1.30303	1.24753	1.20138	1.23496		0.0141076			0.0141076		0.731114			0.669719
YES	1	Grp5	20	F	R	2021-10-26	5	2021-12-08	ICM	AAV9-pAP4B1-hAP4B1	3X1012	31.6998	31.4863	32.3518	32.2989	31.9592		4.26679	3.64778	4.63975	5.07556	4.40747		27.7208	28.024	27.8855	27.9137	27.886		1.07526	1.06528	0.80567	0.841843	0.947015		0.0471216			0.0471216		0.892618			0.81766
YES	1	Grp5	56	M	L	2021-10-26	14	2021-12-08	ICM	AAV9-pAP4B1-hAP4B1	3X1012	28.7765	29.047	28.9438	28.6491	28.8541		1.23175	1.32591	1.46107	1.39659	1.35383		27.6356	27.9133	27.7986	27.8352	27.7957		0.870949	0.924435	0.982296	0.900846	0.919632		0.391252		0.391252			0.909722		0.99312
YES	1	Grp5	57	M	B	2021-10-26	14	2021-12-08	ICM	AAV9-pAP4B1-hAP4B1	3X1012	33.8273	33.4571	33.3799		33.5548		6.18044	6.04303	6.1382		6.12056		28.0882	28.4412	28.1466	28.2059	28.2205		1.41516	1.57228	1.14815	1.23648	1.34302		0.0143724		0.0143724			0.678355		0.740542
YES	1	Grp5	58	M	2R	2021-10-26	14	2021-12-08	ICM	AAV9-pAP4B1-hAP4B1	3X1012	30.9899	31.1913	30.7667		30.9826		3.5885	3.36517	2.97411		3.30926		27.6914	28.2235	28.1026	28.1375	28.0388		0.845567	1.04917	0.907931	0.983875	0.946637		0.100882		0.100882			0.892852		0.974703
YES	1	Grp6	22	F	B	2021-10-26	6	2021-12-09	ICM	AAV9-pMep229-hAP4B1	3X1012	29.0719	29.8104	29.0565		29.3129		1.49459	2.32743	1.8216		1.88121		27.9957	28.1007	28.2485	28.2351	28.145		0.913447	0.788654	0.900428	0.932429	0.883739		0.271457			0.271457		0.932639			0.85432
YES	1	Grp6	23	F	2R	2021-10-26	6	2021-12-09	ICM	AAV9-pMep229-hAP4B1	3X1012	29.2103	29.0801			29.1452		1.58349	1.64076			1.61213		28.1784	28.2162	28.257	28.2369	28.2221		1.26414	1.10897	1.13274	1.08282	1.14717		0.327116			0.327116		0.776988			0.71174
YES	1	Grp6	24	F	2L	2021-10-26	6	2021-12-09	ICM	AAV9-pMep229-hAP4B1	3X1012	21.5201	22.0567	22.1955	22.0101	21.9456		-5.50843	-5.58237	-5.58575	-5.52089	-5.54936		27.9345	27.9671	27.8976	28.1881	27.9968		1.05313	0.988251	0.891468	1.17669	1.02739		46.83			46.83		0.844251			0.773355
YES	1	Grp6	60	M	L	2021-10-26	15	2021-12-09	ICM	AAV9-pMep229-hAP4B1	3X1012	29.9938	30.5594	30.1533	30.1609	30.2169		3.09769	3.18362	2.87002	3.16282	3.07854		27.6868	27.8525	27.8346	27.7388	27.7782		1.13752	1.26774	1.2563	1.13897	1.20013		0.118377		0.118377			0.74898		0.817642
YES	1	Grp6	61	M	B	2021-10-26	15	2021-12-09	ICM	AAV9-pMep229-hAP4B1	3X1012	31.9663	31.5126	31.8886		31.7892		4.56402	4.0335	4.6909		4.42947		27.9003	28.2567	28.2031	28.3714	28.1829		1.23113	1.27703	1.21574	1.47379	1.29942		0.0464083		0.0464083			0.699165		0.76326
YES	1	Grp6	62	M	2R	2021-10-26	15	2021-12-09	ICM	AAV9-pMep229-hAP4B1	3X1012	37.4201	37.2314	37.4054		37.3523		Excluded	Excluded	Excluded				27.893	28.2313	28.1959	28.1943	28.1286		1.23379	1.23323	1.21962	1.21173	1.2246		0		0			0.736386		0.803893
YES	1	Grp7	26	F	1R2L	2021-10-26	7	2021-12-09	ICM	AAV9-Cbh-mAP4B1	3X1012													28.3089	28.7113	28.3048	27.9952	28.33		1.03707	0.915378	0.864267	0.913017	0.932432		0			0		0.901686			0.825967
YES	1	Grp7	27	F	3R	2021-10-26	7	2021-12-09	ICM	AAV9-Cbh-mAP4B1	3X1012													27.8319	28.1449	27.9671	27.6388	27.8957		1.04812	0.940507	0.891706	0.852907	0.93331		0			0		0.901137			0.825464
YES	1	Grp7	28	F	3L	2021-10-26	7	2021-12-09	ICM	AAV9-Cbh-mAP4B1	3X1012													27.8001	27.98	27.9611	28.2032	27.9861		0.830438	0.816376	0.793381	0.899088	0.834821		0			0		0.964805			0.883785
YES	1	Grp7	64	M	B	2021-10-26	16	2021-12-09	ICM	AAV9-Cbh-mAP4B1	3X1012													22.2883	22.4492	22.5289	22.4246	22.4227		-4.2257	-4.12269	-4.16518	-4.16429	-4.16946		0		0			30.9656		33.8043
YES	1	Grp7	65	M	R	2021-10-26	16	2021-12-09	ICM	AAV9-Cbh-mAP4B1	3X1012													28.3961	28.5107	28.5492	28.3062	28.4405		1.42397	1.24978	1.39754	1.36248	1.35844		0		0			0.671141		0.732667
YES	1	Grp7	66	M	2L	2021-10-26	16	2021-12-09	ICM	AAV9-Cbh-mAP4B1	3X1012													27.9867	28.4096	28.1473	27.9705	28.1285		1.04083	1.12825	1.1035	1.06369	1.08407		0		0			0.811722		0.886136

## Sheet: Heart qPCR
Project# 131579												hAP4B1						hAP4B1						mAP4B1						mAP4B1						hAP4B1		hAP4B1 Rel. Exp (h vs. m)			mAP4B1		mAP4B1 Fold Change to Grp 1
Deceased Yes/No	Cohort	Group	Animal ID	Sex	Ear ID	Date of Birth	Cage ID	Enrollment Date	ROA	Compound	Dose mg/kg	Ct 1	Ct 2	Ct 3	Ct 4	Average Ct		∆Ct 1	∆Ct 2	∆Ct 3	∆Ct 4	Average ∆Ct		Ct 1	Ct 2	Ct 3	Ct 4	Average Ct		∆Ct 1	∆Ct 2	∆Ct 3	∆Ct 4	Average ∆Ct		Relative Expression		M	F		Fold Change to Grp1		M	F
YES	1	Grp1	1	F	R	2021-10-26	1	2021-12-07	N/A	Untreated	N/A	36.7519	37.1868	36.914	36.0883	36.7353		Excluded	Excluded	Excluded	Excluded			27.1762	27.1868	26.9333	27.0204	27.0792		-0.884322	-0.650693	-0.773804	-0.846691	-0.788877		0			0		1.16791			1.14396
YES	1	Grp1	2	F	L	2021-10-26	1	2021-12-07	N/A	Untreated	N/A	36.2259	36.7875	36.5585		36.5239		Excluded	Excluded	Excluded				26.9234	26.7924	26.5731	26.6414	26.7325		-0.648625	-0.949844	-0.918018	-0.83361	-0.837524		0			0		1.20796			1.18319
YES	1	Grp1	3	F	B	2021-10-26	1	2021-12-07	N/A	Untreated	N/A													28.0056	27.9908	27.996	27.8294	27.9555		-0.148749	-0.224838	-0.02121	-0.237699	-0.158124		0			0		0.754282			0.738813
YES	1	Grp1	39	M	R	2021-10-26	10	2021-12-07	N/A	Untreated	N/A													28.0954	27.5806	27.6838	27.9773	27.8343		-0.39377	-0.496857	-0.334242	-0.050415	-0.318821		0		0			0.843156		0.860809
YES	1	Grp1	40	M	L	2021-10-26	10	2021-12-07	N/A	Untreated	N/A	35.8144	36.5448	36.6362		36.3318		Excluded	Excluded	Excluded				27.3464	26.9807	26.8026	26.9512	27.0202		-0.616907	-0.614733	-0.800021	-0.411163	-0.610706		0		0			1.03222		1.05384
YES	1	Grp1	41	M	B	2021-10-26	10	2021-12-07	N/A	Untreated	N/A	36.0455	36.9297	36.4637	36.1977	36.4092		Excluded	Excluded	Excluded	Excluded			26.9392	26.6947	26.5238	26.5746	26.6831		-0.655167	-0.693918	-0.721216	-0.632264	-0.675641		0		0			1.07975		1.10235
YES	1	Grp2	6	F	2R1L	2021-10-26	2	2021-12-07	ICM	AAV9-V5	3X1012	37.4883	37.6876			37.5879		Excluded	Excluded					26.9524	26.6055	26.5416	26.5234	26.6557		-0.388068	-0.494068	-0.451925	-0.435926	-0.442497		0			0		0.918625			0.899787
YES	1	Grp2	7	F	1R2L	2021-10-26	2	2021-12-07	ICM	AAV9-V5	3X1012	36.5272	36.2798	36.328		36.3783		Excluded	Excluded	Excluded				26.8104	26.4912	26.1	26.0345	26.359		-0.536038	-0.625626	-0.647469	-0.633844	-0.610744		0			0		1.03225			1.01108
YES	1	Grp2	8	F	3R	2021-10-26	2	2021-12-07	ICM	AAV9-V5	3X1012	37.6506	37.5674	37.461		37.5597		Excluded	Excluded	Excluded				27.0294	26.8905	27.0506	26.7678	26.9346		-0.54726	-0.376489	-0.267075	-0.428254	-0.40477		0			0		0.894914			0.876562
YES	1	Grp2	44	M	2R1L	2021-10-26	11	2021-12-07	ICM	AAV9-V5	3X1012	36.3742	36.2442			36.3092		Excluded	Excluded					27.1375	26.7095	26.8652	26.7292	26.8604		-0.564707	-0.865743	-0.640684	-0.673863	-0.686249		0		0			1.08771		1.11049
YES	1	Grp2	45	M	R	2021-10-26	11	2021-12-07	ICM	AAV9-V5	3X1012	36.9636	37.2257	36.5212	37.0857	36.949		Excluded	Excluded	Excluded	Excluded			26.49	26.3246	26.4827	26.4954	26.4482		-0.520882	-0.749858	-0.591854	-0.621079	-0.620918		0		0			1.03956		1.06132
YES	1	Grp2	46	M	L	2021-10-26	11	2021-12-07	ICM	AAV9-V5	3X1012	35.568	36.3622	36.0552		35.9951		Excluded	Excluded	Excluded				26.6365	26.2286	26.1488	26.1532	26.2918		-0.893215	-0.736918	-0.672201	-0.780403	-0.770684		0		0			1.15327		1.17742
YES	1	Grp3	10	F	2B	2021-10-26	3	2021-12-09	ICM	AAV9-Cbh-hAP4B1	3X1012	27.711	28.2513	28.4658	27.8663	28.0736		0.911968	0.96691	1.00039	0.735157	0.903606		25.8994	25.754	25.6578		25.7704		-0.801317	-0.860204	-0.694194		-0.785238		0.534549			0.534549		1.16497			1.14108
YES	1	Grp3	11	F	R	2021-10-26	3	2021-12-09	ICM	AAV9-Cbh-hAP4B1	3X1012	27.7141	28.358	28.3436	27.8324	28.062		0.4793	0.549374	0.573288	0.578947	0.545227		26.6813	26.18	25.912	25.9088	26.1705		-0.600923	-0.550161	-0.860897	-0.798224	-0.702551		0.685283			0.685283		1.10008			1.07752
YES	1	Grp3	12	F	L	2021-10-26	3	2021-12-09	ICM	AAV9-Cbh-hAP4B1	3X1012	26.4187	26.6003	26.9625	27.0703	26.7629		-0.383555	-0.534991	-0.323801	-0.219917	-0.365566		26.7644	26.4095	26.2775	26.16	26.4028		-0.506504	-0.65918	-0.78784	-0.728296	-0.670455		1.28839			1.28839		1.07587			1.05381
YES	1	Grp3	48	M	2R	2021-10-26	12	2021-12-09	ICM	AAV9-Cbh-hAP4B1	3X1012	25.7078	25.7934	25.8101	25.9227	25.8085		-1.50018	-1.6586	-1.58819	-1.49397	-1.56023		26.4354	26.4396	26.4282	26.3137	26.4042		-0.844794	-0.774931	-0.767216	-0.911571	-0.824628		2.94902		2.94902			1.19721		1.22228
YES	1	Grp3	49	M	R	2021-10-26	12	2021-12-09	ICM	AAV9-Cbh-hAP4B1	3X1012	26.4443	26.8418	26.7705		26.6855		-1.13737	-0.802539	-0.823861		-0.921256		27.5894	26.848	26.6223	26.5731	26.9082		-0.652205	-0.577171	-0.567193	-0.661196	-0.614441		1.89376		1.89376			1.0349		1.05657
YES	1	Grp3	50	M	L	2021-10-26	12	2021-12-09	ICM	AAV9-Cbh-hAP4B1	3X1012	27.1279	27.1251	27.5943	27.414	27.3153		-0.020157	-0.105722	0.086085	0.04292	0.0007815		26.3249	26.5692	26.3826	26.2486	26.3813		-0.9498	-0.566086	-0.703463	-0.764092	-0.74586		0.999458		0.999458			1.1336		1.15733
YES	1	Grp4	14	F	2R	2021-10-26	4	2021-12-08	ICM	AAV9-pSYN-hAP4B1	3X1012	34.3005	33.846	34.7144		34.287		6.92328	6.35313	7.17939		6.8186		26.5861	26.5093	26.3687	26.8809	26.5863		-0.716148	-0.590443	-0.60109	-0.346512	-0.563548		0.00885923			0.00885923		0.99903			0.978542
YES	1	Grp4	15	F	2L	2021-10-26	4	2021-12-08	ICM	AAV9-pSYN-hAP4B1	3X1012	33.4004	33.6666	32.9159	33.5824	33.3913		5.1009	5.31064	4.52642	5.3806	5.07964		28.8245	28.6727	28.6026	28.2966	28.5991		-0.165087	-0.000575	0.12245	0.092225	0.0122533		0.0295717			0.0295717		0.670262			0.656517
YES	1	Grp4	16	F	2R1L	2021-10-26	4	2021-12-08	ICM	AAV9-pSYN-hAP4B1	3X1012													26.9321	26.9699	26.7365	26.7168	26.8388		-0.456853	-0.390287	-0.414396	-0.385928	-0.411866		0			0		0.899327			0.880884
YES	1	Grp4	52	M	2R	2021-10-26	13	2021-12-08	ICM	AAV9-pSYN-hAP4B1	3X1012	33.6373	33.8035	33.5512		33.664		5.78185	6.07284	5.75762		5.87077		27.4111	27.3948	27.3141	27.3967	27.3792		-0.390934	-0.33185	-0.507137	-0.451006	-0.420232		0.0170892		0.0170892			0.904557		0.923495
YES	1	Grp4	53	M	2L	2021-10-26	13	2021-12-08	ICM	AAV9-pSYN-hAP4B1	3X1012	34.1358	34.0122	34.5139	34.575	34.3093		6.64831	6.5945	6.94244	7.12927	6.82863		27.3476	27.1217	27.1423	27.0628	27.1686		-0.283437	-0.219122	-0.18941	-0.150297	-0.210567		0.00879787		0.00879787			0.782204		0.798581
YES	1	Grp4	54	M	R	2021-10-26	13	2021-12-08	ICM	AAV9-pSYN-hAP4B1	3X1012	34.7301	34.3662	34.3474		34.4812		7.14624	6.52117	6.48874		6.71872		27.2046	27.0075	26.9016	26.8608	26.9936		-0.362402	-0.596639	-0.606411	-0.554314	-0.529941		0.00949432		0.00949432			0.976027		0.996461
YES	1	Grp5	18	F	3R	2021-10-26	5	2021-12-08	ICM	AAV9-pAP4B1-hAP4B1	3X1012	33.2529	33.5071	29.3625		32.0408		4.971	5.2093	1.05295		3.74442		29.1864	29.0164	28.9993		29.0674		0.913678	0.729734	0.734413		0.792608		0.0746137			0.0746137		0.390242			0.38224
YES	1	Grp5	19	F	3L	2021-10-26	5	2021-12-08	ICM	AAV9-pAP4B1-hAP4B1	3X1012	31.6851	32.2954	31.9248	32.3079	32.0533		4.91578	5.19989	4.75846	5.27757	5.03792		26.5492	26.1982	26.0749	25.9844	26.2017		-0.717478	-0.637777	-0.573259	-0.665538	-0.648513		0.0304393			0.0304393		1.05963			1.0379
YES	1	Grp5	20	F	R	2021-10-26	5	2021-12-08	ICM	AAV9-pAP4B1-hAP4B1	3X1012	34.2206	34.1977	33.7484		34.0556		7.00192	6.41023	6.22276		6.54497		27.0359	26.8617	26.8084	26.7235	26.8574		-0.476577	-0.44693	-0.477263	-0.410298	-0.452767		0.0107095			0.0107095		0.925188			0.906215
YES	1	Grp5	56	M	L	2021-10-26	14	2021-12-08	ICM	AAV9-pAP4B1-hAP4B1	3X1012	33.096	33.2913			33.1937		5.65876	5.74588			5.70232		26.8671	26.7224	26.7273	26.7929	26.7774		-0.582785	-0.625816	-0.701808	-0.553224	-0.615908		0.0192057		0.0192057			1.03595		1.05764
YES	1	Grp5	57	M	B	2021-10-26	14	2021-12-08	ICM	AAV9-pAP4B1-hAP4B1	3X1012	33.6187	33.9743	33.773		33.7887		5.38906	6.463	6.38133		6.0778		27.1661	26.8742	26.7789	26.7654	26.8961		-0.785429	-0.636319	-0.668022	-0.59202	-0.670447		0.0148047		0.0148047			1.07587		1.09839
YES	1	Grp5	58	M	2R	2021-10-26	14	2021-12-08	ICM	AAV9-pAP4B1-hAP4B1	3X1012													27.0604	26.9858	26.8446	26.6653	26.889		-0.721748	-0.43153	-0.545626	-0.480112	-0.544754		0		0			0.986099		1.00674
YES	1	Grp6	22	F	B	2021-10-26	6	2021-12-09	ICM	AAV9-pMep229-hAP4B1	3X1012	32.8652	32.7038	32.6369		32.7353		5.6546	5.57674	5.47209		5.56781		26.8758	26.8032	26.8447	26.7302	26.8135		-0.123802	-0.300646	-0.284752	-0.470047	-0.294812		0.0210825			0.0210825		0.829241			0.812235
YES	1	Grp6	23	F	2R	2021-10-26	6	2021-12-09	ICM	AAV9-pMep229-hAP4B1	3X1012	32.4858	32.5982	32.7551		32.6131		5.44141	5.04908	5.16797		5.21949		26.8101	26.2468	26.1325	26.0087	26.2995		-0.567176	-0.602049	-0.592278	-0.683127	-0.611158		0.0268397			0.0268397		1.03255			1.01137
YES	1	Grp6	24	F	2L	2021-10-26	6	2021-12-09	ICM	AAV9-pMep229-hAP4B1	3X1012	31.0227	31.6957	31.3928		31.3704		3.80715	4.38419	4.24961		4.14698		26.2255	25.8838	25.7301	25.6445	25.871		-0.706469	-0.981291	-0.914292	-1.00819	-0.90256		0.0564461			0.0564461		1.26366			1.23775
YES	1	Grp6	60	M	L	2021-10-26	15	2021-12-09	ICM	AAV9-pMep229-hAP4B1	3X1012													27.6268	26.7013	26.6231	26.6144	26.8914		-0.558761	-0.631237	-0.723505	-0.721841	-0.658836		0		0			1.06724		1.08959
YES	1	Grp6	61	M	B	2021-10-26	15	2021-12-09	ICM	AAV9-pMep229-hAP4B1	3X1012	33.9907	34.3558	34.0115	33.9949	34.0883		6.76021	7.24311	6.84889	6.87739	6.9324		27.0819	27.0095	26.917	26.8868	26.9738		-0.063102	0.042365	-0.196199	-0.246104	-0.11576		0.00818728		0.00818728			0.732454		0.747789
YES	1	Grp6	62	M	2R	2021-10-26	15	2021-12-09	ICM	AAV9-pMep229-hAP4B1	3X1012	32.9417	33.451	33.3033		33.232		5.45229	5.94523	5.78328		5.72693		26.7587	26.3701	26.2002	26.1955	26.3811		-1.02002	-0.800537	-0.954562	-0.888465	-0.915895		0.0188808		0.0188808			1.2754		1.3021
YES	1	Grp7	26	F	1R2L	2021-10-26	7	2021-12-09	ICM	AAV9-Cbh-mAP4B1	3X1012													27.0495	27.0039	26.5314	26.4273	26.753		-0.564977	-0.61423	-0.465765	-0.512648	-0.539405		0			0		0.98245			0.962303
YES	1	Grp7	27	F	3R	2021-10-26	7	2021-12-09	ICM	AAV9-Cbh-mAP4B1	3X1012													26.3281	26.0811	26.0557	25.9529	26.1045		-1.1319	-1.13806	-1.01244	-0.927603	-1.0525		0			0		1.40206			1.37331
YES	1	Grp7	28	F	3L	2021-10-26	7	2021-12-09	ICM	AAV9-Cbh-mAP4B1	3X1012													25.7507	25.7922	25.703	25.5792	25.7062		-1.44607	-1.45076	-1.27273	-1.27003	-1.3599		0			0		1.73502			1.69944
YES	1	Grp7	64	M	B	2021-10-26	16	2021-12-09	ICM	AAV9-Cbh-mAP4B1	3X1012													26.9459	26.867	26.6338	26.6283	26.7688		-1.01658	-1.038	-0.995096	-1.03796	-1.02191		0		0			1.37265		1.40139
YES	1	Grp7	65	M	R	2021-10-26	16	2021-12-09	ICM	AAV9-Cbh-mAP4B1	3X1012													26.5314	26.32	26.1661	26.0779	26.2738		-0.761121	-0.962486	-0.796472	-0.775192	-0.823818		0		0			1.19654		1.22159
YES	1	Grp7	66	M	2L	2021-10-26	16	2021-12-09	ICM	AAV9-Cbh-mAP4B1	3X1012													25.9443	25.6328	25.5065	25.1478	25.5579		-1.38236	-1.50776	-1.59466	-1.51609	-1.50022		0		0			1.91224		1.95228

## Sheet: Spinal Cord qPCR 
Project# 131579												hAP4B1						hAP4B1						mAP4B1						mAP4B1						hAP4B1		hAP4B1 Rel. Exp (h vs. m)			mAP4B1		mAP4B1 Fold Change to Grp 1
Deceased Yes/No	Cohort	Group	Animal ID	Sex	Ear ID	Date of Birth	Cage ID	Enrollment Date	ROA	Compound	Dose mg/kg	Ct 1	Ct 2	Ct 3	Ct 4	Average Ct		∆Ct 1	∆Ct 2	∆Ct 3	∆Ct 4	Average ∆Ct		Ct 1	Ct 2	Ct 3	Ct 4	Average Ct		∆Ct 1	∆Ct 2	∆Ct 3	∆Ct 4	Average ∆Ct		Relative Expression		M	F		Fold Change to Grp1		M	F
YES	1	Grp1	1	F	R	2021-10-26	1	2021-12-07	N/A	Untreated	N/A																									0			0		#VALUE!			#VALUE!
YES	1	Grp1	2	F	L	2021-10-26	1	2021-12-07	N/A	Untreated	N/A	35.3882	35.0821	35.3272	35.8284	35.4065		Excluded	Excluded	Excluded	Excluded			26.887	26.9951	26.9042	26.8958	26.9205		1.18092	1.13861	1.16194	1.16471	1.16154		0			0		1.1013			0.999501
YES	1	Grp1	4	F	B	2021-10-26	1	2021-12-07	N/A	Untreated	N/A	36.6313	35.9846	36.639	36.1415	36.3491		Excluded	Excluded	Excluded	Excluded			26.7954	27.1372	27.088	27.2104	27.0577		1.13906	1.24887	1.07494	1.17754	1.1601		0			0		1.1024			1.0005
YES	1	Grp1	39	M	R	2021-10-26	10	2021-12-07	N/A	Untreated	N/A	35.2516	35.2004	34.6048	35.1272	35.046		Excluded	Excluded	Excluded	Excluded			26.7565	26.6446	26.8022	26.7966	26.75		1.04087	1.0013	1.04224	1.05016	1.03364		0		0			1.20339		1.28377
YES	1	Grp1	40	M	L	2021-10-26	10	2021-12-07	N/A	Untreated	N/A	34.913	35.2785	35.2646	35.5416	35.2494		Excluded	Excluded	Excluded	Excluded			26.9245	26.9327	26.6689	26.5255	26.7629		0.935217	0.931003	0.798731	0.725542	0.847623		0		0			1.369		1.46044
YES	1	Grp1	42	M	B	2021-10-26	10	2021-12-07	N/A	Untreated	N/A	36.5014	36.7521	37.1641	36.2836	36.6753		Excluded	Excluded	Excluded	Excluded			27.7046	27.9109	27.6956	27.8924	27.8009		2.38805	2.28568	2.20003	2.32954	2.30082		0		0			0.499973		0.533369
YES	1	Grp2	6	F	2R1L	2021-10-26	2	2021-12-07	ICM	AAV9-V5	3X1012	36.0603	36.204	36.1903	36.5215	36.244		Excluded	Excluded	Excluded	Excluded			27.8264	27.7593	27.7421	27.6394	27.7418		1.73145	1.67732	1.77025	1.61571	1.69868		0			0		0.758944			0.688792
YES	1	Grp2	7	F	1R2L	2021-10-26	2	2021-12-07	ICM	AAV9-V5	3X1012	34.4253	34.3453	34.7318	34.806	34.5771		9.07515	8.84892	9.16522	9.1966	9.07147		26.568	26.3358	26.2864	26.2347	26.3562		1.01259	0.777713	0.946894	0.782479	0.879918		0.00185872			0.00185872		1.3387			1.21496
YES	1	Grp2	8	F	3R	2021-10-26	2	2021-12-07	ICM	AAV9-V5	3X1012													27.4928	27.3988	27.1226	27.3025	27.3292		1.374	1.49677	1.27988	1.31998	1.36766		0			0		0.95468			0.866436
YES	1	Grp2	44	M	2R1L	2021-10-26	11	2021-12-07	ICM	AAV9-V5	3X1012	36.3349	36.521	36.5676	36.0145	36.3595		Excluded	Excluded	Excluded	Excluded			28.2028	28.0364	27.8899	27.9791	28.027		1.80451	1.73888	1.61961	1.79784	1.74021		0		0			0.73741		0.786665
YES	1	Grp2	45	M	R	2021-10-26	11	2021-12-07	ICM	AAV9-V5	3X1012	34.5759	35.0077	35.4801	35.3632	35.1067		Excluded	Excluded	Excluded	Excluded			26.8196	26.5055	26.3203	26.2741	26.4799		1.00335	0.935141	1.03602	0.90802	0.970633		0		0			1.25711		1.34108
YES	1	Grp2	46	M	L	2021-10-26	11	2021-12-07	ICM	AAV9-V5	3X1012	35.5181	35.5853	35.7995	35.8721	35.6938		Excluded	Excluded	Excluded	Excluded			27.0656	27.0317	27.0775	27.0989	27.0684		1.3538	1.33449	1.35943	1.34224	1.34749		0		0			0.96812		1.03278
YES	1	Grp3	10	F	2B	2021-10-26	3	2021-12-09	ICM	AAV9-Cbh-hAP4B1	3X1012	26.3714	26.8436	26.538	26.4609	26.5535		1.0379	1.28117	0.998523	1.02515	1.08569		26.2153	26.1037	26.192	26.175	26.1715		0.818701	0.716494	0.746666	0.766062	0.761981		0.471169			0.471169		1.45273			1.31845
YES	1	Grp3	11	F	R	2021-10-26	3	2021-12-09	ICM	AAV9-Cbh-hAP4B1	3X1012	26.3166	26.657	26.7707	26.9569	26.6753		1.14468	1.40461	1.27946	1.38114	1.30247		26.2744	26.232	26.3404	26.3107	26.2894		0.87296	0.79022	0.88056	0.932161	0.868975		0.405431			0.405431		1.34889			1.22421
YES	1	Grp3	12	F	L	2021-10-26	3	2021-12-09	ICM	AAV9-Cbh-hAP4B1	3X1012	29.0084	29.0286	29.2479	28.5898	28.9687		2.58399	2.98695	3.30452	2.69272	2.89205		27.1221	27.0089	26.9123	26.8296	26.9682		1.18931	1.14329	1.16249	1.08646	1.14539		0.134712			0.134712		1.1137			1.01076
YES	1	Grp3	48	M	2R	2021-10-26	12	2021-12-09	ICM	AAV9-Cbh-hAP4B1	3X1012	27.1196	27.1507	26.9923	27.1452	27.1019		1.5809	1.57139	1.33928	1.39695	1.47213		26.8573	26.76	26.822	26.7139	26.7883		1.03178	0.961778	0.950519	1.03133	0.993851		0.360449		0.360449			1.23704		1.31967
YES	1	Grp3	49	M	R	2021-10-26	12	2021-12-09	ICM	AAV9-Cbh-hAP4B1	3X1012	28.5662	28.6479	28.6321	28.6829	28.6323		2.92073	2.83216	2.76752	2.94983	2.86756		28.156	27.9821	27.9363	27.9359	28.0026		2.09417	2.08838	2.01732	1.96432	2.04105		0.137018		0.137018			0.598614		0.638599
YES	1	Grp3	50	M	L	2021-10-26	12	2021-12-09	ICM	AAV9-Cbh-hAP4B1	3X1012	27.6859	28.0481	28.3106	28.1354	28.045		2.42261	2.56167	2.57667	2.41788	2.49471		27.6342	27.5381	27.5388	27.3801	27.5228		1.66424	1.61319	1.75182	1.61006	1.65983		0.177427		0.177427			0.779661		0.831738
YES	1	Grp4	14	F	2R	2021-10-26	4	2021-12-08	ICM	AAV9-pSYN-hAP4B1	3X1012	28.5262	28.9957	28.6016	28.9114	28.7587		3.079	3.31901	2.89989	3.34454	3.16061		26.2081	26.1558	26.1177	26.0773	26.1397		0.846283	0.73946	0.72241	0.655071	0.740806		0.111831			0.111831		1.47421			1.33794
YES	1	Grp4	15	F	2L	2021-10-26	4	2021-12-08	ICM	AAV9-pSYN-hAP4B1	3X1012	31.119	31.437	30.8518	31.6467	31.2636		5.13797	5.33048	4.45578	5.09161	5.00396		27.6302	27.6099	27.4757	27.4701	27.5465		1.16444	1.26197	1.07782	1.26528	1.19238		0.0311643			0.0311643		1.07801			0.978366
YES	1	Grp4	16	F	2R1L	2021-10-26	4	2021-12-08	ICM	AAV9-pSYN-hAP4B1	3X1012	33.1049	32.3049	32.6475	32.4188	32.619		7.50237	6.40052	6.42445	6.22341	6.63769		28.078	27.9806	27.964	27.8424	27.9663		1.77791	1.67859	1.61924	1.38302	1.61469		0.0100428			0.0100428		0.804439			0.730082
YES	1	Grp4	52	M	2R	2021-10-26	13	2021-12-08	ICM	AAV9-pSYN-hAP4B1	3X1012	32.3747	32.7721	32.5945	32.613	32.5886		6.98868	7.31745	6.9431	7.02978	7.06975		27.2523	27.2094	27.0429	27.0899	27.1486		1.47239	1.44014	1.30556	1.43338	1.41287		0.00744376		0.00744376			0.925228		0.987029
YES	1	Grp4	53	M	2L	2021-10-26	13	2021-12-08	ICM	AAV9-pSYN-hAP4B1	3X1012																									0		0			#VALUE!		#VALUE!
YES	1	Grp4	54	M	R	2021-10-26	13	2021-12-08	ICM	AAV9-pSYN-hAP4B1	3X1012																									0		0			#VALUE!		#VALUE!
YES	1	Grp5	17	F	R	2021-10-26	5	2021-12-08	ICM	AAV9-pAP4B1-hAP4B1	3X1012	34.3383	33.956	34.3252	33.3763	33.9989		7.6155	7.31093	7.59946	6.7377	7.3159		28.0398	28.0952	28.1036	28.0278	28.0666		1.18959	1.19736	1.21137	1.08859	1.17173		0.00627617			0.00627617		1.09355			0.992469
YES	1	Grp5	18	F	3R	2021-10-26	5	2021-12-08	ICM	AAV9-pAP4B1-hAP4B1	3X1012	30.9355	31.1019	31.2414	31.1004	31.0948		5.64621	5.73952	5.72765	5.57459	5.67199		26.6546	26.4871	26.5882	26.5523	26.5705		0.950838	0.823759	0.980598	0.99061	0.936451		0.0196137			0.0196137		1.28725			1.16827
YES	1	Grp5	19	F	3L	2021-10-26	5	2021-12-08	ICM	AAV9-pAP4B1-hAP4B1	3X1012	32.983	33.6332	32.8345	33.0722	33.1307		7.13849	7.64318	6.8287	7.16869	7.19477		27.9717	27.816	27.6763	27.6376	27.7754		1.98102	1.83323	1.59543	1.67552	1.7713		0.00682589			0.00682589		0.721688			0.65498
YES	1	Grp5	56	M	L	2021-10-26	14	2021-12-08	ICM	AAV9-pAP4B1-hAP4B1	3X1012	32.6888	32.3568	32.1947	32.4495	32.4225		7.34905	7.01695	6.58777	6.72126	6.91876		28.0196	27.8425	27.8569	27.7821	27.8753		2.13126	2.01656	2.00141	2.02454	2.04344		0.00826506		0.00826506			0.597623		0.637541
YES	1	Grp5	57	M	B	2021-10-26	14	2021-12-08	ICM	AAV9-pAP4B1-hAP4B1	3X1012													28.3539	28.5953	28.301	28.1578	28.352		1.7581	2.20126	1.98989	1.84558	1.94871		0		0			0.638182		0.68081
YES	1	Grp5	58	M	2R	2021-10-26	14	2021-12-08	ICM	AAV9-pAP4B1-hAP4B1	3X1012	32.4948	32.6167			32.5557		6.55177	6.5845			6.56814		27.5635	27.4212	27.4411	27.4025	27.4571		1.47716	1.45934	1.50402	1.47704	1.47939		0.0105388		0.0105388			0.883532		0.942548
YES	1	Grp6	22	F	B	2021-10-26	6	2021-12-09	ICM	AAV9-pMep229-hAP4B1	3X1012	33.6702	34.6664	34.7005	34.3663	34.3509		7.16183	8.23319	8.1497	7.63994	7.79616		29.1873	28.9757	28.7106	28.7868	28.9151		2.32352	2.43529	2.24505	2.31464	2.32962		0.00449905			0.00449905		0.490092			0.444791
YES	1	Grp6	23	F	2R	2021-10-26	6	2021-12-09	ICM	AAV9-pMep229-hAP4B1	3X1012	29.0623	28.9053	29.0854	29.0178	29.0177		4.00424	3.82227	3.92211	3.89768	3.91157		26.1346	26.123	26.0028	25.9899	26.0626		0.735029	0.735584	0.636243	0.500656	0.651878		0.0664506			0.0664506		1.56794			1.42301
YES	1	Grp6	24	F	2L	2021-10-26	6	2021-12-09	ICM	AAV9-pMep229-hAP4B1	3X1012	27.4964	28.0897	27.9795	27.8863	27.863		2.40988	2.72762	2.48403	2.28381	2.47634		26.7354	26.3078	26.3338	26.4077	26.4462		0.994177	0.775703	0.749875	0.82183	0.835396		0.1797			0.1797		1.38065			1.25303
YES	1	Grp6	60	M	L	2021-10-26	15	2021-12-09	ICM	AAV9-pMep229-hAP4B1	3X1012	29.6362	29.6849	29.8661	29.4839	29.6678		3.66165	3.61264	3.66132	3.41917	3.58869		26.8356	26.9797	26.9805	26.9405	26.9341		1.15984	1.25728	1.16699	1.13765	1.18044		0.083118		0.083118			1.08697		1.15957
YES	1	Grp6	61	M	B	2021-10-26	15	2021-12-09	ICM	AAV9-pMep229-hAP4B1	3X1012	30.71	31.393	31.6564	31.2529	31.2531		5.11409	5.45776	5.68692	5.40292	5.41542		26.5845	26.7627	26.7791	26.8209	26.7368		1.12616	1.13889	1.21232	1.22267	1.17501		0.0234313		0.0234313			1.09106		1.16394
YES	1	Grp6	62	M	2R	2021-10-26	15	2021-12-09	ICM	AAV9-pMep229-hAP4B1	3X1012	36.1392	36.1922	36.2198	36.703	36.3136		Excluded	Excluded	Excluded	Excluded			27.2217	26.9825	26.9736	26.9813	27.0398		1.24681	1.13088	1.18722	1.26839	1.20833		0		0			1.06616		1.13737
YES	1	Grp7	26	F	1R2L	2021-10-26	7	2021-12-09	ICM	AAV9-Cbh-mAP4B1	3X1012													26.2586	26.3471	26.4575	26.3616	26.3562		0.819812	0.761068	0.883206	0.759281	0.805842		0			0		1.40923			1.27897
YES	1	Grp7	27	F	3R	2021-10-26	7	2021-12-09	ICM	AAV9-Cbh-mAP4B1	3X1012													26.2608	26.3388	26.4507	26.4961	26.3866		1.12352	1.11753	1.03191	1.03475	1.07693		0			0		1.16782			1.05988
YES	1	Grp7	28	F	3L	2021-10-26	7	2021-12-09	ICM	AAV9-Cbh-mAP4B1	3X1012																									0			0		#VALUE!			#VALUE!
YES	1	Grp7	64	M	B	2021-10-26	16	2021-12-09	ICM	AAV9-Cbh-mAP4B1	3X1012													26.1855	26.2523	26.5177	26.4637	26.3548		1.00516	0.966259	1.12261	1.04215	1.03404		0		0			1.20305		1.28341
YES	1	Grp7	65	M	R	2021-10-26	16	2021-12-09	ICM	AAV9-Cbh-mAP4B1	3X1012													26.7606	26.8924	26.8968	27.0014	26.8878		1.4177	1.33181	1.28486	1.35316	1.34688		0		0			0.968526		1.03322
YES	1	Grp7	66	M	2L	2021-10-26	16	2021-12-09	ICM	AAV9-Cbh-mAP4B1	3X1012													27.937	28.0725	28.1717	28.143	28.0811		1.93571	2.0309	1.97351	1.95775	1.97447		0		0			0.626889		0.668762

## Sheet: Liver qPCR
Project# 131579												hAP4B1						hAP4B1						mAP4B1						mAP4B1						hAP4B1		hAP4B1 Rel. Exp (h vs. m)			mAP4B1		mAP4B1 Fold Change to Grp 1
Deceased Yes/No	Cohort	Group	Animal ID	Sex	Ear ID	Date of Birth	Cage ID	Enrollment Date	ROA	Compound	Dose mg/kg	Ct 1	Ct 2	Ct 3	Ct 4	Average Ct		∆Ct 1	∆Ct 2	∆Ct 3	∆Ct 4	Average ∆Ct		Ct 1	Ct 2	Ct 3	Ct 4	Average Ct		∆Ct 1	∆Ct 2	∆Ct 3	∆Ct 4	Average ∆Ct		Relative Expression		M	F		Fold Change to Grp1		M	F
YES	1	Grp1	1	F	R	2021-10-26	1	2021-12-07	N/A	Untreated	N/A	35.476	36.4029	37.1838	36.9724	36.5088		Excluded	Excluded	Excluded	Excluded			26.473	26.5254	26.5238	26.5473	26.5174		-1.02082	-0.892193	-0.88854	-0.834944	-0.909125		0			0		1.37867			1.21409
YES	1	Grp1	2	F	L	2021-10-26	1	2021-12-07	N/A	Untreated	N/A			37.7604	37.0518					Excluded	Excluded			27.0732	27.3334	27.7089	27.4764	27.398		-0.729112	-0.726506	-0.699485	-0.569828	-0.681233		0			0		1.17722			1.03669
YES	1	Grp1	3	F	B	2021-10-26	1	2021-12-07	N/A	Untreated	N/A	38.7777	35.0003	36.7794	35.8466	36.601		Excluded	Excluded	Excluded	Excluded			27.6698	27.9122	27.8352	27.8845	27.8255		-0.381623	-0.371264	-0.229403	-0.207312	-0.297401		0			0		0.902218			0.794516
YES	1	Grp1	39	M	R	2021-10-26	10	2021-12-07	N/A	Untreated	N/A	37.7038	37.6658	38.3382		37.9026		Excluded	Excluded	Excluded				27.1922	27.3209	27.446	27.4492	27.3521		-0.588879	-0.506014	-0.429348	-0.407109	-0.482837		0		0			1.02597		1.16504
YES	1	Grp1	40	M	L	2021-10-26	10	2021-12-07	N/A	Untreated	N/A													27.9759	28.355	28.306	28.2754	28.2281		0.106562	0.140125	0.21319	0.233955	0.173458		0		0			0.650982		0.739227
YES	1	Grp1	41	M	B	2021-10-26	10	2021-12-07	N/A	Untreated	N/A	36.9636			37.3719	37.1677		Excluded			Excluded			27.307	27.4735	27.5672	27.4602	27.452		-0.52692	-0.49051	-0.450958	-0.443516	-0.477976		0		0			1.02252		1.16113
YES	1	Grp2	6	F	2R1L	2021-10-26	2	2021-12-07	ICM	AAV9-V5	3X1012													29.3673	29.6216	29.4068	29.6782	29.5185		0.443093	0.504537	0.630446	0.675677	0.563438		0			0		0.49679			0.437486
YES	1	Grp2	7	F	1R2L	2021-10-26	2	2021-12-07	ICM	AAV9-V5	3X1012	38.1171		38.3208		38.219		Excluded		Excluded				27.0971	27.1214	27.1557	27.1836	27.1394		-0.594579	-0.488812	-0.354915	-0.270983	-0.427322		0			0		0.987238			0.869386
YES	1	Grp2	8	F	3R	2021-10-26	2	2021-12-07	ICM	AAV9-V5	3X1012													28.5299	28.709	28.9648	28.8806	28.7711		0.440109	0.588131	0.709748	0.742484	0.620118		0			0		0.477651			0.420632
YES	1	Grp2	44	M	2R1L	2021-10-26	11	2021-12-07	ICM	AAV9-V5	3X1012	38.7369				38.7369		Excluded						27.6217	27.8691	27.8999	27.7492	27.785		-0.734693	-0.630688	-0.606807	-0.47677	-0.61224		0		0			1.12224		1.27437
YES	1	Grp2	45	M	R	2021-10-26	11	2021-12-07	ICM	AAV9-V5	3X1012													28.1375	28.2914	28.4164	28.5895	28.3587		-0.036695	0.178895	0.281074	0.342769	0.191511		0		0			0.642887		0.730035
YES	1	Grp2	46	M	L	2021-10-26	11	2021-12-07	ICM	AAV9-V5	3X1012	38.1648	39.0609	38.8846		38.7034		Excluded	Excluded	Excluded				28.1375	28.2914	28.4164	28.5895	28.3587		-0.670205	-0.487193	-0.435267	-0.407049	-0.499928		0		0			1.03819		1.17893
YES	1	Grp3	10	F	2B	2021-10-26	3	2021-12-09	ICM	AAV9-Cbh-hAP4B1	3X1012	25.4597	25.6576	25.7924	25.7753	25.6712		-3.82251	-3.76275	-3.60364	-3.56279	-3.68792		29.6735	29.8661	29.9383	30.0219	29.8749		0.259714	0.286141	0.295613	0.374485	0.303988		12.8877			12.8877		0.594669			0.523681
YES	1	Grp3	11	F	R	2021-10-26	3	2021-12-09	ICM	AAV9-Cbh-hAP4B1	3X1012	23.5568	23.6836	23.7394	23.8458	23.7064		-4.13466	-4.04535	-4.03648	-4.01951	-4.059		26.785	27.4988	27.5529	27.4426	27.3198		-0.875756	-0.564875	-0.513848	-0.498844	-0.613331		16.6679			16.6679		1.12309			0.989024
YES	1	Grp3	12	F	L	2021-10-26	3	2021-12-09	ICM	AAV9-Cbh-hAP4B1	3X1012	22.9721	23.1447	23.0659	23.0126	23.0488		-4.14908	-4.03567	-3.88874	-3.87664	-3.98753		26.76	27.059	26.9878	27.041	26.9619		-0.217993	-0.207327	-0.098772	-0.095358	-0.154863		15.8623			15.8623		0.817341			0.719771
YES	1	Grp3	48	M	2R	2021-10-26	12	2021-12-09	ICM	AAV9-Cbh-hAP4B1	3X1012	21.7854	21.3787	21.725	21.4917	21.5952		-6.08108	-5.97976	-5.76996	-5.6861	-5.87923		27.271	27.2319	27.3559	27.4392	27.3245		-0.535407	-0.436331	-0.416195	-0.204055	-0.397997		58.8604		58.8604			0.967373		1.09851
YES	1	Grp3	49	M	R	2021-10-26	12	2021-12-09	ICM	AAV9-Cbh-hAP4B1	3X1012	20.7767	21.0691	21.1098	21.151	21.0266		-6.62993	-6.61378	-6.49293	-6.45597	-6.54815		27.5005	27.9741	27.7703	27.8943	27.7848		-0.233599	-0.030398	-0.007964	0.055956	-0.0540012		93.5816		93.5816			0.762151		0.865466
YES	1	Grp3	50	M	L	2021-10-26	12	2021-12-09	ICM	AAV9-Cbh-hAP4B1	3X1012	20.7795	20.9393	21.1102	21.1191	20.987		-6.40553	-6.35608	-6.1965	-6.17411	-6.28305		27.3447	27.3786	27.4882	27.4657	27.4193		-0.304121	-0.238936	-0.163204	-0.118494	-0.206189		77.8731		77.8731			0.846943		0.961752
YES	1	Grp4	14	F	2R	2021-10-26	4	2021-12-08	ICM	AAV9-pSYN-hAP4B1	3X1012	29.8071	30.4447	30.2759	30.2953	30.2058		1.09115	1.16398	1.37439	1.41156	1.26027		28.3764	28.5813	28.6457	28.5855	28.5472		-0.14369	-0.12562	-0.057255	0.03944	-0.0717813		0.417466			0.417466		0.771602			0.679492
YES	1	Grp4	15	F	2L	2021-10-26	4	2021-12-08	ICM	AAV9-pSYN-hAP4B1	3X1012	29.7703	30.0835	29.9092	29.9534	29.9291		-0.998108	-0.937963	-0.860971	-0.821327	-0.904592		31.9398	31.8545	32.3556	32.3432	32.1232		0.669567	1.0659	1.25179	1.25919	1.06161		1.87202			1.87202		0.351729			0.309741
YES	1	Grp4	16	F	2R1L	2021-10-26	4	2021-12-08	ICM	AAV9-pSYN-hAP4B1	3X1012	30.1916	29.8642	29.9348	29.9586	29.9873		2.09711	2.29933	2.50887	2.7629	2.41705		26.5224	27.2417	27.0897	27.0936	26.9868		-0.6585	-0.487112	-0.468178	-0.291434	-0.476306		0.187238			0.187238		1.02133			0.899411
YES	1	Grp4	52	M	2R	2021-10-26	13	2021-12-08	ICM	AAV9-pSYN-hAP4B1	3X1012	28.8708	28.7154	28.9829	28.9096	28.8697		0.558799	0.60034	0.722937	0.851419	0.683374		27.0985	27.3082	27.4325	27.4803	27.3299		-1.05515	-0.877742	-0.836168	-0.634056	-0.85078		0.622707		0.622707			1.32402		1.5035
YES	1	Grp4	53	M	2L	2021-10-26	13	2021-12-08	ICM	AAV9-pSYN-hAP4B1	3X1012	29.4382	29.4048	29.3119	29.9199	29.5187		1.41402	1.61911	1.77828	2.03755	1.71224		27.3259	27.378	27.3331	27.4675	27.3761		-0.570106	-0.530712	-0.503922	-0.484495	-0.522309		0.305186		0.305186			1.05442		1.19736
YES	1	Grp4	54	M	R	2021-10-26	13	2021-12-08	ICM	AAV9-pSYN-hAP4B1	3X1012	28.6173	28.873	29.1499	28.8028	28.8608		0.801172	0.836351	0.892346	0.957646	0.871879		27.1086	27.6899	27.4647	27.4546	27.4295		-0.376852	-0.279246	-0.143832	-0.05516	-0.213773		0.546435		0.546435			0.851407		0.966821
YES	1	Grp5	18	F	3R	2021-10-26	5	2021-12-08	ICM	AAV9-pAP4B1-hAP4B1	3X1012	30.1778	30.6417	30.1997	30.2706	30.3225		2.55524	2.61693	2.70622	2.86861	2.68675		27.3065	27.3351	27.4276	27.3949	27.366		-0.443903	-0.432575	-0.348511	-0.330448	-0.388859		0.155312			0.155312		0.961266			0.846514
YES	1	Grp5	19	F	3L	2021-10-26	5	2021-12-08	ICM	AAV9-pAP4B1-hAP4B1	3X1012	30.0188	30.2877	30.5126	30.3986	30.3044		1.19839	1.30341	1.49573	1.52487	1.3806		28.4062	28.7693	28.6918	28.9606	28.707		-0.260292	-0.222914	-0.199747	-0.018422	-0.175344		0.384059			0.384059		0.829027			0.730062
YES	1	Grp5	20	F	R	2021-10-26	5	2021-12-08	ICM	AAV9-pAP4B1-hAP4B1	3X1012	30.162	30.8758	30.3829	30.9256	30.5866		1.23132	1.31396	1.85327	1.90045	1.57475		29.0776	29.3021	28.966	29.2406	29.1466		-0.039919	-0.033062	-0.014868	0.099596	0.00293675		0.335701			0.335701		0.732658			0.645196
YES	1	Grp5	56	M	L	2021-10-26	14	2021-12-08	ICM	AAV9-pAP4B1-hAP4B1	3X1012	28.8512	28.9668	29.1682	29.0566	29.0107		0.983581	1.13802	1.17629	1.25036	1.13706		26.8957	27.2877	27.2098	27.3704	27.1909		-0.537535	-0.493845	-0.484254	-0.447741	-0.490844		0.454685		0.454685			1.03168		1.17153
YES	1	Grp5	57	M	B	2021-10-26	14	2021-12-08	ICM	AAV9-pAP4B1-hAP4B1	3X1012	28.9386	29.3645	28.7702	29.2702	29.0859		-0.118534	0.424297	0.462645	0.478414	0.311706		27.9476	27.9879	27.9487	28.1221	28.0016		-0.815502	-0.780954	-0.750076	-0.676524	-0.755764		0.805689		0.805689			1.23963		1.40767
YES	1	Grp5	58	M	2R	2021-10-26	14	2021-12-08	ICM	AAV9-pAP4B1-hAP4B1	3X1012	28.5915	28.5605	28.5161	28.552	28.555		0.590851	0.671295	0.695717	0.826573	0.696109		27.1174	27.3717	27.2387	27.276	27.251		-0.791443	-0.752393	-0.732443	-0.676281	-0.73814		0.617235		0.617235			1.22458		1.39058
YES	1	Grp6	22	F	B	2021-10-26	6	2021-12-09	ICM	AAV9-pMep229-hAP4B1	3X1012	30.2419	30.4857	30.5226	30.654	30.476		2.54928	2.71542	2.74097	2.76628	2.69299		27.4229	27.5343	27.5271	27.4643	27.4872		-0.524205	-0.482767	-0.411272	-0.30896	-0.431801		0.154643			0.154643		0.990308			0.872089
YES	1	Grp6	23	F	2R	2021-10-26	6	2021-12-09	ICM	AAV9-pMep229-hAP4B1	3X1012	29.9818	30.1405	29.9254	30.0097	30.0144		2.24289	2.38158	2.58993	2.61461	2.45725		27.2392	27.4207	27.4011	27.4193	27.3701		-0.358183	-0.250359	-0.116785	-0.082819	-0.202037		0.182093			0.182093		0.844509			0.743695
YES	1	Grp6	24	F	2L	2021-10-26	6	2021-12-09	ICM	AAV9-pMep229-hAP4B1	3X1012	29.9882	30.0928	30.3583	30.2514	30.1727		2.16597	2.2888	2.45876	2.54459	2.36453		27.2111	27.3274	27.3171	27.3051	27.2902		-0.657711	-0.583338	-0.571524	-0.531779	-0.586088		0.194181			0.194181		1.10209			0.970524
YES	1	Grp6	60	M	L	2021-10-26	15	2021-12-09	ICM	AAV9-pMep229-hAP4B1	3X1012	27.3838	27.5342	27.4683	27.3582	27.4361		-2.17147	-2.08454	-2.02827	-1.98254	-2.0667		29.257	29.8271	29.652	29.4161	29.538		-0.232553	-0.173231	0.09692	0.334195	0.00633275		4.18929		4.18929			0.730935		0.830019
YES	1	Grp6	61	M	B	2021-10-26	15	2021-12-09	ICM	AAV9-pMep229-hAP4B1	3X1012	29.3005	29.6726	29.7155	29.8005	29.6223		0.776482	0.969737	1.00138	1.28447	1.00802		27.5212	27.8261	27.8781	27.8916	27.7793		-0.51975	-0.334445	-0.295345	-0.288377	-0.359479		0.497229		0.497229			0.941888		1.06957
YES	1	Grp6	62	M	2R	2021-10-26	15	2021-12-09	ICM	AAV9-pMep229-hAP4B1	3X1012	28.3562	28.9446	28.836	29.117	28.8135		0.501261	0.656545	0.910563	0.942751	0.75278		27.2341	27.4159	27.3576	27.335	27.3356		-0.64822	-0.58946	-0.581903	-0.505261	-0.581211		0.593459		0.593459			1.09837		1.24726
YES	1	Grp7	26	F	1R2L	2021-10-26	7	2021-12-09	ICM	AAV9-Cbh-mAP4B1	3X1012													25.4371	25.8224	25.7424	25.5308	25.6332		-1.86728	-1.80139	-1.78546	-1.6837	-1.78446		0			0		2.52907			2.22716
YES	1	Grp7	27	F	3R	2021-10-26	7	2021-12-09	ICM	AAV9-Cbh-mAP4B1	3X1012													28.8081	29.0691	29.0386	29.0161	28.983		-1.56998	-1.48962	-1.40979	-1.27134	-1.43518		0			0		1.98526			1.74827
YES	1	Grp7	28	F	3L	2021-10-26	7	2021-12-09	ICM	AAV9-Cbh-mAP4B1	3X1012													25.1621	25.3649	25.5165	25.5194	25.3907		-2.16629	-2.14431	-2.08074	-2.00271	-2.09851		0			0		3.14413			2.7688
YES	1	Grp7	64	M	B	2021-10-26	16	2021-12-09	ICM	AAV9-Cbh-mAP4B1	3X1012													22.3045	22.8926	22.7805	22.6991	22.6692		-5.24177	-5.16729	-5.14379	-4.76537	-5.07956		0		0			24.8247		28.1899
YES	1	Grp7	65	M	R	2021-10-26	16	2021-12-09	ICM	AAV9-Cbh-mAP4B1	3X1012													22.7008	22.9879	23.2299	22.9745	22.9733		-5.10056	-5.06896	-4.92739	-4.87177	-4.99217		0		0			23.3657		26.5331
YES	1	Grp7	66	M	2L	2021-10-26	16	2021-12-09	ICM	AAV9-Cbh-mAP4B1	3X1012													22.2024	22.4609	22.6192	22.5114	22.4485		-5.11916	-5.10944	-5.06214	-5.00855	-5.07482		0		0			24.7434		28.0975

[truncated: 2 more sheets: NH, JPW]
