# Supplementary material for: Pre-clinical development of AP4B1 gene replacement therapy for hereditary spastic paraplegia type 47
Source: EMBO Mol Med. 2024 Oct 2;16(11):2882–917. doi: 10.1038/s44321-024-00148-5 (PMC11554807; doi:10.1038/s44321-024-00148-5)
Supplement: Supplementary file 10 — Source data Fig. 8 [file 44321_2024_148_MOESM10_ESM.zip › Figure 8/C/Transgene summary data.xlsx]

## Sheet: Summary data
	Fold change from mAP4B1 (log10)
		WT						V5-empty						CBh-hAP4B1						SYN-hAP4B1						CBh-mAP4B1
	Cortex	1.30478	0.762658	1.01463	0.832546	0.919661	1.16573	0	0	0	0	0	0	0.025804	0.112966	0.014406	0.092012	0.028714	0.411838	0	0	0.006124	0	0	0	1.23515	0.734623	0.680462	1.15251	0.462514	1.2259
	Cerebellum	0.916204	1.09702	1.25954	0.881712	0.97944	0.866081	0	0	0	0	0	0	0.326485	0.18843	0.264679	0.318017	0.274663	88.1371	0.748174	0.01821	8.88596	0.478492	0.008458	0.013886	0.893516	0.892973	0.956063	30.685	0.66506	0.804368
	Spinal cord	0	1.04367	1.04472	1.14043	1.29737	0.473813	0	0	0	0	0	0	1.10002	0.946545	0.314508	0.841527	0.319891	0.414231	0.261087	0.072758	0.023447	0.017379	0	0	1.33549	1.10672	0	1.14011	0.91785	0.594088
	Heart	1.15154	1.19103	0.743711	0.83134	1.01776	1.06461	0	0	0	0	0	0	0.35628	0.456746	0.858718	1.96554	1.2622	0.666145	0.005905	0.01971	0	0.01139	0.005864	0.006328	0.968682	1.38241	1.7107	1.35341	1.17977	1.88545
	Liver	1.34339	1.14709	0.879131	0.999714	0.634324	0.996351	0	0	0	0	0	0	9.21939	11.9236	11.3473	42.1066	66.9449	55.7077	0.29864	1.33917	0.133943	0.445463	0.218319	0.3909	2.46435	1.93446	3.06367	24.1895	22.7678	24.1102
		n1	n2	n3	n4	n5	n6
	hAP4B1 expression normalised
	to endogenous mAP4B1 levels
