# Supplementary material for: Pre-clinical development of AP4B1 gene replacement therapy for hereditary spastic paraplegia type 47
Source: EMBO Mol Med. 2024 Oct 2;16(11):2882–917. doi: 10.1038/s44321-024-00148-5 (PMC11554807; doi:10.1038/s44321-024-00148-5)
Supplement: Supplementary file 11 — Source data Fig. 9 [file 44321_2024_148_MOESM11_ESM.zip]

Archive with 6 entries (3 files):
- Figure 9/A/
- Figure 9/A/Viral distriution 16 week CNS tissues.xlsx
- Figure 9/B/
- Figure 9/B/Transgene data NHP 16 week.xlsx
- Figure 9/C/
- Figure 9/C/Nerve conductance readings.xlsx
