# Supplementary material for: Pre-clinical development of AP4B1 gene replacement therapy for hereditary spastic paraplegia type 47
Source: EMBO Mol Med. 2024 Oct 2;16(11):2882–917. doi: 10.1038/s44321-024-00148-5 (PMC11554807; doi:10.1038/s44321-024-00148-5)
Supplement: Supplementary file 11 — Source data Fig. 9 [file 44321_2024_148_MOESM11_ESM.zip › Figure 9/A/Viral distriution 16 week CNS tissues.xlsx]

## Sheet: Sheet1
			ID	Cohort2	Timepoint	Cortex	Cere-bellum	Thalamus	Cervical spinal cord	Thoracic spinal cord	Lumbar spinal cord	Cervical DRG	Thoracic DRG	Lumbar DRG	Sciatic Nerve
			220013005	2	16 wk	1.28 x 104	1.99 x 104	4.98 x 104	7.20 x 105	6.03 x 105	5.84 x 105	1.80 x 104	3.43 x 105	3.72 x 105	nd
			220013006	2	16 wk	1.33 x 105	2.17 x 103	1.63 x 105	3.73 x 105	1.56 x 104	1.43 x 105	9.15 x 104	6.35 x 103	2.36 x 104	nd
			220013007	2	16 wk	5.18 x 104	7.42 x 104	1.25 x 105	7.19 x 104	3.31 x 105	2.62 x 104	4.51 x 105	4.93 x 104	5.56 x 104	2.84 x 102
			Average	2	16 wk	6.6 x 104	3.2 x 104	1.1 x 105	3.9 x 105	3.2 x 105	2.5 x 105	1.9 x 105	1.3 x 105	1.5 x 105	2.8 x 102
			220013008	3	4 wk	2.09 x 105	7.70 x 105	2.49 x 104	9.87 x 105	8.80 x 105	1.58 x 106	1.58 x 106	6.93 x 105	2.77 x 105	5.05 x 102
			220013009	3	4 wk	1.35 x 106	5.36 x 104	1.26 x 104	9.32 x 105	1.78 x 106	1.74 x 106	2.65 x 106	6.07 x 105	2.23 x 106	5.32 x 103
			2200130010	3	4 wk	6.91 x 104	4.21 x 105	2.16 x 104	2.03 x 105	8.07 x 105	1.64 x 106	2.29 x 106	2.22 x 106	4.12 x 104	1.80 x 103
			Average	3	4 wk	5.4 x 105	4.1 x 105	2.0 x 104	7.1 x 105	1.2 x 106	1.7 x 106	2.2 x 106	1.2 x 106	8.5 x 105	2.5 x 103
			220013011	3	16 wk	5.50 x 105	6.48 x 104	3.17 x 104	4.76 x 105	9.72 x 105	7.09 x 105	1.17 x 106	1.25 x 106	2.09 x 105	7.85 x 103
			220013012	3	16 wk	1.09 x 106	7.94 x 105	1.56 x 105	2.43 x 106	2.66 x 106	2.55 x 106	1.64 x 106	3.01 x 106	9.87 x 105	1.14 x 103
			220013013	3	16 wk	4.20 x 105	1.78 x 106	3.45 x 105	5.74 x 105	8.72 x 105	1.74 x 106	8.57 x 105	1.78 x 106	1.41 x 106	6.60 x 103		12800	133000	51800		550000	1090000	420000
																	19900	2170	74200		64800	794000	1780000
			Average	3	16 wk	6.9 x 105	8.8 x 105	1.8 x 105	1.2 x 106	1.5 x 106	1.7 x 106	1.2 x 106	2.0 x 106	8.7 x 105	5.2 x 103		49800	163000	125000		31700	156000	345000
																	720000	373000	71900		476000	2430000	574000
																	603000	15600	331000		972000	2660000	872000
																	584000	143000	26200		709000	2550000	1740000
																	18000	91500	451000		1170000	1640000	857000
																	343000	6350	49300		1250000	3010000	1780000
																	372000	23600	55600		209000	987000	1410000
	2	16 wk															nd	nd	284		7850	1140	6600
	3	16 wk
			ID	Cohort2	Timepoint	Liver	Spleen	Kidney	Lung	Ileum	Skeletal muscle	Heart	Testes
			220013005	2	16 wk	nd	2.31 x 104	3.02 x 102	nd	3.98 x 103	nd	nd	nd
			220013006	2	16 wk	nd	1.34 x 105	nd	nd	nd	nd	nd	nd				8.71 x 106	8.18 x 106	8.70 x 106
			220013007	2	16 wk	8.09 x 101	1.35 x 104	nd	nd	nd	nd	nd	nd				2.00 x 105	1.29 x 105	3.67 x 105
																	3.02 x 104	3.16 x 104	4.69 x 104
			Average	2	16 wk	8.1 x 101	5.7 x 104	3.0 x 102		4.0 x 103							1.29 x 105	6.47 x 104	7.74 x 104
																	7.19 x 103	3.43 x 103	2.45 x 104
			220013008	3	4 wk	8.05 x 105	3.8 x 106	2.44 x 103	2.44 x 102	5.77 x 101	7.5 x 101	1.00 x 102	nd				1.02 x 105	4.43 x 103	8.62 x 103
			220013009	3	4 wk	2.36 x 104	2.51 x 106	2.43 x 104	5.87 x 104	7.42 x 103	1.28 x 104	6.99 x 104	nd				7.96 x 104	3.33 x 104	8.0 x 104
			2200130010	3	4 wk	7.99 x 106	3.78 x 106	1.75 x 104	8.71 x 103	4.32 x 102	3.57 x 102	1.56 x 103	4.37 x 102				nd	2.04 x 103	nd
			Average	3	4 wk	2.9 x 106	3.4 x 106	1.5 x 104	2.3 x 104	2.6 x 103	4.4 x 103	2.4 x 104	4.4 x 102
			220013011	3	16 wk	8.71 x 106	2.00 x 105	3.02 x 104	1.29 x 105	7.19 x 103	1.02 x 105	7.96 x 104	nd
			220013012	3	16 wk	8.18 x 106	1.29 x 105	3.16 x 104	6.47 x 104	3.43 x 103	4.43 x 103	3.33 x 104	2.04 x 103
			220013013	3	16 wk	8.70 x 106	3.67 x 105	4.69 x 104	7.74 x 104	2.45 x 104	8.62 x 103	8.0 x 104	nd
			Average	3	16 wk	8.5 x 106	2.3 x 105	3.6 x 104	9.0 x 104	1.2 x 104	3.8 x 104	6.4 x 104	2.0 x 103
