# Supplementary material for: Pre-clinical development of AP4B1 gene replacement therapy for hereditary spastic paraplegia type 47
Source: EMBO Mol Med. 2024 Oct 2;16(11):2882–917. doi: 10.1038/s44321-024-00148-5 (PMC11554807; doi:10.1038/s44321-024-00148-5)
Supplement: Supplementary file 11 — Source data Fig. 9 [file 44321_2024_148_MOESM11_ESM.zip › Figure 9/B/Transgene data NHP 16 week.xlsx]

## Sheet: Sheet1
16 week mRNA			AP4B1 mRNA copies/µg total RNA
	Cortex	Cere-bellum	Thalamus	Cervical spinal cord	Thoracic spinal cord	Lumbar spinal cord	Cervical DRG	Thoracic DRG	Lumbar DRG	Liver	Heart	Kidney
hi	332000	538000	373000	336000	3960000	7390000	1200000	4680000	3770000	1290000	7570000	24900
hi	579000	493000	524000	14400000	15900000	2360000	639000	2130000	669000	1800000	211000	14400
hi	597000	293000	123000	782000	5470000		12500000	39400000	13300000	420000	9480000	8140
lo	18900	9300	339000	29500	479000	431000	34100	54500	27800
lo	203000	13500	109000	74800	78300	428000	188000	168000	11800
lo				500	500	57900		500	500
