# Supplementary material for: Pre-clinical development of AP4B1 gene replacement therapy for hereditary spastic paraplegia type 47
Source: EMBO Mol Med. 2024 Oct 2;16(11):2882–917. doi: 10.1038/s44321-024-00148-5 (PMC11554807; doi:10.1038/s44321-024-00148-5)
Supplement: Supplementary file 11 — Source data Fig. 9 [file 44321_2024_148_MOESM11_ESM.zip › Figure 9/C/Nerve conductance readings.xlsx]

## Sheet: Sciatic conductance
		Readings are velocity m/s
		PBS						Low dose						High dose
	Time (s)	P3002	P3004	P3015	P3003			P3005	P3007	P3006				P3008	P3009	P3011	P3013	P3012
	0	37.2	38.6	34.8	34.4			33.1	36.9	35.9				37.9	33.8	38.6	40	43.5	38.3
	22	40	36.3	37.3	32.3			27.7	33.9	33.9				38.6	38.3	33.5	34.5	38.7	32
	50		36.9		34.2			34.4	34.7	41.6							36.1	35.6	37.4
	78		35.9		34.5			33.3	32.3	36.6							35.3	39.1	39
	106		41.3		34.4			35.2	33.6	36.9							39.4	40	36.1

## Sheet: Median conductance
		Readings are velocity m/s
		PBS						Low dose						High dose
	Time (s)	P3002	P3004	P3015	P3003			P3005	P3007	P3006				P3008	P3009	P3011	P3013	P3012
	0	15.2	16.1	13.1	16.9			17	15.6	16.4				17.3	16.9	20.8	19.1	15.5	17.3
	22	15.1	16.5	13.5	14.6			14.3	15	14.1				14.8	15.2	14.8	15.3	13.8	15
	50		17.8		16.4			15.9	17.2	16.3							18.6	17.3	17
	78		15.3		17.5			18	17.3	17.2							17.9	16.6	16.6
	106		18.7		16.3			17	17.7	17.3							16.4	14.9	18.6

## Sheet: sciatic amplitude
		Readings are amplitude mV
		PBS						Low dose						High dose
	Time (s)	P3002	P3004	P3015	P3003			P3005	P3007	P3006				P3008	P3009	P3011	P3013	P3012
	0	40	40.8875	51.1984	44.7406			34.7188	43.6438	57.3844				46.7813	16.4922	40.4094	47.1688	39.4813	37.7437
	22	42.9297	44.5156	43.3219	46.6156			61.9563	36.9688	46.7844				51.325	48.9375	44.8344	48.6531	44.2438	41.6219
	50		48.9875		48.1219			48.4969	50.1531	48.7062						56.4		48.8094	48.5812
	78		48.1469		48.3125			48.1406	48.0469	49.5969						48.1313		48.4688	48.5938
	106		48.6375		48.6437			35.5031	49.1313	48.5344						48.8219		24.6578	48.9469

## Sheet: Median amplitude
		Readings are amplitude mV
		PBS						Low dose						High dose
	Time (s)	P3002	P3004	P3015	P3003			P3005	P3007	P3006				P3008	P3010	P3012	P3009	P3011	P3103
	0	21.2016	24.025	21.2625	27.7297			17.5875	20.3375	16.9719				18.0375	24.0797	27.825	14.65	26.3281	23.7813
	22	16.0406	25.0281	29.8125	22.8219			20.5313	20.4609	18.3484				18.3781	24.7469	22.9859	21.3766	24.9406	35.2375
	50		24.2953		30.6047			24.1031	24.4175	24.1203						24.6359		24.1813	24.4234
	78		24.8016		24.7797			24.1594	24.2938	24.5781						48.0406		24.45	24.9375
	106		24.3188		29.7906			24.6953	24.9516	24.2734						24.0906		48.7031	48.5969
